# Supplementary material for: (E)-2-{[4-(Di­methyl­amino)­benzyl­idene]amino}-5-nitro­phenol
Source: Acta Crystallogr Sect E Struct Rep Online. 2014 Apr 26;70(Pt 5):o598–9. doi: 10.1107/S160053681400871X (PMC4011306; doi:10.1107/S160053681400871X)
Supplement: Supplementary file 1 [file e-70-0o598-sup1.cif]

##############################################################################
#                                                                            #
# This CIF contains the data in a paper accepted for publication in          #
# Acta Crystallographica Section E. It conforms to the requirements of       #
# Notes for Authors for Acta Crystallographica Section E, and has been       #
# peer reviewed under the auspices of the IUCr Commission on Journals.       #
#                                                                            #
# Full details of the Crystallographic Information File format               #
# are given in the paper "The Crystallographic Information File (CIF):       #
# a New Standard Archive File for Crystallography" by S. R. Hall, F. H.      #
# Allen and I. D. Brown [Acta Cryst. (1991), A47, 655-685].                  #
#                                                                            #
# The current version of the core CIF dictionary is obtainable from          #
# ftp://ftp.iucr.org/pub/cif_core.dic.                                       #
#                                                                            #
# Software is freely available for graphical display of the structure(s)     #
# in this CIF. For information consult the CIF software page                 #
# http://www.iucr.org/resources/cif/software.                                #
#                                                                            #
# This file may be used for bona fide research purposes within the           #
# scientific community so long as proper attribution is given to the journal # 
# article from which it was obtained.                                        #
#                                                                            #
##############################################################################
data_I
_audit_creation_method     SHELXL-2013
_journal_date_recd_electronic     2014-03-04
_journal_date_accepted     2014-04-16
_journal_name_full     'Acta Crystallographica, Section E'
_journal_year     2014
_journal_volume     70
_journal_issue      5
_journal_page_first     o598
_journal_page_last     o599
_journal_paper_category     QO
_journal_paper_doi     10.1107/S160053681400871X
_journal_coeditor_code     SU2709
_publ_contact_author_name     'Ray J. Butcher'
_publ_contact_author_address
;
Department of Chemistry
Howard University
525 College Street NW
Washington
DC 20059
USA
;
_publ_contact_author_email     'rbutcher99@yahoo.com'
_publ_contact_author_fax     '202-806-5442'
_publ_contact_author_phone     '202-806-9892'
_publ_section_title
;
(<i>E</i>)-2-{[4-(Dimethylamino)benzylidene]amino}-5-nitrophenol
;
loop_
    _publ_author_name
    _publ_author_footnote
    _publ_author_address
    'Hijji, Yousef'
;
Present Address: Department of Chemistry and Earth Sciences, Qatar University,
PO Box 2713, Doha, Qatar.
;
;
Chemistry Department,
Morgan State University,
1700 East Cold Spring Lane,
Baltimore, MD 21251,
USA
;
    'Butcher, Ray J.' .
;
Department of Chemistry
Howard University
525 College Street NW
Washington
DC 20059
USA
;
    'Jasinski, Jerry P.' .
;
Department of Chemistry
Keene State College
Keene
NH 03410
USA
;
_database_code_depnum_ccdc_archive     'CCDC 997774'
_chemical_name_systematic
;
(<i>E</i>)-2-{[4-(Dimethylamino)benzylidene]amino}-5-nitrophenol
;
_chemical_name_common     ?
_chemical_formula_moiety     'C15 H15 N3 O3'
_chemical_formula_sum     'C15 H15 N3 O3'
_chemical_formula_iupac     'C15 H15 N3 O3'
_chemical_formula_weight     285.30
_chemical_melting_point     ?
_shelx_space_group_comment
;
The symmetry employed for this shelxl refinement is uniquely defined
by the following loop, which should always be used as a source of
symmetry information in preference to the above space-group names.
They are only intended as comments.
;
_space_group_crystal_system     triclinic
_space_group_name_H-M_alt     'P -1'
_space_group_name_Hall     '-P 1'
loop_
    _space_group_symop_operation_xyz
    'x, y, z'
    '-x, -y, -z'
_cell_length_a     6.1435(3)
_cell_length_b     14.3844(8)
_cell_length_c     15.8516(9)
_cell_angle_alpha     108.038(5)
_cell_angle_beta     91.258(4)
_cell_angle_gamma     96.033(4)
_cell_volume     1322.37(13)
_cell_formula_units_Z     4
_cell_measurement_reflns_used     3857
_cell_measurement_theta_min     5.0240
_cell_measurement_theta_max     74.2850
_cell_measurement_temperature     123(2)
_exptl_crystal_description
;
block
;
_exptl_crystal_colour     yellow-brown
_exptl_crystal_size_max     0.32
_exptl_crystal_size_mid     0.24
_exptl_crystal_size_min     0.19
_exptl_crystal_density_diffrn     1.433
_exptl_crystal_density_meas     ?
_exptl_crystal_density_method     ?
_exptl_crystal_F_000     600
_exptl_absorpt_coefficient_mu     0.844
_exptl_absorpt_correction_type     multi-scan
_exptl_absorpt_process_details
;
(CrysAlis PRO; Agilent, 2012)
;
_shelx_estimated_absorpt_T_min     ?
_shelx_estimated_absorpt_T_max     ?
_exptl_absorpt_correction_T_min     0.93769
_exptl_absorpt_correction_T_max     1.00000
_exptl_special_details
;
Spectroscopic data for the title compound : ^1^H-NMR (400 MHz) \d ppm (DMSO-d6):
10.07 (s, 1H), 9.74 (s, 1H), 7.768 (d, J = 8.86 Hz, 1H), 7.68 (d, J = 8.97,
2H), 7.606 (dd, J = 8.87, 2.5 Hz, 1 H), 7.49 (d, J = 2.5 Hz, 1H), 6.78 (d, J =
8.97, 2 H), 6.63 (d, J = 8.87, 1 H), 3.069 (s, 6 H). ^13^C-NMR (DMSO-d6, 100
MHz) \d ppm: 189.82, 154.16, 145.54, 142.41, 135.46, 131.50, 124.48, 118.29,
111.12, 111.02, 108.59, 39.60.
;
_diffrn_ambient_temperature     123(2)
_diffrn_radiation_type     'Cu K\a'
_diffrn_radiation_wavelength     1.54184
_diffrn_radiation_monochromator     'graphite'
_diffrn_measurement_device_type     'Agilent Xcalibur (Ruby, Gemini)'
_diffrn_measurement_device     'four-circle diffractometer'
_diffrn_measurement_method     '\w scans'
_diffrn_detector_area_resol_mean     10.5081
_diffrn_reflns_number     9056
_diffrn_reflns_av_R_equivalents     0.0341
_diffrn_reflns_theta_min     5.025
_diffrn_reflns_theta_max     74.206
_diffrn_reflns_theta_full     67.500
_diffrn_measured_fraction_theta_max     0.988
_diffrn_measured_fraction_theta_full     0.998
_diffrn_reflns_limit_h_min     -7
_diffrn_reflns_limit_h_max     7
_diffrn_reflns_limit_k_min     -17
_diffrn_reflns_limit_k_max     17
_diffrn_reflns_limit_l_min     -19
_diffrn_reflns_limit_l_max     19
_refine_special_details
;
Refined as a 2-component twin.
;
_reflns_number_total     9056
_reflns_number_gt     7791
_reflns_threshold_expression     I>2\s(I)
_refine_ls_structure_factor_coef     Fsqd
_refine_ls_matrix_type     full
_refine_ls_R_factor_all     0.0471
_refine_ls_R_factor_gt     0.0413
_refine_ls_wR_factor_gt     0.1155
_refine_ls_wR_factor_ref     0.1190
_refine_ls_goodness_of_fit_ref     1.039
_refine_ls_restrained_S_all     1.039
_refine_ls_number_reflns     9056
_refine_ls_number_parameters     392
_refine_ls_number_restraints     0
_refine_ls_hydrogen_treatment     mixed
_refine_ls_weighting_scheme     calc
_refine_ls_weighting_details
              'w=1/[\s^2^(Fo^2^)+(0.0805P)^2^+0.1015P] where P=(Fo^2^+2Fc^2^)/3'
_atom_sites_solution_hydrogens     mixed
_atom_sites_solution_primary     ?
_atom_sites_solution_secondary     ?
_refine_ls_shift/su_max     0.000
_refine_ls_shift/su_mean     0.000
_refine_diff_density_max     0.320
_refine_diff_density_min     -0.212
_refine_ls_extinction_method     none
_refine_ls_extinction_coef     .
loop_
    _atom_type_symbol
    _atom_type_description
    _atom_type_scat_dispersion_real
    _atom_type_scat_dispersion_imag
    _atom_type_scat_source
    'C' 'C' 0.0181 0.0091
                         'International Tables Vol C Tables 4.2.6.8 and 6.1.1.4'
    'H' 'H' 0.0000 0.0000
                         'International Tables Vol C Tables 4.2.6.8 and 6.1.1.4'
    'N' 'N' 0.0311 0.0180
                         'International Tables Vol C Tables 4.2.6.8 and 6.1.1.4'
    'O' 'O' 0.0492 0.0322
                         'International Tables Vol C Tables 4.2.6.8 and 6.1.1.4'
_computing_data_collection
;
CrysAlis PRO (Agilent, 2012)
;
_computing_cell_refinement
;
CrysAlis PRO (Agilent, 2012)
;
_computing_data_reduction
;
CrysAlis PRO (Agilent, 2012)
;
_computing_structure_solution     'SHELXS2013 (Sheldrick, 2008)'
_computing_structure_refinement     'SHELXL2013 (Sheldrick, 2008)'
_computing_molecular_graphics     'SHELXTL (Sheldrick, 2008)'
_computing_publication_material     'SHELXTL (Sheldrick, 2008)'
loop_
    _atom_site_type_symbol
    _atom_site_label
    _atom_site_fract_x
    _atom_site_fract_y
    _atom_site_fract_z
    _atom_site_U_iso_or_equiv
    _atom_site_adp_type
    _atom_site_calc_flag
    _atom_site_occupancy
    _atom_site_disorder_assembly
    _atom_site_disorder_group
    O O1A 1.00034(17) 0.44325(8) 0.56033(7) 0.0261(2) Uani d 1 . .
    H H1A 0.918(4) 0.4353(16) 0.5142(16) 0.045(6) Uiso d 1 . .
    O O2A 1.05386(18) 0.41323(9) 0.86286(8) 0.0311(3) Uani d 1 . .
    O O3A 0.7307(2) 0.35008(10) 0.88265(8) 0.0384(3) Uani d 1 . .
    N N1A 0.8610(2) 0.38209(9) 0.83748(8) 0.0239(3) Uani d 1 . .
    N N2A 0.60070(19) 0.38449(8) 0.49667(8) 0.0185(2) Uani d 1 . .
    N N3A 0.22830(19) 0.38081(9) 0.11251(8) 0.0224(3) Uani d 1 . .
    C C1A 0.8619(2) 0.41242(10) 0.61406(10) 0.0190(3) Uani d 1 . .
    C C2A 0.9351(2) 0.41382(10) 0.69739(10) 0.0202(3) Uani d 1 . .
    H H2AA 1.0832 0.4363 0.7185 0.024 Uiso calc 1 . .
    C C3A 0.7849(2) 0.38121(10) 0.74952(9) 0.0194(3) Uani d 1 . .
    C C4A 0.5674(2) 0.34761(10) 0.72071(10) 0.0217(3) Uani d 1 . .
    H H4AA 0.4688 0.3259 0.7579 0.026 Uiso calc 1 . .
    C C5A 0.4968(2) 0.34643(10) 0.63666(10) 0.0201(3) Uani d 1 . .
    H H5AA 0.3487 0.3232 0.6160 0.024 Uiso calc 1 . .
    C C6A 0.6411(2) 0.37909(9) 0.58198(9) 0.0173(3) Uani d 1 . .
    C C7A 0.4114(2) 0.35695(9) 0.45511(9) 0.0179(3) Uani d 1 . .
    H H7AA 0.2949 0.3322 0.4836 0.021 Uiso calc 1 . .
    C C8A 0.3686(2) 0.36216(9) 0.36702(9) 0.0179(3) Uani d 1 . .
    C C9A 0.1576(2) 0.33220(10) 0.32528(10) 0.0189(3) Uani d 1 . .
    H H9AA 0.0445 0.3081 0.3557 0.023 Uiso calc 1 . .
    C C10A 0.1101(2) 0.33680(10) 0.24159(10) 0.0204(3) Uani d 1 . .
    H H10A -0.0344 0.3158 0.2153 0.024 Uiso calc 1 . .
    C C11A 0.2740(2) 0.37246(10) 0.19399(9) 0.0174(3) Uani d 1 . .
    C C12A 0.4886(2) 0.40115(10) 0.23598(10) 0.0197(3) Uani d 1 . .
    H H12A 0.6033 0.4239 0.2054 0.024 Uiso calc 1 . .
    C C13A 0.5328(2) 0.39655(10) 0.31967(9) 0.0188(3) Uani d 1 . .
    H H13A 0.6772 0.4170 0.3463 0.023 Uiso calc 1 . .
    C C14A 0.4024(3) 0.40912(13) 0.06081(10) 0.0286(3) Uani d 1 . .
    H H14A 0.4798 0.4733 0.0951 0.043 Uiso calc 1 . .
    H H14B 0.3383 0.4133 0.0051 0.043 Uiso calc 1 . .
    H H14C 0.5058 0.3597 0.0476 0.043 Uiso calc 1 . .
    C C15A 0.0107(2) 0.34709(12) 0.06894(10) 0.0267(3) Uani d 1 . .
    H H15A -0.0982 0.3811 0.1074 0.040 Uiso calc 1 . .
    H H15B -0.0213 0.2760 0.0576 0.040 Uiso calc 1 . .
    H H15C 0.0050 0.3615 0.0125 0.040 Uiso calc 1 . .
    O O1B 0.52861(17) 0.06146(8) 0.59158(7) 0.0240(2) Uani d 1 . .
    H H1B 0.449(3) 0.0669(15) 0.5502(15) 0.038(6) Uiso d 1 . .
    O O2B 0.62214(19) 0.12261(10) 0.91582(8) 0.0358(3) Uani d 1 . .
    O O3B 0.3155(2) 0.17004(9) 0.96784(8) 0.0363(3) Uani d 1 . .
    N N1B 0.4363(2) 0.14478(9) 0.90623(9) 0.0259(3) Uani d 1 . .
    N N2B 0.16151(19) 0.12088(8) 0.55922(8) 0.0189(2) Uani d 1 . .
    N N3B -0.22861(19) 0.09965(9) 0.17216(8) 0.0224(3) Uani d 1 . .
    C C1B 0.4096(2) 0.09763(9) 0.66287(9) 0.0182(3) Uani d 1 . .
    C C2B 0.4863(2) 0.10243(10) 0.74690(10) 0.0204(3) Uani d 1 . .
    H H2BA 0.6231 0.0808 0.7562 0.024 Uiso calc 1 . .
    C C3B 0.3569(2) 0.13995(10) 0.81726(9) 0.0208(3) Uani d 1 . .
    C C4B 0.1556(2) 0.17232(10) 0.80674(10) 0.0223(3) Uani d 1 . .
    H H4BA 0.0703 0.1970 0.8563 0.027 Uiso calc 1 . .
    C C5B 0.0825(2) 0.16755(10) 0.72168(10) 0.0199(3) Uani d 1 . .
    H H5BA -0.0540 0.1898 0.7131 0.024 Uiso calc 1 . .
    C C6B 0.2071(2) 0.13050(9) 0.64878(9) 0.0175(3) Uani d 1 . .
    C C7B -0.0179(2) 0.14324(9) 0.53189(9) 0.0183(3) Uani d 1 . .
    H H7BA -0.1218 0.1683 0.5741 0.022 Uiso calc 1 . .
    C C8B -0.0682(2) 0.13184(9) 0.43956(9) 0.0176(3) Uani d 1 . .
    C C9B -0.2682(2) 0.15614(9) 0.41343(10) 0.0185(3) Uani d 1 . .
    H H9BA -0.3687 0.1806 0.4573 0.022 Uiso calc 1 . .
    C C10B -0.3238(2) 0.14565(10) 0.32598(9) 0.0189(3) Uani d 1 . .
    H H10B -0.4613 0.1626 0.3107 0.023 Uiso calc 1 . .
    C C11B -0.1782(2) 0.10990(9) 0.25881(9) 0.0180(3) Uani d 1 . .
    C C12B 0.0245(2) 0.08440(10) 0.28521(10) 0.0194(3) Uani d 1 . .
    H H12B 0.1255 0.0597 0.2416 0.023 Uiso calc 1 . .
    C C13B 0.0761(2) 0.09487(10) 0.37254(10) 0.0185(3) Uani d 1 . .
    H H13B 0.2120 0.0768 0.3882 0.022 Uiso calc 1 . .
    C C14B -0.0722(3) 0.06855(12) 0.10417(10) 0.0280(3) Uani d 1 . .
    H H14D -0.0277 0.0051 0.1043 0.042 Uiso calc 1 . .
    H H14E 0.0570 0.1179 0.1167 0.042 Uiso calc 1 . .
    H H14F -0.1406 0.0617 0.0458 0.042 Uiso calc 1 . .
    C C15B -0.4374(2) 0.12439(12) 0.14568(10) 0.0269(3) Uani d 1 . .
    H H15D -0.4564 0.1919 0.1810 0.040 Uiso calc 1 . .
    H H15E -0.5567 0.0788 0.1556 0.040 Uiso calc 1 . .
    H H15F -0.4398 0.1192 0.0825 0.040 Uiso calc 1 . .
loop_
    _atom_site_aniso_label
    _atom_site_aniso_U_11
    _atom_site_aniso_U_22
    _atom_site_aniso_U_33
    _atom_site_aniso_U_12
    _atom_site_aniso_U_13
    _atom_site_aniso_U_23
    O1A 0.0198(5) 0.0421(6) 0.0185(5) -0.0004(4) 0.0012(4) 0.0136(4)
    O2A 0.0304(6) 0.0392(6) 0.0236(6) 0.0026(5) -0.0085(5) 0.0109(5)
    O3A 0.0428(7) 0.0556(8) 0.0218(6) -0.0061(6) -0.0043(5) 0.0239(5)
    N1A 0.0321(7) 0.0237(6) 0.0170(6) 0.0046(5) -0.0035(5) 0.0078(5)
    N2A 0.0214(6) 0.0205(5) 0.0140(6) 0.0031(4) 0.0001(4) 0.0059(4)
    N3A 0.0194(6) 0.0333(6) 0.0164(6) 0.0037(5) 0.0002(5) 0.0101(5)
    C1A 0.0206(7) 0.0203(6) 0.0166(7) 0.0039(5) 0.0027(5) 0.0057(5)
    C2A 0.0195(6) 0.0218(6) 0.0189(7) 0.0039(5) -0.0022(5) 0.0057(5)
    C3A 0.0270(7) 0.0183(6) 0.0135(7) 0.0045(5) -0.0016(5) 0.0054(5)
    C4A 0.0259(7) 0.0213(6) 0.0192(7) -0.0005(5) 0.0012(6) 0.0093(5)
    C5A 0.0210(6) 0.0212(6) 0.0180(7) -0.0012(5) -0.0022(5) 0.0075(5)
    C6A 0.0218(6) 0.0146(6) 0.0157(7) 0.0033(5) -0.0010(5) 0.0048(5)
    C7A 0.0205(6) 0.0178(6) 0.0164(7) 0.0043(5) 0.0024(5) 0.0063(5)
    C8A 0.0209(6) 0.0158(6) 0.0168(7) 0.0037(5) 0.0003(5) 0.0045(5)
    C9A 0.0205(6) 0.0200(6) 0.0170(7) 0.0008(5) 0.0014(5) 0.0075(5)
    C10A 0.0168(6) 0.0224(6) 0.0212(7) 0.0004(5) -0.0016(5) 0.0066(5)
    C11A 0.0199(6) 0.0194(6) 0.0134(7) 0.0052(5) -0.0004(5) 0.0051(5)
    C12A 0.0184(6) 0.0232(6) 0.0180(7) 0.0023(5) 0.0020(5) 0.0073(5)
    C13A 0.0175(6) 0.0215(6) 0.0171(7) 0.0023(5) -0.0012(5) 0.0055(5)
    C14A 0.0266(8) 0.0452(9) 0.0170(7) 0.0020(6) 0.0009(6) 0.0150(6)
    C15A 0.0245(7) 0.0421(9) 0.0158(7) 0.0054(6) -0.0025(6) 0.0124(6)
    O1B 0.0217(5) 0.0353(6) 0.0183(5) 0.0089(4) 0.0041(4) 0.0111(4)
    O2B 0.0342(6) 0.0509(7) 0.0255(6) 0.0093(5) -0.0065(5) 0.0158(5)
    O3B 0.0494(7) 0.0472(7) 0.0149(6) 0.0183(6) 0.0031(5) 0.0094(5)
    N1B 0.0347(7) 0.0252(6) 0.0186(7) 0.0039(5) -0.0035(5) 0.0081(5)
    N2B 0.0219(6) 0.0201(5) 0.0150(6) 0.0024(4) -0.0004(4) 0.0062(4)
    N3B 0.0192(6) 0.0340(6) 0.0160(6) 0.0058(5) 0.0017(5) 0.0099(5)
    C1B 0.0194(6) 0.0189(6) 0.0171(7) 0.0007(5) 0.0020(5) 0.0073(5)
    C2B 0.0198(6) 0.0213(6) 0.0217(7) 0.0026(5) -0.0014(5) 0.0093(5)
    C3B 0.0284(7) 0.0195(6) 0.0141(7) -0.0006(5) -0.0029(6) 0.0059(5)
    C4B 0.0284(7) 0.0212(6) 0.0172(7) 0.0049(5) 0.0034(6) 0.0049(5)
    C5B 0.0215(6) 0.0211(6) 0.0179(7) 0.0053(5) 0.0009(5) 0.0064(5)
    C6B 0.0206(6) 0.0156(6) 0.0169(7) 0.0001(5) -0.0001(5) 0.0066(5)
    C7B 0.0185(6) 0.0174(6) 0.0185(7) 0.0008(5) 0.0013(5) 0.0054(5)
    C8B 0.0190(6) 0.0161(6) 0.0177(7) 0.0000(5) -0.0006(5) 0.0060(5)
    C9B 0.0199(6) 0.0183(6) 0.0174(7) 0.0036(5) 0.0028(5) 0.0049(5)
    C10B 0.0179(6) 0.0203(6) 0.0195(7) 0.0046(5) -0.0006(5) 0.0069(5)
    C11B 0.0190(6) 0.0183(6) 0.0172(7) 0.0005(5) -0.0012(5) 0.0069(5)
    C12B 0.0174(6) 0.0234(6) 0.0186(7) 0.0046(5) 0.0033(5) 0.0077(5)
    C13B 0.0162(6) 0.0208(6) 0.0203(7) 0.0032(5) 0.0005(5) 0.0087(5)
    C14B 0.0273(7) 0.0424(9) 0.0168(7) 0.0085(6) 0.0036(6) 0.0112(6)
    C15B 0.0269(7) 0.0395(8) 0.0171(7) 0.0103(6) -0.0012(6) 0.0109(6)
_geom_special_details
;
All e.s.d.'s (except the e.s.d. in the dihedral angle between two l.s. planes)
are estimated using the full covariance matrix. The cell e.s.d.'s are taken
into account individually in the estimation of e.s.d.'s in distances, angles
and torsion angles; correlations between e.s.d.'s in cell parameters are only
used when they are defined by crystal symmetry. An approximate (isotropic)
treatment of cell e.s.d.'s is used for estimating e.s.d.'s involving l.s.
planes.
;
loop_
    _geom_bond_atom_site_label_1
    _geom_bond_atom_site_label_2
    _geom_bond_site_symmetry_2
    _geom_bond_distance
    _geom_bond_publ_flag
    O1A C1A . 1.3532(18) ?
    O1A H1A . 0.85(2) ?
    O2A N1A . 1.2339(17) ?
    O3A N1A . 1.2318(18) ?
    N1A C3A . 1.4566(18) ?
    N2A C7A . 1.2853(19) ?
    N2A C6A . 1.3966(18) ?
    N3A C11A . 1.3596(19) ?
    N3A C15A . 1.4542(19) ?
    N3A C14A . 1.4611(19) ?
    C1A C2A . 1.379(2) ?
    C1A C6A . 1.4184(19) ?
    C2A C3A . 1.392(2) ?
    C2A H2AA . 0.9500 ?
    C3A C4A . 1.389(2) ?
    C4A C5A . 1.387(2) ?
    C4A H4AA . 0.9500 ?
    C5A C6A . 1.3985(19) ?
    C5A H5AA . 0.9500 ?
    C7A C8A . 1.441(2) ?
    C7A H7AA . 0.9500 ?
    C8A C9A . 1.4047(19) ?
    C8A C13A . 1.4083(19) ?
    C9A C10A . 1.375(2) ?
    C9A H9AA . 0.9500 ?
    C10A C11A . 1.418(2) ?
    C10A H10A . 0.9500 ?
    C11A C12A . 1.4245(19) ?
    C12A C13A . 1.371(2) ?
    C12A H12A . 0.9500 ?
    C13A H13A . 0.9500 ?
    C14A H14A . 0.9800 ?
    C14A H14B . 0.9800 ?
    C14A H14C . 0.9800 ?
    C15A H15A . 0.9800 ?
    C15A H15B . 0.9800 ?
    C15A H15C . 0.9800 ?
    O1B C1B . 1.3545(17) ?
    O1B H1B . 0.84(2) ?
    O2B N1B . 1.2357(18) ?
    O3B N1B . 1.2268(18) ?
    N1B C3B . 1.4609(18) ?
    N2B C7B . 1.2827(18) ?
    N2B C6B . 1.4021(18) ?
    N3B C11B . 1.3605(19) ?
    N3B C15B . 1.4535(18) ?
    N3B C14B . 1.4569(18) ?
    C1B C2B . 1.382(2) ?
    C1B C6B . 1.4132(19) ?
    C2B C3B . 1.387(2) ?
    C2B H2BA . 0.9500 ?
    C3B C4B . 1.391(2) ?
    C4B C5B . 1.391(2) ?
    C4B H4BA . 0.9500 ?
    C5B C6B . 1.3960(19) ?
    C5B H5BA . 0.9500 ?
    C7B C8B . 1.444(2) ?
    C7B H7BA . 0.9500 ?
    C8B C9B . 1.4002(19) ?
    C8B C13B . 1.4099(19) ?
    C9B C10B . 1.378(2) ?
    C9B H9BA . 0.9500 ?
    C10B C11B . 1.4135(19) ?
    C10B H10B . 0.9500 ?
    C11B C12B . 1.4239(19) ?
    C12B C13B . 1.372(2) ?
    C12B H12B . 0.9500 ?
    C13B H13B . 0.9500 ?
    C14B H14D . 0.9800 ?
    C14B H14E . 0.9800 ?
    C14B H14F . 0.9800 ?
    C15B H15D . 0.9800 ?
    C15B H15E . 0.9800 ?
    C15B H15F . 0.9800 ?
loop_
    _geom_angle_atom_site_label_1
    _geom_angle_atom_site_label_2
    _geom_angle_atom_site_label_3
    _geom_angle_site_symmetry_1
    _geom_angle_site_symmetry_3
    _geom_angle
    _geom_angle_publ_flag
    C1A O1A H1A . . 102.7(15) ?
    O3A N1A O2A . . 122.88(13) ?
    O3A N1A C3A . . 118.47(12) ?
    O2A N1A C3A . . 118.63(13) ?
    C7A N2A C6A . . 122.31(12) ?
    C11A N3A C15A . . 120.42(12) ?
    C11A N3A C14A . . 121.04(12) ?
    C15A N3A C14A . . 117.87(12) ?
    O1A C1A C2A . . 120.56(12) ?
    O1A C1A C6A . . 117.96(13) ?
    C2A C1A C6A . . 121.48(13) ?
    C1A C2A C3A . . 117.87(13) ?
    C1A C2A H2AA . . 121.1 ?
    C3A C2A H2AA . . 121.1 ?
    C4A C3A C2A . . 122.61(13) ?
    C4A C3A N1A . . 119.16(13) ?
    C2A C3A N1A . . 118.22(12) ?
    C5A C4A C3A . . 118.76(13) ?
    C5A C4A H4AA . . 120.6 ?
    C3A C4A H4AA . . 120.6 ?
    C4A C5A C6A . . 120.78(13) ?
    C4A C5A H5AA . . 119.6 ?
    C6A C5A H5AA . . 119.6 ?
    N2A C6A C5A . . 129.15(13) ?
    N2A C6A C1A . . 112.36(12) ?
    C5A C6A C1A . . 118.49(13) ?
    N2A C7A C8A . . 122.61(13) ?
    N2A C7A H7AA . . 118.7 ?
    C8A C7A H7AA . . 118.7 ?
    C9A C8A C13A . . 117.62(13) ?
    C9A C8A C7A . . 120.11(12) ?
    C13A C8A C7A . . 122.28(12) ?
    C10A C9A C8A . . 121.78(13) ?
    C10A C9A H9AA . . 119.1 ?
    C8A C9A H9AA . . 119.1 ?
    C9A C10A C11A . . 120.89(13) ?
    C9A C10A H10A . . 119.6 ?
    C11A C10A H10A . . 119.6 ?
    N3A C11A C10A . . 121.71(13) ?
    N3A C11A C12A . . 121.19(13) ?
    C10A C11A C12A . . 117.09(13) ?
    C13A C12A C11A . . 121.23(13) ?
    C13A C12A H12A . . 119.4 ?
    C11A C12A H12A . . 119.4 ?
    C12A C13A C8A . . 121.36(13) ?
    C12A C13A H13A . . 119.3 ?
    C8A C13A H13A . . 119.3 ?
    N3A C14A H14A . . 109.5 ?
    N3A C14A H14B . . 109.5 ?
    H14A C14A H14B . . 109.5 ?
    N3A C14A H14C . . 109.5 ?
    H14A C14A H14C . . 109.5 ?
    H14B C14A H14C . . 109.5 ?
    N3A C15A H15A . . 109.5 ?
    N3A C15A H15B . . 109.5 ?
    H15A C15A H15B . . 109.5 ?
    N3A C15A H15C . . 109.5 ?
    H15A C15A H15C . . 109.5 ?
    H15B C15A H15C . . 109.5 ?
    C1B O1B H1B . . 101.7(14) ?
    O3B N1B O2B . . 123.00(13) ?
    O3B N1B C3B . . 118.68(12) ?
    O2B N1B C3B . . 118.32(13) ?
    C7B N2B C6B . . 122.21(12) ?
    C11B N3B C15B . . 120.50(12) ?
    C11B N3B C14B . . 121.35(12) ?
    C15B N3B C14B . . 118.08(12) ?
    O1B C1B C2B . . 120.39(12) ?
    O1B C1B C6B . . 118.22(13) ?
    C2B C1B C6B . . 121.39(13) ?
    C1B C2B C3B . . 117.73(13) ?
    C1B C2B H2BA . . 121.1 ?
    C3B C2B H2BA . . 121.1 ?
    C2B C3B C4B . . 123.07(13) ?
    C2B C3B N1B . . 118.07(13) ?
    C4B C3B N1B . . 118.87(13) ?
    C3B C4B C5B . . 118.20(13) ?
    C3B C4B H4BA . . 120.9 ?
    C5B C4B H4BA . . 120.9 ?
    C4B C5B C6B . . 120.85(13) ?
    C4B C5B H5BA . . 119.6 ?
    C6B C5B H5BA . . 119.6 ?
    C5B C6B N2B . . 128.86(12) ?
    C5B C6B C1B . . 118.77(13) ?
    N2B C6B C1B . . 112.37(12) ?
    N2B C7B C8B . . 122.64(13) ?
    N2B C7B H7BA . . 118.7 ?
    C8B C7B H7BA . . 118.7 ?
    C9B C8B C13B . . 117.45(13) ?
    C9B C8B C7B . . 120.10(12) ?
    C13B C8B C7B . . 122.44(12) ?
    C10B C9B C8B . . 122.06(13) ?
    C10B C9B H9BA . . 119.0 ?
    C8B C9B H9BA . . 119.0 ?
    C9B C10B C11B . . 120.62(12) ?
    C9B C10B H10B . . 119.7 ?
    C11B C10B H10B . . 119.7 ?
    N3B C11B C10B . . 121.70(12) ?
    N3B C11B C12B . . 120.93(12) ?
    C10B C11B C12B . . 117.37(13) ?
    C13B C12B C11B . . 121.09(12) ?
    C13B C12B H12B . . 119.5 ?
    C11B C12B H12B . . 119.5 ?
    C12B C13B C8B . . 121.41(12) ?
    C12B C13B H13B . . 119.3 ?
    C8B C13B H13B . . 119.3 ?
    N3B C14B H14D . . 109.5 ?
    N3B C14B H14E . . 109.5 ?
    H14D C14B H14E . . 109.5 ?
    N3B C14B H14F . . 109.5 ?
    H14D C14B H14F . . 109.5 ?
    H14E C14B H14F . . 109.5 ?
    N3B C15B H15D . . 109.5 ?
    N3B C15B H15E . . 109.5 ?
    H15D C15B H15E . . 109.5 ?
    N3B C15B H15F . . 109.5 ?
    H15D C15B H15F . . 109.5 ?
    H15E C15B H15F . . 109.5 ?
loop_
    _geom_torsion_atom_site_label_1
    _geom_torsion_atom_site_label_2
    _geom_torsion_atom_site_label_3
    _geom_torsion_atom_site_label_4
    _geom_torsion_site_symmetry_1
    _geom_torsion_site_symmetry_2
    _geom_torsion_site_symmetry_3
    _geom_torsion_site_symmetry_4
    _geom_torsion
    _geom_torsion_publ_flag
    O1A C1A C2A C3A . . . . 179.99(12) ?
    C6A C1A C2A C3A . . . . 0.1(2) ?
    C1A C2A C3A C4A . . . . 0.2(2) ?
    C1A C2A C3A N1A . . . . 179.76(11) ?
    O3A N1A C3A C4A . . . . 2.13(19) ?
    O2A N1A C3A C4A . . . . -179.11(13) ?
    O3A N1A C3A C2A . . . . -177.50(13) ?
    O2A N1A C3A C2A . . . . 1.26(19) ?
    C2A C3A C4A C5A . . . . 0.0(2) ?
    N1A C3A C4A C5A . . . . -179.58(12) ?
    C3A C4A C5A C6A . . . . -0.5(2) ?
    C7A N2A C6A C5A . . . . -0.7(2) ?
    C7A N2A C6A C1A . . . . 179.33(12) ?
    C4A C5A C6A N2A . . . . -179.26(13) ?
    C4A C5A C6A C1A . . . . 0.7(2) ?
    O1A C1A C6A N2A . . . . -0.45(17) ?
    C2A C1A C6A N2A . . . . 179.45(12) ?
    O1A C1A C6A C5A . . . . 179.58(12) ?
    C2A C1A C6A C5A . . . . -0.5(2) ?
    C6A N2A C7A C8A . . . . -179.89(11) ?
    N2A C7A C8A C9A . . . . -179.16(12) ?
    N2A C7A C8A C13A . . . . 1.0(2) ?
    C13A C8A C9A C10A . . . . -0.6(2) ?
    C7A C8A C9A C10A . . . . 179.49(12) ?
    C8A C9A C10A C11A . . . . -0.1(2) ?
    C15A N3A C11A C10A . . . . -4.0(2) ?
    C14A N3A C11A C10A . . . . -174.38(13) ?
    C15A N3A C11A C12A . . . . 177.25(13) ?
    C14A N3A C11A C12A . . . . 6.9(2) ?
    C9A C10A C11A N3A . . . . -177.64(13) ?
    C9A C10A C11A C12A . . . . 1.2(2) ?
    N3A C11A C12A C13A . . . . 177.30(12) ?
    C10A C11A C12A C13A . . . . -1.5(2) ?
    C11A C12A C13A C8A . . . . 0.8(2) ?
    C9A C8A C13A C12A . . . . 0.29(19) ?
    C7A C8A C13A C12A . . . . -179.84(12) ?
    O1B C1B C2B C3B . . . . -179.84(12) ?
    C6B C1B C2B C3B . . . . 0.53(19) ?
    C1B C2B C3B C4B . . . . 0.1(2) ?
    C1B C2B C3B N1B . . . . 179.69(12) ?
    O3B N1B C3B C2B . . . . -174.00(13) ?
    O2B N1B C3B C2B . . . . 5.6(2) ?
    O3B N1B C3B C4B . . . . 5.6(2) ?
    O2B N1B C3B C4B . . . . -174.83(13) ?
    C2B C3B C4B C5B . . . . -0.6(2) ?
    N1B C3B C4B C5B . . . . 179.79(12) ?
    C3B C4B C5B C6B . . . . 0.5(2) ?
    C4B C5B C6B N2B . . . . -179.40(13) ?
    C4B C5B C6B C1B . . . . 0.1(2) ?
    C7B N2B C6B C5B . . . . -3.0(2) ?
    C7B N2B C6B C1B . . . . 177.45(12) ?
    O1B C1B C6B C5B . . . . 179.73(11) ?
    C2B C1B C6B C5B . . . . -0.6(2) ?
    O1B C1B C6B N2B . . . . -0.71(17) ?
    C2B C1B C6B N2B . . . . 178.93(12) ?
    C6B N2B C7B C8B . . . . -178.80(11) ?
    N2B C7B C8B C9B . . . . 179.07(13) ?
    N2B C7B C8B C13B . . . . 0.2(2) ?
    C13B C8B C9B C10B . . . . -0.6(2) ?
    C7B C8B C9B C10B . . . . -179.44(12) ?
    C8B C9B C10B C11B . . . . -0.3(2) ?
    C15B N3B C11B C10B . . . . -0.7(2) ?
    C14B N3B C11B C10B . . . . 176.16(13) ?
    C15B N3B C11B C12B . . . . 179.00(13) ?
    C14B N3B C11B C12B . . . . -4.1(2) ?
    C9B C10B C11B N3B . . . . -179.46(12) ?
    C9B C10B C11B C12B . . . . 0.80(19) ?
    N3B C11B C12B C13B . . . . 179.83(12) ?
    C10B C11B C12B C13B . . . . -0.43(19) ?
    C11B C12B C13B C8B . . . . -0.5(2) ?
    C9B C8B C13B C12B . . . . 0.94(19) ?
    C7B C8B C13B C12B . . . . 179.79(12) ?
loop_
    _geom_hbond_atom_site_label_D
    _geom_hbond_atom_site_label_H
    _geom_hbond_atom_site_label_A
    _geom_hbond_site_symmetry_A
    _geom_hbond_distance_DH
    _geom_hbond_distance_HA
    _geom_hbond_distance_DA
    _geom_hbond_angle_DHA
    O1A H1A N2A . 0.85(2) 1.99(2) 2.5860(16) 126(2)
    O1A H1A O1A 2_766 0.85(2) 2.41(2) 2.8738(16) 114.7(19)
    O1B H1B N2B . 0.84(2) 1.993(19) 2.5896(16) 127.5(19)
    O1B H1B O1B 2_656 0.84(2) 2.45(2) 2.8853(15) 113.7(17)
    C7B H7BA O1B 1_455 0.95 2.58 3.1870(17) 122
    C15A H15C O3A 1_454 0.98 2.59 3.3989(19) 141
_shelx_hkl_checksum     31381
_shelx_hkl_file
;
   0   0  -2 19287.3 84.3766   1
   0   0  -3 3091.92 63.5597   1
   0   0  -4 34714.8 222.014   1
   0   0  -5 11696.4 148.236   1
   0   0  -6 15555.0 135.078   1
   0  -4   7 11313.2 168.188  -2
   0   0  -7 11313.2 168.188   1
   0   0  -8 1004.84 52.0223   1
   0  -5   9 449.180 60.8725  -2
   0   0  -9 449.180 60.8725   1
   0   0 -10 2013.41 75.1084   1
   0  -6  11 8011.83 203.685  -2
   0   0 -11 8011.83 203.685   1
   0  -7  12 4162.29 69.6843  -2
   0   0 -12 4162.29 69.6843   1
   0   0 -13 2508.76 58.2528   1
   0  -8  14 3458.35 86.7726  -2
   0   0 -14 3458.35 86.7726   1
   0   0 -15 786.813 39.5305   1
   0  -9  16 12432.9 143.500  -2
   0   0 -16 12432.9 143.500   1
   0   0 -17 165.417 36.3488   1
   0 -10  18 44.4200 37.5999  -2
   0   0 -18 44.4200 37.5999   1
   0  -9  18 937.753 50.1765  -2
   0   1 -18 937.753 50.1765   1
   0   1 -17 3.86779 24.4574   1
   0  -8  16 6314.55 106.608  -2
   0   1 -16 6314.55 106.608   1
   0   1 -15 954.696 41.8647   1
   0  -7  14 1464.40 62.7570  -2
   0   1 -14 1464.40 62.7570   1
   0   1 -13 1552.90 46.3265   1
   0  -6  13 5619.35 113.405  -2
   0   1 -13 5619.35 113.405   1
   0  -6  12 1238.51 46.5687  -2
   0   1 -12 1238.51 46.5687   1
   0  -5  11 3915.67 110.348  -2
   0   1 -11 3915.67 110.348   1
   0   1 -10 1635.96 70.0924   1
   0  -4   9 1615.82 80.8290  -2
   0   1  -9 1615.82 80.8290   1
   0   1  -8 18684.8 172.837   1
   0  -3   7 6072.04 123.571  -2
   0   1  -7 6072.04 123.571   1
   0   1  -6 79.6858 30.2775   1
   0   1  -5 963.630 55.7421   1
   0   1  -4 1026.76 49.9004   1
   0   1  -3 152.665 29.8507   1
   0   1  -2 780.707 21.4607   1
   0   1   1 3413.27 33.1831   1
   0   1   2 404.503 31.1600   1
   0  -1  -3 8199.49 103.209   1
   0  -1  -4 3480.13 82.2122   1
   0  -1  -5 5779.27 81.7706   1
   0  -1  -6 6880.22 97.0464   1
   0  -5   7 293.827 51.0899  -2
   0  -1  -7 293.827 51.0899   1
   0  -1  -8 276.149 42.6973   1
   0  -6   9 629.493 64.2405  -2
   0  -1  -9 629.493 64.2405   1
   0  -1 -10 189.778 44.3185   1
   0  -1 -11 11695.7 151.116   1
   0  -7  11 23826.7 205.135  -2
   0  -1 -11 23826.7 205.135   1
   0  -8  12 17278.9 130.613  -2
   0  -1 -12 17278.9 130.613   1
   0  -1 -13 1439.40 47.0903   1
   0  -9  14 1743.87 65.2305  -2
   0  -1 -14 1743.87 65.2305   1
   0  -1 -15 2524.62 56.8157   1
   0 -10  16 8446.46 161.914  -2
   0  -1 -16 8446.46 161.914   1
   0  -1 -17 484.891 38.9944   1
   0 -11  18 61.5634 34.4856  -2
   0  -1 -18 61.5634 34.4856   1
   0  -9  19 3380.30 55.6595  -2
   0   2 -19 3380.30 55.6595   1
   0  -8  18 1250.83 42.5576  -2
   0   2 -18 1250.83 42.5576   1
   0   2 -17 0.16286 25.2366   1
   0  -7  16 648.756 48.2735  -2
   0   2 -16 648.756 48.2735   1
   0   2 -15 6.37263 28.1365   1
   0  -6  14 1601.83 62.0536  -2
   0   2 -14 1601.83 62.0536   1
   0   2 -13 1368.42 59.8869   1
   0  -5  13 1603.26 72.1322  -2
   0   2 -13 1603.26 72.1322   1
   0  -5  12 3048.74 58.8452  -2
   0   2 -12 3048.74 58.8452   1
   0   2 -11 624.554 77.7602   1
   0  -4  11 866.984 100.632  -2
   0   2 -11 866.984 100.632   1
   0   2 -10 217.081 42.2298   1
   0  -3   9 2069.15 90.5413  -2
   0   2  -9 2069.15 90.5413   1
   0   2  -8 77235.5 341.937   1
   0  -2   7 10834.0 160.636  -2
   0   2  -7 10834.0 160.636   1
   0  -2   6 61167.3 262.787   1
   0   2  -5 48258.7 291.220   1
   0   2  -4 48064.9 261.342   1
   0   2  -3 5628.01 84.5535   1
   0   2  -2 3691.47 44.1354   1
   0   2  -1 6309.31 50.1878   1
   0   2   0 11845.3 89.3464  -2
   0   2   0 11845.3 89.3464   1
   0   2   1 1192.46 40.0301   1
   0   2   2 6437.37 88.9092   1
   0   2   3 59.0504 38.1749   1
   0   2   4 5626.25 33.4949   1
   0  -2  -5 34502.6 88.3216   1
   0  -2  -6 11119.2 127.458   1
   0  -6   7 24158.6 261.520  -2
   0  -2  -7 24158.6 261.520   1
   0  -2  -8 45254.6 292.017   1
   0  -7   9 2743.08 105.131  -2
   0  -2  -9 2743.08 105.131   1
   0  -2 -10 0.18579 34.7189   1
   0  -2 -11 139.573 28.3676   1
   0  -2 -12 1554.77 70.2694   1
   0  -9  12 5360.10 115.211  -2
   0  -2 -12 5360.10 115.211   1
   0  -2 -13 3918.60 70.3408   1
   0 -10  14 1876.05 68.0914  -2
   0  -2 -14 1876.05 68.0914   1
   0  -2 -15 604.243 51.2415   1
   0 -11  16 1321.30 73.9076  -2
   0  -2 -16 1321.30 73.9076   1
   0  -2 -17 4.12980 30.2193   1
   0  -8  19 8411.31 83.9561  -2
   0   3 -19 8411.31 83.9561   1
   0  -7  18 108.578 30.9721  -2
   0   3 -18 108.578 30.9721   1
   0   3 -17 2439.11 71.3163   1
   0  -7  17 5120.57 99.6238  -2
   0   3 -17 5120.57 99.6238   1
   0  -6  16 1043.54 54.8539  -2
   0   3 -16 1043.54 54.8539   1
   0   3 -15 1034.66 41.8900   1
   0  -5  15 1837.93 77.3074  -2
   0   3 -15 1837.93 77.3074   1
   0  -5  14 26.7241 35.0978  -2
   0   3 -14 26.7241 35.0978   1
   0   3 -13 33.1024 36.1932   1
   0  -4  13 61.0259 52.9222  -2
   0   3 -13 61.0259 52.9222   1
   0  -4  12 284.558 36.4722  -2
   0   3 -12 284.558 36.4722   1
   0  -3  11 135.979 59.3448  -2
   0   3 -11 135.979 59.3448   1
   0   3 -10 385.592 46.4948   1
   0  -2   9 1873.60 88.4893  -2
   0   3  -9 1873.60 88.4893   1
   0   3  -8 14420.5 213.234   1
   0   1  -7 5993.89 127.134  -2
   0  -3   7 5993.89 127.134   1
   0   3  -6 2411.95 59.7689   1
   0   3  -5 6003.69 111.699   1
   0   3  -4 4308.58 88.8084   1
   0   3  -3 7961.38 106.455   1
   0   3  -2 5490.32 83.8722   1
   0   3   0 256.678 43.3492  -2
   0   3   0 256.678 43.3492   1
   0   3   1 84.1892 10.5085   1
   0   3   2 41600.7 101.545   1
   0   3   3 13554.7 156.565   1
   0  -3  -4 15169.7 197.054   1
   0  -3  -5 373.554 36.4604   1
   0  -3  -6 4275.66 88.8285   1
   0  -7   7 6787.88 150.591  -2
   0  -3  -7 6787.88 150.591   1
   0  -3  -8 21798.7 214.187   1
   0  -8   9 513.399 68.9141  -2
   0  -3  -9 513.399 68.9141   1
   0  -3 -10 1556.47 45.8056   1
   0  -3 -11 7813.44 93.3232   1
   0  -3 -12 120.563 41.2513   1
   0 -10  12 225.889 57.8600  -2
   0  -3 -12 225.889 57.8600   1
   0  -3 -13 1159.08 45.1971   1
   0 -11  14 320.764 60.5467  -2
   0  -3 -14 320.764 60.5467   1
   0  -3 -15 583.468 47.8656   1
   0 -12  16 3154.77 93.0039  -2
   0  -3 -16 3154.77 93.0039   1
   0  -3 -17 2154.80 51.2558   1
   0  -7  19 4411.06 47.0853  -2
   0   4 -19 4411.06 47.0853   1
   0  -6  18 178.785 32.9596  -2
   0   4 -18 178.785 32.9596   1
   0   4 -17 187.304 39.2150   1
   0  -6  17 184.869 50.7311  -2
   0   4 -17 184.869 50.7311   1
   0  -5  16 1025.64 44.0065  -2
   0   4 -16 1025.64 44.0065   1
   0   4 -15 8.78271 26.6757   1
   0  -4  14 14189.2 155.135  -2
   0   4 -14 14189.2 155.135   1
   0   4 -13 17.8028 35.0360   1
   0  -3  12 286.089 49.3903  -2
   0   4 -12 286.089 49.3903   1
   0  -2  11 801.090 63.1414  -2
   0   4 -11 801.090 63.1414   1
   0   4 -10 96.7771 37.6877   1
   0  -1   9 1621.53 118.914  -2
   0   4  -9 1621.53 118.914   1
   0   4  -8 966.701 54.3001   1
   0   0  -7 10987.2 171.279  -2
   0  -4   7 10987.2 171.279   1
   0  -4   6 96.7161 31.3225   1
   0   4  -5 18472.9 199.612   1
   0  -1  -5 23126.3 220.047  -2
   0  -4   5 23126.3 220.047   1
   0   4  -4 12175.2 151.182   1
   0   4  -3 7168.45 112.604   1
   0   4  -2 38769.4 241.095   1
   0   4  -1 55063.2 278.699   1
   0   4   1 11012.8 63.2604   1
   0   4   2 248.707 17.4031   1
   0   4   3 2171.87 57.3114   1
   0  -4  -4 8740.18 111.350   1
   0  -4  -5 2435.41 102.959   1
   0  -4  -6 2802.55 77.4488   1
   0  -8   7 11275.5 198.401  -2
   0  -4  -7 11275.5 198.401   1
   0  -4  -8 1110.56 66.3077   1
   0  -9   9 5170.78 80.6034  -2
   0  -4  -9 5170.78 80.6034   1
   0   4  10 8381.71 75.1305   1
   0   4  11 7111.35 71.8418   1
   0  -4 -12 5721.80 116.757   1
   0  -4 -13 1687.53 68.7788   1
   0 -12  14 732.242 64.1186  -2
   0  -4 -14 732.242 64.1186   1
   0  -4 -15 1314.07 56.5314   1
   0 -13  16 8602.81 123.830  -2
   0  -4 -16 8602.81 123.830   1
   0  -6  19 58.2078 23.7289  -2
   0   5 -19 58.2078 23.7289   1
   0  -5  18 52.1561 30.2775  -2
   0   5 -18 52.1561 30.2775   1
   0   5 -17 366.631 42.6811   1
   0  -5  17 785.125 59.2907  -2
   0   5 -17 785.125 59.2907   1
   0  -4  16 1029.28 53.9887  -2
   0   5 -16 1029.28 53.9887   1
   0   5 -15 777.961 53.2697   1
   0  -3  15 1869.30 78.2479  -2
   0   5 -15 1869.30 78.2479   1
   0  -3  14-12.1800 36.4781  -2
   0   5 -14-12.1800 36.4781   1
   0   5 -13 94.4579 37.1900   1
   0  -2  12 3077.54 81.1134  -2
   0   5 -12 3077.54 81.1134   1
   0  -1  11 3716.90 106.197  -2
   0   5 -11 3716.90 106.197   1
   0   5 -10 1623.08 94.4732   1
   0   0  -9 354.132 60.5920  -2
   0  -5   9 354.132 60.5920   1
   0   5  -8 243.609 43.1535   1
   0  -1  -7 306.504 52.4681  -2
   0  -5   7 306.504 52.4681   1
   0   5  -6 6447.66 97.8705   1
   0   5  -5 69.4398 46.9995   1
   0  -2  -5 30274.7 263.535  -2
   0  -5   5 30274.7 263.535   1
   0   5  -4 24985.1 167.220   1
   0  -5   3 6606.16 32.7982   1
   0   5  -2 52217.6 306.979   1
   0   5  -1 7065.42 116.496   1
   0  -5   0 4066.73 55.2748  -2
   0  -5   0 4066.73 55.2748   1
   0   5   1 305.549 15.4454   1
   0   5   2 15913.0 83.0227   1
   0  -5  -3 207.652 34.1627   1
   0   5   4 2906.99 73.9207   1
   0  -5  -5 93.2957 52.7741   1
   0  -5  -6 596.295 49.3865   1
   0  -9   7 1181.23 86.6493  -2
   0  -5  -7 1181.23 86.6493   1
   0  -5  -8 212.424 37.8534   1
   0 -10   9 4065.10 74.8068  -2
   0  -5  -9 4065.10 74.8068   1
   0   5  10 15382.3 122.132   1
   0  -5 -11 14195.6 118.146   1
   0  -5 -12 10930.8 154.037   1
   0  -5 -13 12.6187 38.2329   1
   0 -13  14 354.409 55.4864  -2
   0  -5 -14 354.409 55.4864   1
   0  -5 -15 1423.26 52.2778   1
   0 -14  16 5637.84 59.0164  -2
   0  -5 -16 5637.84 59.0164   1
   0  -5  19 40.6561 22.7569  -2
   0   6 -19 40.6561 22.7569   1
   0  -4  18 186.909 31.3411  -2
   0   6 -18 186.909 31.3411   1
   0   6 -17 55.2297 24.9991   1
   0  -4  17 172.719 51.6322  -2
   0   6 -17 172.719 51.6322   1
   0  -3  16 1075.32 52.9906  -2
   0   6 -16 1075.32 52.9906   1
   0   6 -15 128.255 39.4282   1
   0  -2  15 193.945 55.4589  -2
   0   6 -15 193.945 55.4589   1
   0  -2  14 1432.58 83.9123  -2
   0   6 -14 1432.58 83.9123   1
   0   6 -13 4228.92 95.8251   1
   0  -1  12 1161.24 62.6608  -2
   0   6 -12 1161.24 62.6608   1
   0   0  11 8342.44 117.075  -2
   0   6 -11 8342.44 117.075   1
   0  -6  10 405.932 50.4124   1
   0  -1  -9 694.332 65.0206  -2
   0  -6   9 694.332 65.0206   1
   0  -6   8 69488.1 359.942   1
   0  -2  -7 21582.8 251.855  -2
   0  -6   7 21582.8 251.855   1
   0   6  -6 295.420 39.0956   1
   0   6  -5 6007.10 133.835   1
   0  -3  -5 6455.14 143.971  -2
   0  -6   5 6455.14 143.971   1
   0   6  -4 11762.7 128.390   1
   0  -6   3 12061.8 183.729   1
   0  -6   2 6937.95 140.215   1
   0   5   2 21284.5 216.329  -2
   0   6  -2 21284.5 216.329   1
   0   6  -1 1685.71 53.3766   1
   0  -6   0 645.586 83.8650  -2
   0  -6   0 645.586 83.8650   1
   0  -6  -1 396.820 35.9440   1
   0   6   2 215.892 36.1406   1
   0  -6  -3 2290.34 68.5174   1
   0  -6  -4 45.6315 56.0066   1
   0  -6  -5 2429.86 115.895   1
   0  -6  -6 166.238 46.4056   1
   0 -10   7 6067.10 116.152  -2
   0  -6  -7 6067.10 116.152   1
   0  -6  -8 12403.6 107.806   1
   0  11  -9 2283.71 61.4145  -2
   0   6   9 2283.71 61.4145   1
   0   6  10 569.433 37.1278   1
   0  -6 -11 252.687 31.8702   1
   0  -6 -12 3142.91 87.0637   1
   0  -6 -13 407.574 46.1827   1
   0 -14  14 663.414 54.2783  -2
   0  -6 -14 663.414 54.2783   1
   0  -6 -15 1460.64 32.7613   1
   0  -3  18 126.686 30.2874  -2
   0   7 -18 126.686 30.2874   1
   0   7 -17 2685.10 50.7672   1
   0  -3  17 5181.34 96.5917  -2
   0   7 -17 5181.34 96.5917   1
   0  -2  16 679.370 47.5251  -2
   0   7 -16 679.370 47.5251   1
   0   7 -15 587.107 35.5389   1
   0  -1  14 1407.97 84.3555  -2
   0   7 -14 1407.97 84.3555   1
   0   7 -13 7344.95 121.623   1
   0   0  12 3830.83 91.5782  -2
   0   7 -12 3830.83 91.5782   1
   0   7 -11 11224.9 139.270   1
   0  -7  10-90.2169 46.4025   1
   0  -2  -9 2582.86 100.924  -2
   0  -7   9 2582.86 100.924   1
   0   7  -8 28658.8 243.092   1
   0  -3  -7 6130.04 146.138  -2
   0  -7   7 6130.04 146.138   1
   0   7  -6 25.7362 34.3379   1
   0  -7   5 856.873 48.5931   1
   0  -7   4 335.930 61.0033   1
   0  -7   3 16.1755 33.1065   1
   0  -7   2 143.526 33.0723   1
   0   7  -1 1960.62 61.8993   1
   0  -7   0 80.9918 47.0723  -2
   0  -7   0 80.9918 47.0723   1
   0   7   1 1185.35 53.5482   1
   0   7   2 9960.63 134.559   1
   0   7   3 584.437 47.9095   1
   0   7   4 1.48785 36.6601   1
   0  -7  -5 113.558 58.5452   1
   0   7   6 1040.98 35.8306   1
   0  11  -7 1781.04 61.7413  -2
   0   7   7 1781.04 61.7413   1
   0  -7  -8 1711.58 48.5295   1
   0  12  -9 2152.98 61.5878  -2
   0   7   9 2152.98 61.5878   1
   0  -7 -10 1723.45 48.1562   1
   0   7  11 2409.01 52.1637   1
   0  -7 -12 2076.85 70.8159   1
   0  -7 -13 108.891 25.1879   1
   0 -15  14 329.005 30.1290  -2
   0  -7 -14 329.005 30.1290   1
   0  -2  18 1169.38 30.6690  -2
   0   8 -18 1169.38 30.6690   1
   0   8 -17 337.629 40.6894   1
   0  -2  17 363.663 49.6368  -2
   0   8 -17 363.663 49.6368   1
   0  -1  16 5664.77 97.8610  -2
   0   8 -16 5664.77 97.8610   1
   0   8 -15 355.627 44.3852   1
   0   0  14 3240.15 111.432  -2
   0   8 -14 3240.15 111.432   1
   0   8 -13 191.367 42.1725   1
   0   1  12 15393.1 165.433  -2
   0   8 -12 15393.1 165.433   1
   0   8 -11 174.337 36.0805   1
   0  -8  10 3934.81 62.8656   1
   0  -3  -9 485.698 64.2399  -2
   0  -8   9 485.698 64.2399   1
   0  -8   8 2382.85 82.6942   1
   0   4   7 10700.3 194.941  -2
   0   8  -7 10700.3 194.941   1
   0  -8   6 10.0128 54.8800   1
   0   8  -5 2040.85 66.9936   1
   0  -8   4 27.2090 34.0031   1
   0  -8   3 10536.6 138.635   1
   0   8  -2 3009.70 78.9978   1
   0  -8   1 6452.46 162.022   1
   0  -8   0 54946.5 419.765  -2
   0  -8   0 54946.5 419.765   1
   0   8   1 4056.17 94.1941   1
   0  -8  -2 2743.57 82.4040   1
   0   8   3 4133.30 100.517   1
   0  -8  -5 1098.54 39.9397   1
   0  -8  -6 436.786 33.3824   1
   0 -12   7 84.4447 38.1782  -2
   0  -8  -7 84.4447 38.1782   1
   0   8   8 1512.63 47.8565   1
   0 -13   9 1805.78 57.2396  -2
   0  -8  -9 1805.78 57.2396   1
   0   8  10 12574.1 108.531   1
   0   8  11 6022.06 60.7372   1
   0  -8 -12 2233.23 46.7877   1
   0  -8 -13 56.4786 22.0716   1
   0  -1  18 907.217 35.1632  -2
   0   9 -18 907.217 35.1632   1
   0   9 -17 49.9611 23.2954   1
   0   0  16 12857.8 138.506  -2
   0   9 -16 12857.8 138.506   1
   0   9 -15 300.894 44.1995   1
   0   1  14 1573.53 81.2791  -2
   0   9 -14 1573.53 81.2791   1
   0   9 -13 291.199 43.4329   1
   0   9 -12 3370.65 87.2321   1
   0   9 -11 8261.88 127.829   1
   0   9 -10 2482.40 72.5205   1
   0   4   9 5124.76 109.996  -2
   0   9  -9 5124.76 109.996   1
   0  -9   8 1662.81 106.965   1
   0  -5  -7 1277.59 125.293  -2
   0  -9   7 1277.59 125.293   1
   0  -9   6 447.282 45.8364   1
   0   9  -5 2874.20 84.7327   1
   0   9  -4 2180.73 74.5185   1
   0  -9   3 1748.22 69.3055   1
   0   9  -2 6344.89 118.117   1
   0  -9   1 1927.12 108.588   1
   0   9   0 1061.69 78.9177  -2
   0   9   0 1061.69 78.9177   1
   0   9   1 127.070 45.3956   1
   0  -9  -2 438.036 54.0824   1
   0   9   3 416.733 26.8045   1
   0  -9  -4 116.820 23.5268   1
   0  -9  -5 66.2318 23.1393   1
   0   9   6 67.5710 22.7352   1
   0 -13   7 586.700 39.0444  -2
   0  -9  -7 586.700 39.0444   1
   0  -9  -8 247.316 25.8367   1
   0  14  -9 874.554 38.7880  -2
   0   9   9 874.554 38.7880   1
   0  -9 -10 15209.4 92.3570   1
   0   9  11 2266.59 36.8484   1
   0  -9 -12 587.383 27.6575   1
   0  -9 -13 1733.92 40.3978   1
   0   0  18 6.80891 24.2382  -2
   0  10 -18 6.80891 24.2382   1
   0  10 -17 646.384 29.0361   1
   0   1  16 7631.43 150.418  -2
   0  10 -16 7631.43 150.418   1
   0  10 -15 8.14105 25.9879   1
   0   2  14 1839.01 88.7253  -2
   0  10 -14 1839.01 88.7253   1
   0  10 -13 6362.15 116.194   1
   0  10 -12 57.6753 39.8620   1
   0  10 -11 14688.7 172.389   1
   0  10 -10 598.373 47.2187   1
   0   5   9 3946.77 56.2841  -2
   0  10  -9 3946.77 56.2841   1
   0  10  -8 19044.1 124.965   1
   0   6   7 5233.67 124.791  -2
   0  10  -7 5233.67 124.791   1
   0  10  -6 6979.26 182.342   1
   0  10  -5 1630.89 69.3279   1
   0 -10   4 239.281 49.1873   1
   0  10  -3 5512.50 117.532   1
   0 -10   2 6499.41 184.646   1
   0  10  -1 535.465 74.8950   1
   0 -10   0 2204.95 61.5560  -2
   0 -10   0 2204.95 61.5560   1
   0 -10  -1 1725.96 29.2769   1
   0  10   2 4819.19 56.6568   1
   0 -11   2 5112.33 74.1648  -2
   0 -10  -2 5112.33 74.1648   1
   0 -10  -3 3757.12 45.7715   1
   0 -10  -4 1364.19 37.8541   1
   0  10   5 1669.40 41.0242   1
   0  10   6 29.7091 23.2217   1
   0  14  -7 697.425 41.2181  -2
   0  10   7 697.425 41.2181   1
   0  10   8 224.808 25.2415   1
   0 -15   9 1821.65 52.9756  -2
   0 -10  -9 1821.65 52.9756   1
   0  10  10 1813.70 34.5649   1
   0 -10 -11 130.892 17.5328   1
   0 -10 -12 1912.89 42.3957   1
   0   1  18 17.3941 32.5633  -2
   0  11 -18 17.3941 32.5633   1
   0  11 -17 52.4041 20.4943   1
   0   2  16 1265.04 71.3296  -2
   0  11 -16 1265.04 71.3296   1
   0  11 -15 747.529 50.5049   1
   0   3  14 304.662 57.1190  -2
   0  11 -14 304.662 57.1190   1
   0  11 -13 10279.9 144.497   1
   0  11 -12 22.5535 36.6247   1
   0  11 -11 26018.9 229.291   1
   0  11 -10 669.729 50.9985   1
   0   6   9 2104.67 58.1715  -2
   0  11  -9 2104.67 58.1715   1
   0  11  -8 3317.71 59.4290   1
   0   7   7 1563.84 58.5836  -2
   0  11  -7 1563.84 58.5836   1
   0  11  -6 187.672 42.7136   1
   0  11  -5 102.639 40.2917   1
   0  11  -4 576.290 47.6438   1
   0 -11   3 10.8150 25.3030   1
   0  11  -2 39.1220 22.0813   1
   0 -11   1 763.366 30.1747   1
   0 -11   0 20.9142 26.5778  -2
   0 -11   0 20.9142 26.5778   1
   0 -11  -1 285.039 25.6401   1
   0  11   2 1698.60 39.8276   1
   0 -11  -3 46.6378 23.3614   1
   0  11   4 1024.82 33.6800   1
   0 -11  -5 1641.86 50.5679   1
   0 -11  -6 29.7192 28.3286   1
   0 -15   7 17.5314 35.2605  -2
   0 -11  -7 17.5314 35.2605   1
   0 -11  -8 11.2412 25.0986   1
   0 -16   9 1659.32 37.5512  -2
   0 -11  -9 1659.32 37.5512   1
   0 -11 -10 376.466 19.2915   1
   0  12 -18 1065.80 33.2722   1
   0  12 -17 796.793 25.4581   1
   0   3  16 2959.12 88.9424  -2
   0  12 -16 2959.12 88.9424   1
   0  12 -15 1761.38 61.8911   1
   0   4  14 544.020 58.1038  -2
   0  12 -14 544.020 58.1038   1
   0  12 -13 1445.46 63.3408   1
   0  12 -12 4492.14 99.5386   1
   0  12 -11 911.666 57.7326   1
   0  12 -10 4503.08 101.424   1
   0   7   9 2121.53 58.8704  -2
   0  12  -9 2121.53 58.8704   1
   0  12  -8 1862.07 50.0309   1
   0   8   7 77.3749 35.9969  -2
   0  12  -7 77.3749 35.9969   1
   0  12  -6 1874.99 49.2502   1
   0  12  -5 563.388 52.5571   1
   0  12  -4 1698.48 69.9416   1
   0  12  -3 10772.9 107.773   1
   0  12  -2 1241.10 44.2088   1
   0  12  -1 168.848 24.6441   1
   0 -12   0 410.151 37.1544  -2
   0 -12   0 410.151 37.1544   1
   0 -12  -1 732.363 30.7618   1
   0 -12  -2 4451.37 58.8280   1
   0 -12  -3 2653.20 47.0040   1
   0 -12  -4 2759.33 59.6687   1
   0 -12  -5 123.145 30.0360   1
   0 -12  -6 336.304 31.2638   1
   0 -16   7 227.323 35.5882  -2
   0 -12  -7 227.323 35.5882   1
   0  12   8 29.0940 18.4519   1
   0  17  -9 1405.99 27.7690  -2
   0  12   9 1405.99 27.7690   1
   0  13 -17 200.891 24.8749   1
   0   4  16 7546.66 76.4269  -2
   0  13 -16 7546.66 76.4269   1
   0  13 -15 141.012 34.9989   1
   0   5  14 332.415 53.3120  -2
   0  13 -14 332.415 53.3120   1
   0  13 -13-10.0142 35.2922   1
   0  13 -12 754.884 51.5527   1
   0  13 -11 5871.10 110.900   1
   0  13 -10 3367.79 87.8063   1
   0   8   9 1668.36 55.0854  -2
   0  13  -9 1668.36 55.0854   1
   0  13  -8 835.676 39.6484   1
   0   9   7 487.563 45.4894  -2
   0  13  -7 487.563 45.4894   1
   0  13  -6 334.986 32.0706   1
   0  13  -5 781.635 58.4228   1
   0  13  -4 34.8612 38.8182   1
   0  13  -3 266.538 48.9772   1
   0  13  -2 43.7326 28.9669   1
   0  13  -1 46.7526 29.0798   1
   0  13   0 29.9215 38.8425  -2
   0  13   0 29.9215 38.8425   1
   0 -13  -1 380.109 27.0975   1
   0  13   2 487.763 28.2268   1
   0  13   3 1277.09 34.3845   1
   0 -13  -4 152.687 27.8062   1
   0 -13  -5 139.809 26.9524   1
   0 -13  -6 62.0053 22.4179   1
   0 -17   7 280.176 24.3810  -2
   0 -13  -7 280.176 24.3810   1
   0  13   8-1.64416 16.9177   1
   0   5  16 5418.56 80.1846  -2
   0  14 -16 5418.56 80.1846   1
   0  14 -15 547.871 37.0247   1
   0   6  14 662.873 53.1757  -2
   0  14 -14 662.873 53.1757   1
   0  14 -13 703.377 43.9023   1
   0  14 -12 893.457 49.6734   1
   0  14 -11 17387.6 116.986   1
   0  14 -10 320.701 42.9115   1
   0   9   9 667.165 60.7726  -2
   0  14  -9 667.165 60.7726   1
   0  14  -8 244.428 30.9032   1
   0  10   7 672.732 48.5155  -2
   0  14  -7 672.732 48.5155   1
   0  14  -6 35.9134 27.2182   1
   0  14  -5 5115.04 72.6997   1
   0  14  -4 2568.04 54.2121   1
   0  14  -3 1374.41 65.3282   1
   0  14  -2 374.869 45.7384   1
   0 -14   1 49.9951 29.3999   1
   0 -14   0 79.6608 38.8687  -2
   0 -14   0 79.6608 38.8687   1
   0  14   1 672.381 35.5825   1
   0  14   2 3880.90 60.5602   1
   0  14   3 1068.98 28.2826   1
   0 -14  -4 1516.11 57.5649   1
   0 -14  -5 1476.10 37.2126   1
   0  14   6 152.046 21.0677   1
   0  15 -15 23.9100 22.2909   1
   0   7  14 324.273 42.2526  -2
   0  15 -14 324.273 42.2526   1
   0  15 -13 1834.51 53.7756   1
   0  15 -12 535.372 40.3157   1
   0  15 -11 13373.7 94.3963   1
   0  15 -10 165.311 36.3343   1
   0  10   9 1705.46 67.6235  -2
   0  15  -9 1705.46 67.6235   1
   0  15  -8 26.7582 25.2077   1
   0  11   7 42.0921 34.2177  -2
   0  15  -7 42.0921 34.2177   1
   0  15  -6 287.443 30.1812   1
   0  15  -5 216.485 28.6097   1
   0  15  -4 1686.43 44.0288   1
   0  15  -3 467.789 30.5201   1
   0  15  -2 335.900 42.8507   1
   0  15  -1 17.3596 36.5743   1
   0  15   0 310.611 53.4580  -2
   0  15   0 310.611 53.4580   1
   0  15   1 18.8782 23.1388   1
   0  15   2 1333.49 31.8851   1
   0  15   3 143.108 33.3505   1
   0  15   4 80.1454 29.0675   1
   0  16 -13 1429.56 39.1528   1
   0  16 -12 70.1807 26.2946   1
   0  16 -11 1260.20 30.3338   1
   0  16 -10 3705.12 49.1356   1
   0  11   9 1553.93 40.9648  -2
   0  16  -9 1553.93 40.9648   1
   0  16  -8 61.4996 22.6775   1
   0  12   7 259.141 46.0437  -2
   0  16  -7 259.141 46.0437   1
   0  16  -6 780.364 31.9997   1
   0  16  -5 489.878 28.7456   1
   0  16  -4 1375.11 55.1602   1
   0  16  -3 6060.75 97.6713   1
   0  16  -2 529.034 42.6611   1
   0  16  -1 410.640 26.9136   1
   0  16   0 734.376 29.6659  -2
   0  16   0 734.376 29.6659   1
   0  16   1 523.416 23.3517   1
   0  16   2 1899.03 43.1777   1
   0  17  -9 37.1346 21.7728   1
   0  12   9 1286.96 46.4671  -2
   0  17  -9 1286.96 46.4671   1
   0  17  -8 185.856 18.6497   1
   0  13   7 183.987 41.2861  -2
   0  17  -7 183.987 41.2861   1
   0  17  -6 1580.61 49.8606   1
   0  17  -5 99.2952 31.7704   1
   0  17  -4 50.9690 31.6195   1
   0  17  -3 347.787 34.8551   1
   0  17  -2 64.6162 27.1311   1
   0  17  -1-3.76404 23.0021   1
  -1  17  -1 86.4304 25.0814   1
  -1  17  -2 330.048 32.8795   1
  -1  17  -3 654.294 39.5554   1
  -1  17  -4 1636.46 52.6666   1
  -1  17  -5 949.850 45.2635   1
   1  13   6 168.148 43.4732  -2
  -1  17  -6 168.148 43.4732   1
  -1  17  -7 86.4386 21.6063   1
   1  12   8 1570.50 42.1180  -2
  -1  17  -8 1570.50 42.1180   1
  -1  17  -9 1214.17 43.2035   1
  -1  17 -10 4621.50 65.6966   1
  -1  16   2 89.7626 25.5984   1
   1  16  -1 185.263 27.7639  -2
  -1  16   1 185.263 27.7639   1
  -1  16   0 58.8542 32.2410   1
   1  15   1 1297.68 57.5381  -2
  -1  16  -1 1297.68 57.5381   1
  -1  16  -2 1371.55 55.1099   1
  -1  16  -3 634.086 46.8222   1
  -1  16  -4 39.5705 36.4194   1
  -1  16  -5 167.139 38.8447   1
   1  12   6 805.931 59.8109  -2
  -1  16  -6 805.931 59.8109   1
  -1  16  -7 115.493 36.8589   1
   1  11   8 160.461 47.8422  -2
  -1  16  -8 160.461 47.8422   1
  -1  16  -9 1878.50 40.1145   1
  -1  16 -10 1851.18 36.3313   1
  -1  16 -11 4500.88 48.4579   1
  -1  16 -12 1314.11 27.2034   1
  -1  15   5 286.525 27.2607   1
  -1  15   4 559.597 36.8553   1
  -1  15   3 367.388 37.4821   1
  -1  15   2 75.4454 23.0752   1
   1  15  -1 569.692 41.3267  -2
  -1  15   1 569.692 41.3267   1
  -1  15   0 32.3082 20.3094   1
   1  14   1 947.716 34.5388  -2
  -1  15  -1 947.716 34.5388   1
  -1  15  -2 371.257 31.9651   1
  -1  15  -3 52.9433 27.7862   1
  -1  15  -4 335.924 33.2630   1
  -1  15  -5 1436.19 44.8344   1
   1  11   6 101.535 55.3048  -2
  -1  15  -6 101.535 55.3048   1
  -1  15  -7 79.3534 38.1296   1
   1  10   8 997.199 45.6028  -2
  -1  15  -8 997.199 45.6028   1
  -1  15  -9 12.5365 22.3776   1
  -1  15 -10 8733.06 81.3920   1
  -1  15 -11 20.1278 22.8717   1
  -1  15 -12 10233.7 77.3915   1
   1   7  13 1881.97 57.4215  -2
  -1  15 -13 1881.97 57.4215   1
  -1  15 -14 519.324 31.8720   1
  -1  14   7 10.1345 22.1963   1
   1 -14  -6 54.9795 20.1147   1
  -1  14   5 17.0156 22.6021   1
   1 -14  -4 22.6232 24.2197   1
  -1  14   3 14.7862 20.3094   1
   1 -14  -2 33.1709 26.0746   1
   1  14  -1 901.745 39.8087  -2
  -1  14   1 901.745 39.8087   1
   1 -14   0 51.3583 27.8127   1
   1  13   1 636.317 60.8088  -2
  -1  14  -1 636.317 60.8088   1
  -1  14  -2 221.386 41.1583   1
  -1  14  -3 312.647 47.4021   1
  -1  14  -4 1925.95 72.5243   1
  -1  14  -5 7241.27 125.399   1
   1  10   6 533.716 63.8955  -2
  -1  14  -6 533.716 63.8955   1
  -1  14  -7 592.794 46.2238   1
   1   9   8 750.432 46.0453  -2
  -1  14  -8 750.432 46.0453   1
  -1  14  -9 206.743 28.4980   1
  -1  14 -10 5831.10 73.4874   1
  -1  14 -11 283.023 28.8562   1
  -1  14 -12 10210.6 86.7428   1
   1   6  13 138.961 47.1644  -2
  -1  14 -13 138.961 47.1644   1
  -1  14 -14 10.1840 30.2852   1
   1   5  15 1492.99 60.6700  -2
  -1  14 -15 1492.99 60.6700   1
  -1  14 -16-3.88352 15.4378   1
  -1 -17   8 1454.77 40.4264  -2
   1 -13  -8 1454.77 40.4264   1
  -1  13   7 13.0410 21.8193   1
  -1  13   6 81.5816 25.4582   1
  -1  13   5 123.732 28.0739   1
   1 -13  -4 163.790 42.3378   1
   1 -13  -3 145.674 28.5219   1
  -1  13   2 1115.18 33.0566   1
   1  13  -1 1056.45 54.4322  -2
  -1  13   1 1056.45 54.4322   1
  -1  13   0-1.87577 27.5744   1
   1  12   1 805.097 46.8309  -2
  -1  13  -1 805.097 46.8309   1
  -1  13  -2 3280.61 87.8101   1
  -1  13  -3 694.825 52.7615   1
  -1  13  -4 2746.01 83.7534   1
  -1  13  -5 1671.49 71.2015   1
   1   9   6 2563.52 60.5183  -2
  -1  13  -6 2563.52 60.5183   1
  -1  13  -7 2252.78 52.0751   1
   1   8   8 643.383 64.1569  -2
  -1  13  -8 643.383 64.1569   1
  -1  13  -9 2136.76 50.0626   1
  -1  13 -10 1624.69 63.6848   1
  -1  13 -11 1073.63 39.8479   1
  -1  13 -12 1140.60 38.7772   1
   1   5  13 709.635 56.2039  -2
  -1  13 -13 709.635 56.2039   1
  -1  13 -14 305.344 39.3005   1
   1   4  15 674.029 55.7748  -2
  -1  13 -15 674.029 55.7748   1
  -1  13 -16 1180.88 43.3054   1
  -1  13 -17 235.430 25.1209   1
   1 -12  -9 1445.35 32.4705   1
  -1 -16   8 34.4729 31.4734  -2
   1 -12  -8 34.4729 31.4734   1
  -1  12   7 14.0679 25.8979   1
   1 -12  -6 164.133 42.6760   1
  -1  12   5 36.6229 27.6883   1
  -1  12   4 1833.17 52.2784   1
   1 -12  -3 3791.97 55.2224   1
   1 -12  -2 1600.41 47.3742   1
  -1 -12   1 17259.5 167.051  -2
   1 -12  -1 17259.5 167.051   1
   1 -12   0 5022.96 75.5710   1
  -1 -11  -1 3795.11 72.0359  -2
   1 -12   1 3795.11 72.0359   1
  -1  12  -2 818.442 39.6060   1
  -1  12  -3 841.565 55.4835   1
  -1  12  -4 676.204 54.0122   1
  -1  12  -5 353.355 43.6813   1
   1   8   6 2731.09 63.0065  -2
  -1  12  -6 2731.09 63.0065   1
  -1  12  -7 142.922 27.4984   1
   1   7   8 518.986 61.8607  -2
  -1  12  -8 518.986 61.8607   1
  -1  12  -9 55.4728 35.0518   1
  -1  12 -10 970.865 56.3719   1
  -1  12 -11 1903.30 48.6869   1
  -1  12 -12 728.971 36.4721   1
   1   4  13 7511.30 127.709  -2
  -1  12 -13 7511.30 127.709   1
  -1  12 -14 135.731 38.2409   1
   1   3  15 754.106 62.5592  -2
  -1  12 -15 754.106 62.5592   1
  -1  12 -16 43.3959 32.0818   1
   1   2  17 409.905 28.8921  -2
  -1  12 -17 409.905 28.8921   1
  -1  11  10 3044.27 42.9612   1
  -1  11   9 221.997 20.8929   1
  -1 -15   8 1739.24 41.7224  -2
   1 -11  -8 1739.24 41.7224   1
   1 -11  -7 363.190 25.7378   1
   1 -11  -6 708.691 30.7887   1
  -1  11   5 1396.31 37.6152   1
  -1  11   4 2749.48 61.0620   1
  -1  11   3 1251.23 46.7151   1
  -1  11   2 41.2412 22.1524   1
  -1 -11   1 13176.0 120.100  -2
   1 -11  -1 13176.0 120.100   1
  -1  11   0 1353.52 36.1473   1
   1  10   1 1903.20 54.6419  -2
  -1  11  -1 1903.20 54.6419   1
   1 -11   2 1.24566 26.3702   1
   1 -11   3 473.655 33.2239   1
  -1  11  -4 3195.00 83.9949   1
  -1  11  -5 1925.77 45.6842   1
   1   7   6 3165.16 64.4414  -2
  -1  11  -6 3165.16 64.4414   1
  -1  11  -7 380.363 30.9255   1
   1   6   8 148.428 37.6198  -2
  -1  11  -8 148.428 37.6198   1
  -1  11  -9 237.278 39.7891   1
  -1  11 -10 3041.76 84.6264   1
  -1  11 -11 78.1866 26.7347   1
  -1  11 -12 1090.57 58.5301   1
   1   3  13 425.296 59.1210  -2
  -1  11 -13 425.296 59.1210   1
  -1  11 -14 95.8295 39.1647   1
   1   2  15 789.694 67.9342  -2
  -1  11 -15 789.694 67.9342   1
  -1  11 -16 1178.34 51.2265   1
   1   1  17 969.891 37.2227  -2
  -1  11 -17 969.891 37.2227   1
  -1  11 -18 1889.20 31.9965   1
   1 -10 -11 1261.38 25.1892   1
   1 -10 -10 1019.30 24.3507   1
  -1  10   9 2420.42 35.7608   1
   1  14  -8 3567.17 68.1106  -2
  -1  10   8 3567.17 68.1106   1
  -1  10   7 369.189 27.4801   1
   1 -10  -6 128.109 24.3956   1
  -1  10   5 111.576 24.0728   1
   1 -10  -4 3399.62 51.8633   1
  -1  10   3 5263.36 77.7412   1
  -1  10   2 1445.09 36.2428   1
  -1 -10   1 5169.36 75.2237  -2
   1 -10  -1 5169.36 75.2237   1
  -1  10   0 182.979 21.3906   1
   1 -10   2 788.475 87.7203   1
   1 -10   3 6012.43 126.326   1
   1 -10   4 10255.1 160.815   1
   1 -10   5 1063.52 64.1130   1
  -1  10  -6 816.961 57.0837   1
  -1  10  -7 4880.08 65.1075   1
   1   5   8 1460.84 55.7292  -2
  -1  10  -8 1460.84 55.7292   1
  -1  10  -9 101.334 35.9943   1
  -1  10 -10 1751.16 65.2801   1
  -1  10 -11 772.952 37.0682   1
  -1  10 -12 2479.59 77.5842   1
   1   2  13 330.156 57.2518  -2
  -1  10 -13 330.156 57.2518   1
  -1  10 -14 868.058 54.3798   1
   1   1  15 8592.18 171.449  -2
  -1  10 -15 8592.18 171.449   1
  -1  10 -16 121.403 34.1900   1
   1   0  17 1391.99 43.8322  -2
  -1  10 -17 1391.99 43.8322   1
  -1  10 -18 61.3111 20.0247   1
  -1   9  12 3.85896 15.9577   1
  -1   9  11 1568.49 27.8780   1
  -1   9  10 334.015 30.0852   1
  -1 -14  10 2816.09 58.7728  -2
   1  -9 -10 2816.09 58.7728   1
  -1   9   9 2261.67 37.7735   1
   1  13  -8 2940.66 65.9947  -2
  -1   9   8 2940.66 65.9947   1
   1  -9  -7-2.56047 22.8672   1
   1  -9  -6 24.2481 28.4136   1
   1  12  -6 12.1470 52.7064  -2
  -1   9   6 12.1470 52.7064   1
   1  -9  -5 3165.08 49.8524   1
  -1   9   4 1515.97 36.9340   1
   1  -9  -3 52.8169 26.2738   1
  -1   9   2 161.918 52.0558   1
  -1  -9   1 20270.5 273.791  -2
   1  -9  -1 20270.5 273.791   1
  -1   9   0 2705.13 85.6202   1
  -1  -8  -1 2125.62 126.227  -2
   1  -9   1 2125.62 126.227   1
   1  -9   2 14521.7 178.755   1
   1  -9   3 80.0955 37.6168   1
   1  -9   4 1004.67 58.5054   1
  -1   9  -5 6482.81 122.092   1
  -1  -5  -6 6264.33 140.982  -2
   1  -9   6 6264.33 140.982   1
  -1   9  -7 7643.40 137.210   1
  -1  -4  -8 1594.24 146.040  -2
   1  -9   8 1594.24 146.040   1
  -1   9  -9 105.526 33.8851   1
   1   3  10 801.931 41.0315  -2
  -1   9 -10 801.931 41.0315   1
  -1   9 -11 5318.83 104.450   1
  -1   9 -12 171.321 42.2227   1
   1   1  13 384.353 59.8112  -2
  -1   9 -13 384.353 59.8112   1
  -1   9 -14-12.3967 39.6929   1
   1   0  15 4669.45 133.057  -2
  -1   9 -15 4669.45 133.057   1
  -1   9 -16 1369.44 41.5039   1
   1  -1  17 1680.24 49.3912  -2
  -1   9 -17 1680.24 49.3912   1
  -1   9 -18 302.034 33.0049   1
   1  -2  18 275.063 42.6674  -2
  -1   9 -18 275.063 42.6674   1
   1  -8 -13 569.796 20.1796   1
   1  -8 -12 1732.61 33.2954   1
   1  -8 -11 2866.13 38.2975   1
   1  13 -10 3267.20 45.6542  -2
  -1   8  10 3267.20 45.6542   1
   1  -8  -9 36.0619 23.3746   1
  -1 -12   8 115.460 39.4342  -2
   1  -8  -8 115.460 39.4342   1
  -1   8   7 86.8489 28.0250   1
   1  -8  -6 117.265 40.8059   1
   1  11  -6 3800.46 66.8827  -2
  -1   8   6 3800.46 66.8827   1
   1  -8  -5 2592.59 44.0386   1
  -1   8   4 7875.23 143.209   1
   1  -8  -3 9616.39 151.670   1
  -1   8   2 3915.97 98.2544   1
   1   8  -1 211769. 818.123  -2
  -1   8   1 211769. 818.123   1
  -1   8   0 14617.3 168.684   1
  -1  -7  -1 14839.9 240.488  -2
   1  -8   1 14839.9 240.488   1
  -1   8  -2 11.8269 35.7680   1
  -1   8  -3 252.637 41.2271   1
  -1   8  -4 4707.60 98.5089   1
   1  -8   5 3751.43 89.7940   1
  -1  -4  -6 1591.31 119.537  -2
   1  -8   6 1591.31 119.537   1
   1  -8   7 12120.6 233.584   1
  -1  -3  -8 353.274 95.2386  -2
   1  -8   8 353.274 95.2386   1
   1  -8   9 5826.58 123.223   1
   1   2  10 267.267 48.0650  -2
  -1   8 -10 267.267 48.0650   1
  -1   8 -11 176.431 39.4077   1
  -1   8 -12 1.12486 36.1910   1
   1   0  13 2969.75 100.146  -2
  -1   8 -13 2969.75 100.146   1
  -1   8 -14-6.50935 37.8084   1
   1  -1  15 3073.66 113.298  -2
  -1   8 -15 3073.66 113.298   1
  -1   8 -16 151.519 28.1978   1
   1  -2  17 1503.76 50.9725  -2
  -1   8 -17 1503.76 50.9725   1
   1  -3  18 274.435 45.2558  -2
  -1   8 -18 274.435 45.2558   1
   1  -3  19 939.800 42.2651  -2
  -1   8 -19 939.800 42.2651   1
   1  -7 -14 77.6198 18.9050   1
   1  -7 -13 141.871 19.9705   1
   1  -7 -12 374.497 24.8012   1
  -1   7  11 269.722 25.5764   1
  -1 -12  10 8886.44 78.9742  -2
   1  -7 -10 8886.44 78.9742   1
  -1   7   9 4318.72 70.7800   1
   1  11  -8 3158.11 81.7936  -2
  -1   7   8 3158.11 81.7936   1
   1  -7  -7 1598.56 45.5117   1
   1  10  -6 6207.76 111.148  -2
  -1   7   6 6207.76 111.148   1
   1  -7  -5 9519.81 216.699   1
  -1   7   4 9857.52 149.818   1
  -1   7   3 4416.64 102.223   1
   1  -7  -2 36.5702 37.6341   1
   1   7  -1 256859. 602.479  -2
  -1   7   1 256859. 602.479   1
   1  -7   0 30224.9 315.362   1
  -1  -6  -1 136.370 68.1292  -2
   1  -7   1 136.370 68.1292   1
  -1   7  -2 269.117 38.4834   1
  -1   7  -3 490.008 42.0303   1
   1  -7   4 3905.77 84.9717   1
   1  -7   5 54.6174 44.7277   1
  -1  -3  -6 2941.92 140.255  -2
   1  -7   6 2941.92 140.255   1
   1  -7   7 14450.9 167.179   1
   1   2   8 2491.61 103.448  -2
  -1   7  -8 2491.61 103.448   1
  -1   7  -9 240.905 44.6182   1
   1   1  10 4249.04 154.064  -2
  -1   7 -10 4249.04 154.064   1
  -1   7 -11 77.4744 32.8390   1
  -1   7 -12 826.204 51.9071   1
   1  -1  13 268.170 56.0344  -2
  -1   7 -13 268.170 56.0344   1
  -1   7 -14 269.257 42.6392   1
   1  -2  15 12378.8 211.890  -2
  -1   7 -15 12378.8 211.890   1
  -1   7 -16 297.031 29.9167   1
   1  -3  17 738.043 44.5184  -2
  -1   7 -17 738.043 44.5184   1
   1  -4  18 283.228 46.9644  -2
  -1   7 -18 283.228 46.9644   1
   1  -4  19 1181.66 47.9361  -2
  -1   7 -19 1181.66 47.9361   1
  -1 -14  15 1232.42 52.3459  -2
   1  -6 -15 1232.42 52.3459   1
   1  -6 -14 12.0083 17.6765   1
   1  -6 -13 976.799 36.6218   1
  -1   6  12 2025.78 50.1570   1
   1  -6 -11 5991.46 80.7905   1
   1  11 -10 1203.73 40.5876  -2
  -1   6  10 1203.73 40.5876   1
   1  -6  -9 3669.64 65.2051   1
   1  10  -8 14476.8 131.140  -2
  -1   6   8 14476.8 131.140   1
  -1   6   7 4548.88 95.0304   1
   1  -6  -6 4199.38 152.007   1
  -1  -9   6 6642.59 185.784  -2
   1  -6  -6 6642.59 185.784   1
   1  -6  -5 1058.09 85.3989   1
  -1   6   4 14339.7 166.613   1
  -1   6   3 12035.2 147.273   1
   1  -6  -2 3841.67 59.8663   1
   1   6  -1 30055.0 192.799  -2
  -1   6   1 30055.0 192.799   1
   1  -6   0 3029.53 99.8164   1
   1   5   1 169.608 44.8802  -2
  -1   6  -1 169.608 44.8802   1
  -1   6  -2 19001.5 158.220   1
  -1   6  -3 12694.1 132.985   1
   1  -6   4 4215.30 116.147   1
  -1   6  -5 9113.04 116.873   1
   1   2   6 4125.66 98.6962  -2
  -1   6  -6 4125.66 98.6962   1
  -1   6  -7 10388.0 135.009   1
   1   1   8 8775.34 173.502  -2
  -1   6  -8 8775.34 173.502   1
   1  -6   9 710.995 50.4433   1
  -1   0 -10 1472.00 80.8668  -2
   1  -6  10 1472.00 80.8668   1
   1  -1  11 3458.43 84.7718  -2
  -1   6 -11 3458.43 84.7718   1
  -1   6 -12 3864.27 90.3742   1
   1  -2  13 266.586 55.7276  -2
  -1   6 -13 266.586 55.7276   1
  -1   6 -14 2981.52 84.7415   1
   1  -3  15 21762.4 199.643  -2
  -1   6 -15 21762.4 199.643   1
  -1   6 -16-7.44545 35.6961   1
   1  -4  16 99.0692 52.7834  -2
  -1   6 -16 99.0692 52.7834   1
   1  -4  17 158.702 53.5831  -2
  -1   6 -17 158.702 53.5831   1
   1  -5  18 368.255 49.7212  -2
  -1   6 -18 368.255 49.7212   1
   1  -5  19 780.797 47.6780  -2
  -1   6 -19 780.797 47.6780   1
   1  -5 -16 2137.96 46.9349   1
  -1 -13  15 832.222 38.6284  -2
   1  -5 -15 832.222 38.6284   1
  -1   5  14 2151.90 45.2151   1
   1  -5 -13 378.355 46.0358   1
   1  12 -13 764.529 57.9986  -2
  -1   5  13 764.529 57.9986   1
  -1   5  12 8591.86 95.3785   1
   1  -5 -11 12659.1 115.834   1
   1  10 -10 1933.42 56.4712  -2
  -1   5  10 1933.42 56.4712   1
   1  -5  -9 2454.05 55.2696   1
   1   9  -8 2370.71 58.2511  -2
  -1   5   8 2370.71 58.2511   1
   1  -5  -7 6135.67 125.910   1
  -1  -8   6 1644.69 76.4830  -2
   1  -5  -6 1644.69 76.4830   1
   1  -5  -5 1658.35 88.4580   1
  -1   5   4 9632.40 128.668   1
  -1   5   3 461.152 41.4423   1
  -1   5   2 297.087 22.0793   1
   1   5  -1 86651.0 405.491  -2
  -1   5   1 86651.0 405.491   1
  -1   5   0 1252.80 22.9792   1
  -1  -4  -1 16316.4 135.291  -2
   1  -5   1 16316.4 135.291   1
   1  -5   2 15084.4 129.186   1
   1  -5   3 20309.0 216.168   1
  -1   5  -4 14580.8 130.179   1
  -1   5  -5 15694.2 140.835   1
  -1  -1  -6 22426.6 201.856  -2
   1  -5   6 22426.6 201.856   1
   1  -5   7 42972.0 257.312   1
  -1   0  -8 5089.63 131.983  -2
   1  -5   8 5089.63 131.983   1
   1  -5   9-1.89730 36.0958   1
   1  -1  10 342.698 77.4707  -2
  -1   5 -10 342.698 77.4707   1
  -1   5 -11 2622.38 62.9588   1
  -1   5 -12 26.9454 37.9932   1
   1  -3  13 4231.58 115.532  -2
  -1   5 -13 4231.58 115.532   1
  -1   5 -14 107.522 40.1002   1
   1  -4  15 12014.7 120.346  -2
  -1   5 -15 12014.7 120.346   1
  -1   5 -16 53.0510 26.3091   1
   1  -5  16 125.954 52.0604  -2
  -1   5 -16 125.954 52.0604   1
   1  -5  17 3057.82 107.109  -2
  -1   5 -17 3057.82 107.109   1
   1  -6  18 408.156 50.6280  -2
  -1   5 -18 408.156 50.6280   1
   1  -6  19 824.594 47.6796  -2
  -1   5 -19 824.594 47.6796   1
   1  -4 -16 343.442 34.1735   1
   1  12 -15 355.354 35.9239  -2
  -1   4  15 355.354 35.9239   1
   1  -4 -14 11.7833 25.2318   1
  -1 -11  13 2194.71 57.3843  -2
   1  -4 -13 2194.71 57.3843   1
  -1   4  12 10955.2 108.608   1
  -1   4  11 5280.04 77.7070   1
   1   9 -10 1479.90 54.0905  -2
  -1   4  10 1479.90 54.0905   1
   1  -4  -9 1637.34 45.3942   1
  -1  -8   8 630.177 73.1757  -2
   1  -4  -8 630.177 73.1757   1
   1  -4  -7 806.246 55.3975   1
  -1  -7   6 6071.74 113.506  -2
   1  -4  -6 6071.74 113.506   1
   1  -4  -5 6553.86 151.117   1
  -1   4   4 5505.96 93.2331   1
   1  -4  -3 2496.20 62.8931   1
  -1   4   2 210.406 21.1669   1
  -1  -4   1 663595. 2744.73  -2
   1  -4  -1 663595. 2744.73   1
  -1   4   0 9735.39 94.2629   1
   1   3   1 48393.6 198.632  -2
  -1   4  -1 48393.6 198.632   1
   1  -4   2 2422.06 52.8050   1
   1  -4   3 29797.0 123.989   1
   1  -4   4 1572.07 46.0172   1
  -1   4  -5 708.016 25.7794   1
   1   0   6 4138.46 89.8369  -2
  -1   4  -6 4138.46 89.8369   1
  -1   4  -7 100248. 373.901   1
   1  -1   8 35.3913 43.3221  -2
  -1   4  -8 35.3913 43.3221   1
  -1   4  -9 1072.10 54.3999   1
   1  -2  10 107.544 48.7401  -2
  -1   4 -10 107.544 48.7401   1
  -1   4 -11 124.883 73.6571   1
   1  -3  11 182.780 91.4889  -2
  -1   4 -11 182.780 91.4889   1
  -1   4 -12 1481.37 60.7748   1
   1  -4  13 33.1545 35.1810  -2
  -1   4 -13 33.1545 35.1810   1
  -1   4 -14-8.74060 26.7316   1
   1  -4  14 17.7660 50.8262  -2
  -1   4 -14 17.7660 50.8262   1
   1  -5  15 11485.8 118.929  -2
  -1   4 -15 11485.8 118.929   1
  -1   4 -16 121.312 38.2299   1
   1  -6  16 103.456 55.0737  -2
  -1   4 -16 103.456 55.0737   1
   1  -6  17 218.367 35.9275  -2
  -1   4 -17 218.367 35.9275   1
   1  -7  18 204.061 47.1808  -2
  -1   4 -18 204.061 47.1808   1
   1  -7  19 1175.12 49.6257  -2
  -1   4 -19 1175.12 49.6257   1
  -1 -12  17 1999.48 58.8390  -2
   1  -3 -17 1999.48 58.8390   1
   1  -3 -16 33.3083 32.0625   1
   1  11 -15 2937.31 69.2107  -2
  -1   3  15 2937.31 69.2107   1
  -1   3  14 43.7754 27.6293   1
   1  10 -13 636.616 44.7779  -2
  -1   3  13 636.616 44.7779   1
  -1   3  12 16.5888 29.0171   1
  -1   3  11 1380.35 38.2952   1
  -1  -8  10 5007.74 65.5249  -2
   1  -3 -10 5007.74 65.5249   1
   1  -3  -9 17091.2 204.182   1
  -1  -7   8 418.100 55.8569  -2
   1  -3  -8 418.100 55.8569   1
   1  -3  -7 2956.37 82.8113   1
  -1  -6   6 26006.1 204.459  -2
   1  -3  -6 26006.1 204.459   1
   1  -3  -5 4776.64 88.5915   1
  -1   3   4 39709.3 219.998   1
   1  -3  -3 10586.4 78.8653   1
  -1   3   2 125.311 16.2558   1
   1   3  -1 934307. 3046.23  -2
  -1   3   1 934307. 3046.23   1
   1  -3   0 27919.1 135.168   1
   1   2   1 26128.7 132.268  -2
  -1   3  -1 26128.7 132.268   1
   1  -3   2 498.387 21.8163   1
  -1   3  -3 73.7112 17.0391   1
   1  -3   4 211.326 20.5940   1
   1  -3   5 95.5873 27.7282   1
  -1   1  -6 33593.6 228.029  -2
   1  -3   6 33593.6 228.029   1
  -1   3  -7 100022. 364.853   1
   1  -2   8 1952.46 81.3665  -2
  -1   3  -8 1952.46 81.3665   1
  -1   3  -9 56.8994 32.0129   1
   1  -3  10 21199.0 215.307  -2
  -1   3 -10 21199.0 215.307   1
   1  -4  11 141.635 91.8955  -2
  -1   3 -11 141.635 91.8955   1
  -1   3 -12 219.788 27.6737   1
   1  -5  13 4830.33 73.8833  -2
  -1   3 -13 4830.33 73.8833   1
  -1   3 -14 168.470 28.9631   1
   1  -5  14 284.440 56.1662  -2
  -1   3 -14 284.440 56.1662   1
   1  -6  15 23107.7 203.637  -2
  -1   3 -15 23107.7 203.637   1
  -1   3 -16 62.8125 28.2515   1
   1  -7  17 701.863 42.0391  -2
  -1   3 -17 701.863 42.0391   1
  -1   3 -18 267.566 29.8928   1
   1  -8  18 282.919 47.5787  -2
  -1   3 -18 282.919 47.5787   1
  -1 -11  17 604.711 49.7483  -2
   1  -2 -17 604.711 49.7483   1
  -1   2  16-4.61552 22.1406   1
   1  10 -15 427.309 43.1312  -2
  -1   2  15 427.309 43.1312   1
  -1   2  14 826.872 40.2079   1
   1   9 -13 4590.80 62.9672  -2
  -1   2  13 4590.80 62.9672   1
   1  -2 -12 5177.13 63.4636   1
   1  -2 -11 4865.67 59.1431   1
   1  -2  -9 341.799 50.6810   1
  -1  -6   8 8984.72 153.347  -2
   1  -2  -8 8984.72 153.347   1
   1  -2  -7 8749.95 126.370   1
  -1   2   6 16670.4 131.797   1
  -1  -5   6 15423.8 152.546  -2
   1  -2  -6 15423.8 152.546   1
  -1   2   5 213.433 21.9456   1
  -1   2   4 759.627 28.9566   1
  -1   2   3 3926.58 42.8650   1
  -1   2   2 39.8345 12.4498   1
  -1  -2   1 160369. 409.299  -2
   1  -2  -1 160369. 409.299   1
   1  -2   0 3802.89 30.6995   1
  -1  -1  -1 42346.7 94.5242  -2
   1  -2   1 42346.7 94.5242   1
   1  -2   2 6567.15 40.2684   1
  -1   2  -3 11965.4 67.8105   1
  -1   2  -4 84.3229 24.6174   1
  -1   2  -5 22.7383 25.8704   1
   1  -2   6 108.073 46.6119  -2
  -1   2  -6 108.073 46.6119   1
  -1   2  -7 684.662 41.0664   1
   1  -3   8 1868.03 78.8923  -2
  -1   2  -8 1868.03 78.8923   1
  -1   2  -9 387.640 40.0997   1
   1  -4  10 97.3243 54.8483  -2
  -1   2 -10 97.3243 54.8483   1
   1  -5  11 2889.83 80.9884  -2
  -1   2 -11 2889.83 80.9884   1
  -1   2 -12 4855.92 69.6626   1
   1  -5  12 4759.94 101.134  -2
  -1   2 -12 4759.94 101.134   1
   1  -6  13 246.087 31.8830  -2
  -1   2 -13 246.087 31.8830   1
  -1   2 -14 5001.61 75.8371   1
   1  -7  15 14851.6 165.295  -2
  -1   2 -15 14851.6 165.295   1
  -1   2 -16 5.78738 26.4850   1
   1  -8  17 1608.70 50.4427  -2
  -1   2 -17 1608.70 50.4427   1
  -1   2 -18 12.4213 26.5164   1
   1  -9  18 258.078 45.2002  -2
  -1   2 -18 258.078 45.2002   1
   1  -1 -18 262.133 30.5056   1
  -1 -10  17 470.274 51.6941  -2
   1  -1 -17 470.274 51.6941   1
  -1   1  16 2530.07 49.4622   1
   1   9 -15 145.827 38.2551  -2
  -1   1  15 145.827 38.2551   1
   1  -1 -14 1165.69 36.0995   1
   1   8 -13 18910.6 117.526  -2
  -1   1  13 18910.6 117.526   1
  -1   1  12 55010.1 236.043   1
  -1  -7  12 131003. 464.284  -2
   1  -1 -12 131003. 464.284   1
   1  -1 -11 17540.3 125.188   1
  -1  -6  10 1035.55 77.2932  -2
   1  -1 -10 1035.55 77.2932   1
   1  -1  -9 3986.00 98.6589   1
  -1  -5   8 705.282 57.0758  -2
   1  -1  -8 705.282 57.0758   1
   1  -1  -7 5045.44 67.5651   1
  -1   1   6 99.4194 33.7403   1
  -1  -4   6 2973.56 76.2178  -2
   1  -1  -6 2973.56 76.2178   1
   1  -1  -5 950.629 31.7898   1
   1  -1  -4 5096.50 53.4324   1
  -1   1   3 4.97391 17.1670   1
  -1   1   2 969.586 16.6741   1
  -1  -1   1 445888. 1308.92  -2
   1  -1  -1 445888. 1308.92   1
   1  -1   0 272.997 9.93113   1
   1  -1   1 95354.8 607.576   1
   1   0   1 98028.7 238.660  -2
  -1   1  -1 98028.7 238.660   1
  -1   1  -2 2024.19 20.5904   1
  -1   1  -3 50208.7 120.659   1
  -1   1  -4 52802.9 235.787   1
  -1   1  -5 7594.58 81.1777   1
   1  -3   6 35332.0 226.910  -2
  -1   1  -6 35332.0 226.910   1
  -1   1  -7 59717.1 272.142   1
   1  -4   8 44.2026 41.6558  -2
  -1   1  -8 44.2026 41.6558   1
  -1   1  -9 9.86435 32.3561   1
   1  -5  10 262.764 86.4509  -2
  -1   1 -10 262.764 86.4509   1
  -1   1 -11 4109.08 89.3261   1
   1  -6  11 3835.26 62.9261  -2
  -1   1 -11 3835.26 62.9261   1
  -1   1 -12 286.155 30.3257   1
   1  -6  12 4177.61 98.2165  -2
  -1   1 -12 4177.61 98.2165   1
   1  -7  13 332.786 41.1064  -2
  -1   1 -13 332.786 41.1064   1
  -1   1 -14 109.073 29.8118   1
   1  -8  15 3670.52 75.1896  -2
  -1   1 -15 3670.52 75.1896   1
  -1   1 -16 358.073 30.9981   1
   1  -9  17 1728.18 49.2191  -2
  -1   1 -17 1728.18 49.2191   1
  -1   1 -18 563.827 32.4742   1
   1   0 -18 2188.77 56.0456   1
  -1  -9  17 349.602 52.4038  -2
   1   0 -17 349.602 52.4038   1
  -1   0  16 344.350 29.7088   1
   1   8 -15 2199.10 57.1904  -2
  -1   0  15 2199.10 57.1904   1
   1   0 -14 1269.65 36.9866   1
  -1  -7  13 1972.47 61.9117  -2
   1   0 -13 1972.47 61.9117   1
   1   6 -12 38862.5 182.562  -2
  -1   0  12 38862.5 182.562   1
  -1   0  11 10721.5 143.176   1
  -1  -5  10 4674.30 128.069  -2
   1   0 -10 4674.30 128.069   1
   1   0  -9 563.422 51.3670   1
  -1  -4   8 10505.6 153.575  -2
   1   0  -8 10505.6 153.575   1
   1   0  -7 688.262 45.2604   1
  -1  -3   6 1983.38 64.7956  -2
   1   0  -6 1983.38 64.7956   1
   1   0  -5 480.099 36.3403   1
   1   0  -4 4399.77 63.6366   1
   1   0  -3 2163.75 34.4680   1
   1   0  -2 140.855 14.0486   1
   1   0  -1 4.91588 8.50480   1
  -1   0   1 12.8273 9.70169  -2
   1   0  -1 12.8273 9.70169   1
   1   0   0 719.486 9.65310   1
  -1   0  -1 2560.17 27.1230   1
  -1   0  -2 4365.77 26.8318   1
  -1   0  -3 15261.2 101.323   1
  -1   0  -4 853.405 28.9465   1
  -1   0  -5 1231.27 38.8395   1
   1  -4   6 4070.72 80.5549  -2
  -1   0  -6 4070.72 80.5549   1
  -1   0  -7 102302. 361.472   1
   1  -5   8 5341.84 125.563  -2
  -1   0  -8 5341.84 125.563   1
  -1   0  -9 204.539 36.9142   1
   1  -6  10 1252.94 103.965  -2
  -1   0 -10 1252.94 103.965   1
  -1   0 -11 77.7940 38.1743   1
   1  -7  11 227.229 53.3746  -2
  -1   0 -11 227.229 53.3746   1
  -1   0 -12 1159.92 43.6722   1
   1  -8  13 3053.38 74.3750  -2
  -1   0 -13 3053.38 74.3750   1
  -1   0 -14-7.93123 28.7483   1
   1  -9  15 4903.33 99.1508  -2
  -1   0 -15 4903.33 99.1508   1
  -1   0 -16 1865.72 46.4779   1
   1 -10  17 1437.66 58.1311  -2
  -1   0 -17 1437.66 58.1311   1
  -1   0 -18 547.227 29.1989   1
  -1  -9  19 2749.49 50.8194  -2
   1   1 -19 2749.49 50.8194   1
   1   1 -18 1350.49 50.5710   1
  -1  -8  17 1420.24 74.4869  -2
   1   1 -17 1420.24 74.4869   1
   1   1 -16 6.97061 20.7351   1
   1   7 -15 3281.09 67.9161  -2
  -1  -1  15 3281.09 67.9161   1
  -1  -1  14 1172.06 43.9508   1
   1   6 -13 2668.33 70.8991  -2
  -1  -1  13 2668.33 70.8991   1
  -1  -1  12 6.52224 42.5684   1
  -1  -5  12 1207.74 64.1157  -2
   1   1 -12 1207.74 64.1157   1
   1   1 -11 438.267 76.8906   1
  -1  -4  10 2259.07 98.7418  -2
   1   1 -10 2259.07 98.7418   1
   1   1  -9 10185.1 142.530   1
  -1  -3   8 2115.45 90.0945  -2
   1   1  -8 2115.45 90.0945   1
   1   1  -7 24875.6 186.654   1
  -1  -2   6 2698.92 67.2868  -2
   1   1  -6 2698.92 67.2868   1
   1   1  -5 1908.72 49.0841   1
   1   1  -4 73938.0 348.832   1
  -1  -1   3 2582.38 42.7442   1
   1   1  -2 107.260 11.2289   1
   1  -1  -1 424589. 1045.79  -2
  -1  -1   1 424589. 1045.79   1
   1   1   0 2568.50 15.4123   1
  -1  -1  -1 20348.2 128.090   1
  -1   2  -1 42007.6 85.4478  -2
   1   1   1 42007.6 85.4478   1
  -1  -1  -2 152.973 10.2033   1
  -1  -1  -3 51.8270 12.7638   1
  -1  -1  -4 6891.71 49.4007   1
  -1  -1  -5 20442.4 86.4996   1
   1  -5   6 25088.9 198.395  -2
  -1  -1  -6 25088.9 198.395   1
  -1  -1  -7 26248.6 188.391   1
   1  -6   8 10016.6 167.921  -2
  -1  -1  -8 10016.6 167.921   1
  -1  -1  -9-8.93970 51.9094   1
   1  -7  10 4543.78 169.057  -2
  -1  -1 -10 4543.78 169.057   1
  -1  -1 -11 41.8873 26.6117   1
  -1  -1 -12 113.820 30.5743   1
   1  -9  13 463.198 44.4470  -2
  -1  -1 -13 463.198 44.4470   1
  -1  -1 -14 37.2785 29.4162   1
   1 -10  15 9659.13 131.302  -2
  -1  -1 -15 9659.13 131.302   1
  -1  -1 -16 19.0721 24.9832   1
   1 -11  17 875.967 49.4260  -2
  -1  -1 -17 875.967 49.4260   1
  -1  -8  19 925.917 41.7482  -2
   1   2 -19 925.917 41.7482   1
   1   2 -18 303.583 37.1682   1
  -1  -7  17 996.791 47.5283  -2
   1   2 -17 996.791 47.5283   1
   1   2 -16 192.327 23.4729   1
   1   6 -15 4502.87 93.0355  -2
  -1  -2  15 4502.87 93.0355   1
  -1  -2  14 2216.37 81.2671   1
  -1  -5  14 6864.16 118.377  -2
   1   2 -14 6864.16 118.377   1
  -1  -5  13 7469.16 100.282  -2
   1   2 -13 7469.16 100.282   1
  -1  -4  12 895.060 49.3055  -2
   1   2 -12 895.060 49.3055   1
   1   2 -11 2616.00 127.374   1
  -1  -4  11 6701.66 182.481  -2
   1   2 -11 6701.66 182.481   1
  -1  -3  10 3124.35 104.135  -2
   1   2 -10 3124.35 104.135   1
   1   2  -9 153.925 38.1078   1
  -1  -2   8 73.5691 38.1457  -2
   1   2  -8 73.5691 38.1457   1
   1   2  -7 106.065 34.2962   1
   1   2  -6 549.851 54.3416   1
   1   2  -5 148.454 30.3429   1
   1   2  -4 7770.13 118.889   1
   1   2  -3 8548.53 55.9517   1
   1   2  -2 46.9550 13.0369   1
  -1   2   1 154358. 294.401  -2
   1   2  -1 154358. 294.401   1
   1   2   0 141.020 9.44474   1
   1  -3   1 28319.7 67.0420  -2
  -1  -2  -1 28319.7 67.0420   1
  -1  -2  -2 818.189 19.7096   1
  -1  -2  -3 29123.8 101.025   1
  -1  -2  -4 7164.98 79.8286   1
  -1  -2  -5 14517.9 124.578   1
   1  -6   6 4590.21 94.5165  -2
  -1  -2  -6 4590.21 94.5165   1
  -1  -2  -7 2804.55 69.0871   1
   1  -7   8 2704.37 150.867  -2
  -1  -2  -8 2704.37 150.867   1
  -1  -2  -9 4796.71 166.050   1
   1  -8  10 273.721 35.5224  -2
  -1  -2 -10 273.721 35.5224   1
  -1  -2 -11 621.011 36.8456   1
  -1  -2 -12 792.017 40.4301   1
   1 -10  13 443.065 44.6703  -2
  -1  -2 -13 443.065 44.6703   1
  -1  -2 -14 2709.87 59.5677   1
   1 -11  15 871.963 68.0996  -2
  -1  -2 -15 871.963 68.0996   1
  -1  -2 -16 158.169 34.6639   1
   1 -12  17 425.825 38.9413  -2
  -1  -2 -17 425.825 38.9413   1
  -1  -7  19 83.5174 35.7450  -2
   1   3 -19 83.5174 35.7450   1
   1   3 -18 56.8164 34.7112   1
   1   6 -17 2491.64 65.6075  -2
  -1  -3  17 2491.64 65.6075   1
  -1  -3  16 2541.62 52.7714   1
   1   5 -15 657.245 49.8032  -2
  -1  -3  15 657.245 49.8032   1
   1   4 -14 25995.9 154.374  -2
  -1  -3  14 25995.9 154.374   1
   1   3 -13 22733.1 188.259   1
   1   4 -13 29573.3 192.401  -2
  -1  -3  13 29573.3 192.401   1
   1   3 -12 195515. 584.454  -2
  -1  -3  12 195515. 584.454   1
   1   3 -11 3568.83 100.304   1
  -1  -2  10 3379.90 106.879  -2
   1   3 -10 3379.90 106.879   1
   1   3  -9 10952.6 144.513   1
  -1  -1   8 2193.90 98.1039  -2
   1   3  -8 2193.90 98.1039   1
  -1  -3   7 16773.9 159.043   1
   1   3  -6 252.225 52.1694   1
   1   0  -6 1902.16 93.4080  -2
  -1  -3   6 1902.16 93.4080   1
   1   3  -5 1627.67 31.6734   1
   1   3  -4 744.040 53.3938   1
   1   3  -3 543.681 24.0728   1
  -1  -3   2 15957.0 91.8078   1
  -1   3   1 772937. 2985.67  -2
   1   3  -1 772937. 2985.67   1
   1   3   0 104.619 22.0764   1
  -1   4  -1 47496.8 116.016  -2
   1   3   1 47496.8 116.016   1
  -1  -3  -2 1499.43 24.6618   1
  -1  -3  -3 7333.77 132.554   1
  -1  -3  -4 1123.39 40.5043   1
  -1  -3  -5 8241.66 102.399   1
   1  -7   6 3321.24 84.0711  -2
  -1  -3  -6 3321.24 84.0711   1
  -1  -3  -7 2666.54 117.583   1
   1  -8   8 290.585 89.4239  -2
  -1  -3  -8 290.585 89.4239   1
  -1  -3  -9 104.565 27.1372   1
   1  -9  10 863.737 45.5345  -2
  -1  -3 -10 863.737 45.5345   1
  -1  -3 -11 4050.85 71.0488   1
  -1  -3 -12 24.7855 29.0957   1
   1 -11  13 473.410 44.1953  -2
  -1  -3 -13 473.410 44.1953   1
  -1  -3 -14 6.93678 38.4915   1
   1 -12  15 724.851 64.0240  -2
  -1  -3 -15 724.851 64.0240   1
  -1  -3 -16 24.9493 30.5567   1
  -1  -6  19 130.844 35.5315  -2
   1   4 -19 130.844 35.5315   1
   1   4 -18 170.447 36.1726   1
   1   5 -17 4659.97 86.2633  -2
  -1  -4  17 4659.97 86.2633   1
  -1  -4  16-12.3877 39.0409   1
   1   4 -15 41.6242 28.5852  -2
  -1  -4  15 41.6242 28.5852   1
  -1  -4  14 1053.62 42.7430   1
  -1  -3  14 24936.1 202.928  -2
   1   4 -14 24936.1 202.928   1
  -1  -3  13 29146.9 145.317  -2
   1   4 -13 29146.9 145.317   1
   1   4 -12 759.601 47.5728   1
   1   4 -11 4134.95 146.614   1
  -1  -1  10 2350.59 94.9176  -2
   1   4 -10 2350.59 94.9176   1
   1   4  -9 797.270 77.3639   1
  -1   0   8 9861.99 180.271  -2
   1   4  -8 9861.99 180.271   1
   1   4  -7 217.452 36.2524   1
   1  -1  -6 2871.13 71.4950  -2
  -1  -4   6 2871.13 71.4950   1
  -1  -4   5 260.890 32.9507   1
  -1  -4   4 96.1950 27.5996   1
  -1  -4   3 4168.40 44.2773   1
  -1  -4   2 36094.8 128.627   1
  -1   4   1 636818. 3314.51  -2
   1   4  -1 636818. 3314.51   1
  -1  -4   0 14741.4 100.084   1
   1  -5   1 17208.9 113.272  -2
  -1  -4  -1 17208.9 113.272   1
  -1  -4  -2 38454.7 134.283   1
  -1  -4  -3 607.616 61.2588   1
  -1  -4  -4-3.96312 42.6919   1
  -1  -4  -5 4062.48 79.7281   1
   1  -8   6 1862.36 119.463  -2
  -1  -4  -6 1862.36 119.463   1
  -1  -4  -7 12743.3 243.467   1
   1  -9   8 1556.44 137.710  -2
  -1  -4  -8 1556.44 137.710   1
  -1  -4  -9 7.07348 26.4177   1
  -1  -4 -10 134.955 28.8161   1
  -1  -4 -11 3725.19 69.1316   1
  -1  -4 -12 236.020 48.0090   1
   1 -12  13 7789.04 135.350  -2
  -1  -4 -13 7789.04 135.350   1
  -1  -4 -14 290.298 42.5906   1
   1 -13  15 737.952 57.7547  -2
  -1  -4 -15 737.952 57.7547   1
  -1  -4 -16 631.071 34.1896   1
  -1  -5  19 6135.72 80.7070  -2
   1   5 -19 6135.72 80.7070   1
   1   5 -18 746.542 45.8468   1
   1   4 -17 4896.48 120.732  -2
  -1  -5  17 4896.48 120.732   1
   1   5 -16 2560.92 69.4490   1
   1   4 -16 2347.58 84.6133  -2
  -1  -5  16 2347.58 84.6133   1
  -1  -3  15 546.783 37.8378  -2
   1   5 -15 546.783 37.8378   1
   1   5 -14 4619.83 95.2737   1
  -1  -2  14 6968.04 86.4607  -2
   1   5 -14 6968.04 86.4607   1
  -1  -2  13 7000.62 75.2390  -2
   1   5 -13 7000.62 75.2390   1
   1   5 -12 1075.68 53.7281   1
  -1  -5  11 3426.64 87.5706   1
  -1  -1  11 4102.50 152.189  -2
   1   5 -11 4102.50 152.189   1
  -1   0  10 4446.02 166.314  -2
   1   5 -10 4446.02 166.314   1
  -1  -5   9 768.926 52.2076   1
  -1   1   8 705.314 55.6447  -2
   1   5  -8 705.314 55.6447   1
   1   5  -7 323.502 39.3253   1
   1   5  -6 1215.71 71.7155   1
   1  -2  -6 14331.5 208.073  -2
  -1  -5   6 14331.5 208.073   1
  -1  -5   5 55.4131 30.6108   1
   1   5  -4 51077.4 183.748   1
  -1  -5   3 1256.32 29.6302   1
  -1  -5   2 22885.0 144.222   1
   1  -5  -1 88831.2 289.286  -2
  -1  -5   1 88831.2 289.286   1
  -1  -5   0 1448.74 68.1701   1
  -1   6  -1 217.895 35.3949  -2
   1   5   1 217.895 35.3949   1
  -1  -5  -2 210.394 18.3757   1
  -1  -5  -3 56.5680 51.3049   1
  -1  -5  -4 3016.31 116.382   1
  -1  -5  -5 7221.29 176.218   1
   1  -9   6 7167.74 208.381  -2
  -1  -5  -6 7167.74 208.381   1
  -1  -5  -7 696.139 85.8392   1
   1 -10   8 1501.94 80.8616  -2
  -1  -5  -8 1501.94 80.8616   1
  -1  -5  -9 867.102 56.6084   1
  -1  -5 -10 641.194 54.7737   1
  -1  -5 -11 3049.43 89.8190   1
  -1  -5 -12 1289.85 63.8564   1
   1 -13  13 836.588 60.5672  -2
  -1  -5 -13 836.588 60.5672   1
  -1  -5 -14-6.70979 34.6376   1
   1 -14  15 1488.08 66.7707  -2
  -1  -5 -15 1488.08 66.7707   1
  -1  -4  19 138.713 35.6236  -2
   1   6 -19 138.713 35.6236   1
   1   6 -18 1423.12 53.9008   1
   1   3 -17 2642.37 61.9807  -2
  -1  -6  17 2642.37 61.9807   1
   1   6 -16 63.8935 34.4930   1
   1   3 -16 2728.38 85.8787  -2
  -1  -6  16 2728.38 85.8787   1
  -1  -2  15 4165.73 89.7840  -2
   1   6 -15 4165.73 89.7840   1
   1   6 -14 1481.10 63.2973   1
   1   1 -14 2451.19 90.7491  -2
  -1  -6  14 2451.19 90.7491   1
  -1  -1  13 2525.33 81.0325  -2
   1   6 -13 2525.33 81.0325   1
   1   6 -12 14761.6 160.743   1
   1   6 -11 11736.9 102.778   1
   1  -1 -10 1028.08 77.0518  -2
  -1  -6  10 1028.08 77.0518   1
   1   6  -9 1945.80 72.1299   1
   1  -2  -8 8027.52 171.198  -2
  -1  -6   8 8027.52 171.198   1
   1   6  -7 4756.11 94.8644   1
  -1   3   6 26007.4 202.738  -2
   1   6  -6 26007.4 202.738   1
  -1  -6   5 63.7213 33.4234   1
  -1  -6   4 3982.33 55.3007   1
   1   6  -3 789.452 27.5788   1
   1   6  -2 519.965 35.3085   1
   1  -6  -1 31244.1 189.264  -2
  -1  -6   1 31244.1 189.264   1
  -1  -6   0 915.093 31.7295   1
  -1   7  -1 201.712 39.5856  -2
   1   6   1 201.712 39.5856   1
   1   6   2 193.226 31.3026   1
  -1  -6  -3 529.414 62.1564   1
  -1  -6  -4 15053.2 251.382   1
  -1  -6  -5 1082.10 86.3756   1
   1 -10   6 5560.42 201.064  -2
  -1  -6  -6 5560.42 201.064   1
  -1  -6  -7 911.683 55.7600   1
   1 -11   8 103.797 51.3666  -2
  -1  -6  -8 103.797 51.3666   1
  -1  -6  -9 119.513 41.0784   1
  -1  -6 -10 4271.02 103.953   1
  -1  -6 -11 2300.34 79.6417   1
  -1  -6 -12 8502.24 131.697   1
   1 -14  13 204.390 49.2283  -2
  -1  -6 -13 204.390 49.2283   1
  -1  -6 -14 386.613 36.2601   1
   1 -15  15 76.6108 22.3927  -2
  -1  -6 -15 76.6108 22.3927   1
  -1  -3  19 23.0131 31.9263  -2
   1   7 -19 23.0131 31.9263   1
   1   7 -18 149.509 34.6696   1
   1   2 -17 1075.83 46.0110  -2
  -1  -7  17 1075.83 46.0110   1
   1   7 -16 72.8174 34.7341   1
   1   2 -16 164.864 55.3935  -2
  -1  -7  16 164.864 55.3935   1
   1   1 -15 3056.17 80.6518  -2
  -1  -7  15 3056.17 80.6518   1
   1   7 -14 13355.2 159.218   1
  -1   0  13 1687.00 72.9948  -2
   1   7 -13 1687.00 72.9948   1
  -1  -7  12 69157.7 258.929   1
   1   7 -11 464.564 33.4919   1
   1  -2 -10 1473.17 61.0007  -2
  -1  -7  10 1473.17 61.0007   1
   1   7  -9 13089.4 174.764   1
   1  -3  -8 394.728 61.8851  -2
  -1  -7   8 394.728 61.8851   1
  -1  -7   7 11540.4 151.216   1
   1  -4  -6 5688.68 106.155  -2
  -1  -7   6 5688.68 106.155   1
  -1  -7   5 309.606 39.8430   1
  -1  -7   4 215.979 54.3825   1
   1   7  -3 851.134 46.7400   1
  -1  -7   2 26659.7 154.302   1
   1  -7  -1 264827. 723.143  -2
  -1  -7   1 264827. 723.143   1
  -1  -7   0 24.0969 27.9313   1
   1  -8   1 16338.4 154.386  -2
  -1  -7  -1 16338.4 154.386   1
  -1  -7  -2 1645.12 93.4848   1
  -1  -7  -3 648.524 75.0129   1
  -1  -7  -4 12515.2 244.202   1
  -1  -7  -5 2795.65 79.4404   1
   1 -11   6 3229.17 97.6154  -2
  -1  -7  -6 3229.17 97.6154   1
  -1  -7  -7 1268.54 66.0675   1
   1 -12   8 364.083 63.9388  -2
  -1  -7  -8 364.083 63.9388   1
  -1  -7  -9 1655.49 72.7203   1
  -1  -7 -10 480.182 51.5410   1
  -1  -7 -11 118.784 44.4081   1
  -1  -7 -12 180.990 38.9940   1
  -1  -7 -13 718.772 44.6177   1
   1 -15  13 1874.56 64.1856  -2
  -1  -7 -13 1874.56 64.1856   1
  -1  -7 -14 59.4831 19.2204   1
   1   8 -19 661.654 30.0202   1
   1   8 -18 404.333 29.7277   1
   1   1 -17 1430.50 48.9083  -2
  -1  -8  17 1430.50 48.9083   1
   1   8 -16 1033.78 37.9684   1
  -1   0  15 2110.71 69.0293  -2
   1   8 -15 2110.71 69.0293   1
   1   8 -14 18.5084 39.0058   1
  -1   1  13 16763.4 174.469  -2
   1   8 -13 16763.4 174.469   1
   1   8 -12 10741.6 107.252   1
  -1  -8  11 22.0653 26.1815   1
  -1   3  10 4439.49 69.8720  -2
   1   8 -10 4439.49 69.8720   1
  -1  -8   9 1362.35 98.5254   1
   1  -4  -8 615.668 63.1785  -2
  -1  -8   8 615.668 63.1785   1
  -1  -8   7 364.561 48.2008   1
   1   8  -6 649.037 71.4035   1
   1  -5  -6 1412.05 103.519  -2
  -1  -8   6 1412.05 103.519   1
   1   8  -5 14349.1 160.633   1
   1   8  -4 10745.6 137.050   1
  -1  -8   3 29498.0 178.736   1
  -1  -8   2 39793.9 200.427   1
   1  -8  -1 212107. 1133.08  -2
  -1  -8   1 212107. 1133.08   1
  -1  -8   0 7908.40 187.713   1
   1  -9   1 2025.16 118.822  -2
  -1  -8  -1 2025.16 118.822   1
  -1  -8  -2 7386.00 189.646   1
  -1  -8  -3 250.042 71.2383   1
   1   8   4 5805.30 59.7067   1
  -1  -8  -5 2490.92 52.7919   1
   1 -12   6 2584.20 91.4744  -2
  -1  -8  -6 2584.20 91.4744   1
  -1  -8  -7 182.763 41.7724   1
   1 -13   8 504.326 69.0954  -2
  -1  -8  -8 504.326 69.0954   1
  -1  -8  -9 2349.64 80.3193   1
  -1  -8 -10 1315.74 64.1020   1
  -1  -8 -11 5207.53 70.7715   1
  -1  -8 -12 964.418 34.9262   1
  -1  -8 -13 1010.24 29.3143   1
   1   9 -18 274.691 28.5898   1
  -1   0  17 384.568 35.5895  -2
   1   9 -17 384.568 35.5895   1
  -1  -9  16 2383.78 49.8347   1
   1  -1 -15 142.474 39.2692  -2
  -1  -9  15 142.474 39.2692   1
   1   9 -14 412.385 44.9434   1
  -1   2  13 3903.81 96.3380  -2
   1   9 -13 3903.81 96.3380   1
  -1  -9  12 743.357 38.6719   1
  -1  -9  11 6267.69 83.3480   1
  -1  -9  10 770.616 57.9020   1
  -1   4  10 1446.64 69.0054  -2
   1   9 -10 1446.64 69.0054   1
   1   9  -9 1170.45 41.1065   1
  -1   5   8 2022.86 88.0083  -2
   1   9  -8 2022.86 88.0083   1
  -1  -9   7 596.100 76.9352   1
   1   9  -6 2325.19 102.001   1
   1  -6  -6 6370.93 180.877  -2
  -1  -9   6 6370.93 180.877   1
   1   9  -5 220.815 43.7668   1
  -1  -9   4 17205.2 148.996   1
  -1  -9   3 2418.95 121.497   1
  -1  -9   2 20422.1 309.286   1
   1  -9  -1 19519.9 381.095  -2
  -1  -9   1 19519.9 381.095   1
  -1  -9   0 2063.25 122.138   1
   1 -10   1 4263.81 163.555  -2
  -1  -9  -1 4263.81 163.555   1
  -1  -9  -2 210.992 24.0359   1
  -1  -9  -3 17.8613 22.1566   1
  -1  -9  -4 1837.85 41.4766   1
  -1  -9  -5 204.509 33.2247   1
   1 -13   6 2658.12 65.7206  -2
  -1  -9  -6 2658.12 65.7206   1
  -1  -9  -7 555.527 36.7904   1
   1 -14   8 768.336 51.5508  -2
  -1  -9  -8 768.336 51.5508   1
  -1  -9  -9 6115.58 81.1270   1
  -1  -9 -10 653.445 35.1455   1
  -1  -9 -11 12564.3 94.5911   1
  -1  -9 -12 4468.55 50.0237   1
   1  10 -18 2793.26 50.3225   1
   1  -1 -17 455.452 34.1618  -2
  -1 -10  17 455.452 34.1618   1
  -1 -10  16 699.688 32.7662   1
  -1   2  15 396.145 57.5360  -2
   1  10 -15 396.145 57.5360   1
   1  10 -14 256.981 42.0176   1
  -1   3  13 540.459 58.5127  -2
   1  10 -13 540.459 58.5127   1
   1  10 -12 11057.1 151.429   1
   1  10 -11 3562.48 66.0332   1
  -1 -10  10 1713.34 71.7432   1
  -1   5  10 1632.19 73.5113  -2
   1  10 -10 1632.19 73.5113   1
   1  10  -9 11251.9 105.130   1
  -1   6   8 13434.3 118.081  -2
   1  10  -8 13434.3 118.081   1
  -1 -10   7 654.624 35.2343   1
  -1   7   6 6306.33 108.275  -2
   1  10  -6 6306.33 108.275   1
   1  10  -5 1473.56 62.8083   1
  -1 -10   4 5019.15 102.973   1
  -1 -10   3 38.7559 37.4080   1
  -1 -10   2 431.498 26.0873   1
   1 -10  -1 5114.03 74.6475  -2
  -1 -10   1 5114.03 74.6475   1
  -1 -10   0 102.389 23.9749   1
   1 -11   1 2045.42 47.7177  -2
  -1 -10  -1 2045.42 47.7177   1
  -1 -10  -2 564.802 30.4632   1
  -1 -10  -3 1730.99 41.4040   1
  -1 -10  -4 4787.10 60.8834   1
  -1 -10  -5 119.902 30.2106   1
   1 -14   6 691.170 46.0042  -2
  -1 -10  -6 691.170 46.0042   1
  -1 -10  -7 120.673 29.4131   1
   1 -15   8 1021.05 51.9158  -2
  -1 -10  -8 1021.05 51.9158   1
  -1 -10  -9 218.068 28.7694   1
  -1 -10 -10 5063.58 61.8825   1
  -1 -10 -11 4647.20 49.9291   1
  -1   2  17 564.319 32.2914  -2
   1  11 -17 564.319 32.2914   1
  -1 -11  16 205.843 25.3200   1
  -1   3  15 2756.71 96.2321  -2
   1  11 -15 2756.71 96.2321   1
   1  11 -14 229.960 39.7095   1
  -1   4  13 1895.86 76.7384  -2
   1  11 -13 1895.86 76.7384   1
   1  11 -12 18096.7 190.504   1
  -1 -11  11 56.4467 28.9082   1
  -1 -11  10 261.387 45.7573   1
  -1   6  10 917.427 64.5182  -2
   1  11 -10 917.427 64.5182   1
   1  11  -9 5295.33 76.4702   1
   1  -7  -8 3317.14 57.9822  -2
  -1 -11   8 3317.14 57.9822   1
   1  11  -7 618.819 50.5165   1
  -1   8   6 3578.18 92.5089  -2
   1  11  -6 3578.18 92.5089   1
   1  11  -5 36.8588 42.0508   1
   1  11  -4 32.4781 39.8040   1
  -1 -11   3 78.1017 23.3499   1
  -1 -11   2 5836.75 80.4299   1
   1 -11  -1 13017.5 120.111  -2
  -1 -11   1 13017.5 120.111   1
  -1 -11   0 616.471 30.5401   1
   1 -12   1 4342.99 63.4724  -2
  -1 -11  -1 4342.99 63.4724   1
  -1 -11  -2 172.186 26.2457   1
  -1 -11  -3 1249.11 37.6337   1
  -1 -11  -4 6875.88 71.5409   1
  -1 -11  -5 14.6049 21.9597   1
   1 -15   6 131.063 38.2484  -2
  -1 -11  -6 131.063 38.2484   1
  -1 -11  -7 355.953 32.4508   1
   1 -16   8 182.709 35.3671  -2
  -1 -11  -8 182.709 35.3671   1
  -1 -11  -9 2885.89 47.2272   1
  -1 -11 -10 38.4315 17.9216   1
  -1   3  17 2042.19 52.8156  -2
   1  12 -17 2042.19 52.8156   1
  -1 -12  16 294.713 25.2352   1
  -1   4  15 342.940 52.8236  -2
   1  12 -15 342.940 52.8236   1
   1  12 -14 132.238 36.4449   1
   1  12 -13 326.148 43.8777   1
   1  12 -12 7022.78 120.598   1
   1  12 -11 589.895 50.4873   1
  -1 -12  10 1998.48 74.1729   1
  -1   7  10 7851.06 129.489  -2
   1  12 -10 7851.06 129.489   1
  -1 -12   9 749.264 30.4490   1
  -1   8   8 130.581 34.0911  -2
   1  12  -8 130.581 34.0911   1
   1  12  -7 311.302 46.4281   1
  -1   9   6-1.29118 54.3979  -2
   1  12  -6-1.29118 54.3979   1
   1  12  -5 3759.16 93.9523   1
   1  12  -4 4230.95 100.921   1
   1  12  -3 7105.55 88.7862   1
   1  12  -2 10576.3 107.444   1
   1 -12  -1 17087.5 169.738  -2
  -1 -12   1 17087.5 169.738   1
   1  12   0 396.967 28.5309   1
   1 -13   1 941.498 39.3927  -2
  -1 -12  -1 941.498 39.3927   1
   1  12   2 227.495 25.8422   1
   1  12   3 866.177 33.4253   1
   1  12   4 5768.91 62.9323   1
  -1 -12  -5 572.342 27.4927   1
   1 -16   6 760.447 41.4085  -2
  -1 -12  -6 760.447 41.4085   1
  -1 -12  -7-0.49918 22.9012   1
   1 -17   8 1623.95 44.1625  -2
  -1 -12  -8 1623.95 44.1625   1
  -1 -12  -9 6536.11 49.8716   1
   1  13 -16 365.799 22.2864   1
  -1   5  15 810.316 56.5886  -2
   1  13 -15 810.316 56.5886   1
   1  13 -14 449.413 41.2112   1
   1  13 -13 176.654 40.2531   1
   1  13 -12 104.241 36.3206   1
   1  13 -11 2327.65 75.4654   1
  -1   8  10 2987.26 87.7769  -2
   1  13 -10 2987.26 87.7769   1
   1  13  -9 3925.42 64.6499   1
  -1   9   8 2528.49 74.7634  -2
   1  13  -8 2528.49 74.7634   1
   1  13  -7 497.734 34.6025   1
   1  13  -6 124.245 41.8369   1
   1  13  -5 226.135 44.9105   1
   1  13  -4 2817.32 87.9256   1
   1  13  -3 1701.23 73.9405   1
   1  13  -2 1608.67 49.4232   1
  -1  13   1 1015.08 55.9905  -2
   1  13  -1 1015.08 55.9905   1
  -1 -13   0 145.615 30.5972   1
   1 -14   1 542.531 43.1029  -2
  -1 -13  -1 542.531 43.1029   1
  -1 -13  -2-11.1405 22.0830   1
   1  13   3 6.36749 21.6513   1
   1  13   4 250.598 22.5051   1
  -1 -13  -5 136.934 25.6463   1
  -1 -13  -6 143.185 32.2018   1
   1 -17   6 127.449 41.8559  -2
  -1 -13  -6 127.449 41.8559   1
  -1 -13  -7 128.788 27.3485   1
   1  -6 -15 1012.92 36.4824  -2
  -1 -14  15 1012.92 36.4824   1
   1  14 -14 32.0723 30.0877   1
   1  14 -13 229.233 37.2725   1
   1  14 -12 3320.22 77.7107   1
   1  14 -11 1278.64 57.9336   1
   1  14 -10 2520.08 75.0959   1
   1  14  -9 3355.13 58.1234   1
  -1  10   8 3196.22 78.7290  -2
   1  14  -8 3196.22 78.7290   1
   1  14  -7 50.8481 28.0617   1
   1  14  -6-3.94921 26.5372   1
   1  14  -5 525.226 51.8891   1
   1  14  -4 2137.13 74.6733   1
   1  14  -3 428.316 49.5885   1
   1  14  -2 445.072 50.2339   1
  -1  14   1 855.067 71.5826  -2
   1  14  -1 855.067 71.5826   1
   1  14   0 8.25021 27.1186   1
  -1  15  -1 963.810 43.3843  -2
   1  14   1 963.810 43.3843   1
  -1 -14  -2 404.460 28.8211   1
  -1 -14  -3 21.0309 22.4911   1
  -1 -14  -4 484.544 38.6045   1
  -1 -14  -5 44.7852 26.3182   1
   1  14   6 4.65441 22.7801   1
   1  15 -14 613.882 32.6328   1
   1  15 -13 148.442 30.0309   1
   1  15 -12 585.652 39.7347   1
   1  15 -11 540.720 43.0614   1
   1  15 -10 351.748 39.5258   1
   1  15  -9 3062.03 75.5134   1
  -1  11   8 1471.51 55.2710  -2
   1  15  -8 1471.51 55.2710   1
   1  15  -7 91.3937 26.4943   1
   1  15  -6 94.3317 26.7480   1
   1  15  -5 22.8034 26.0661   1
   1  15  -4 12.5687 25.1018   1
   1  15  -3 292.720 42.6396   1
   1  15  -2 1440.44 60.8512   1
  -1  15   1 424.419 56.4047  -2
   1  15  -1 424.419 56.4047   1
   1  15   0 18.2047 34.6593   1
  -1  16  -1 1404.45 57.3131  -2
   1  15   1 1404.45 57.3131   1
   1  15   2-0.54191 18.3876   1
   1  15   4 877.223 33.2427   1
   1  16 -13 47.4009 20.3305   1
   1  16 -12 489.907 30.8195   1
   1  16 -11 1043.91 41.1412   1
   1  16 -10 2306.71 56.7227   1
   1  16  -9 45.6651 30.3121   1
  -1  12   8 35.4685 41.6850  -2
   1  16  -8 35.4685 41.6850   1
   1  16  -7 67.2351 22.9299   1
   1  16  -6 18.5794 22.3166   1
   1  16  -5 64.2870 22.4548   1
   1  16  -4 0.28016 21.5147   1
   1  16  -3 106.385 21.3387   1
   1  16  -2 792.368 27.7320   1
  -1  16   1 155.738 42.5764  -2
   1  16  -1 155.738 42.5764   1
   1  16   0 268.349 21.0868   1
   1  17  -9 1590.01 38.1288   1
  -1  13   8 1378.55 49.5100  -2
   1  17  -8 1378.55 49.5100   1
   1  17  -7 21.0966 16.7897   1
   1  17  -6 112.263 17.9072   1
   1  17  -5 470.240 32.3474   1
   1  17  -4 155.081 28.3936   1
   1  17  -3 500.936 22.1845   1
  -2  17  -2 681.123 34.7345   1
  -2  17  -3 218.912 20.1860   1
  -2  17  -4 464.879 24.0392   1
  -2  17  -5 92.6581 20.7816   1
  -2  17  -6 1523.64 33.8937   1
   2  12   7 334.093 31.3517  -2
  -2  17  -7 334.093 31.3517   1
  -2  17  -8 64.6397 18.3922   1
  -2  17  -9 161.490 26.9457   1
  -2  17 -10 2365.77 47.5438   1
  -2  16   1 8325.39 81.9145   1
   2  15   0 3696.06 79.9135  -2
  -2  16   0 3696.06 79.9135   1
  -2  16  -1 313.623 23.5008   1
  -2  16  -2 267.461 24.8734   1
  -2  16  -3 105.563 24.2379   1
  -2  16  -4 5.83988 24.2312   1
  -2  16  -5 112.308 25.5759   1
  -2  16  -6 920.860 35.2727   1
   2  11   7 231.826 36.7889  -2
  -2  16  -7 231.826 36.7889   1
  -2  16  -8 14.5521 23.0248   1
  -2  16  -9 90.9910 21.6363   1
  -2  16 -10 343.969 35.6703   1
  -2  16 -11 8855.11 95.6109   1
  -2  16 -12 2034.95 44.5778   1
  -2  15   4 12.8582 27.1371   1
  -2  15   3 1540.87 49.0984   1
   2  15  -2 7040.16 67.7583  -2
  -2  15   2 7040.16 67.7583   1
  -2  15   1 5844.35 63.6127   1
   2  14   0 1066.37 44.9448  -2
  -2  15   0 1066.37 44.9448   1
  -2  15  -1-5.07953 34.9620   1
  -2  15  -2 300.971 44.1295   1
  -2  15  -3 252.489 41.2059   1
  -2  15  -4 679.033 51.5326   1
   2  11   5 1606.24 72.0168  -2
  -2  15  -5 1606.24 72.0168   1
  -2  15  -6-19.8956 36.2857   1
   2  10   7 75.9764 36.5285  -2
  -2  15  -7 75.9764 36.5285   1
  -2  15  -8 15.0155 26.2141   1
  -2  15  -9 324.341 28.9307   1
  -2  15 -10 4.37932 35.9128   1
  -2  15 -11 600.565 42.6281   1
  -2  15 -12 1157.12 46.0409   1
  -2  14   6 832.601 38.5067   1
  -2  14   5 274.524 36.5221   1
  -2  14   4 585.532 44.7141   1
  -2  14   3 160.708 25.1051   1
   2  14  -2 6488.22 80.5197  -2
  -2  14   2 6488.22 80.5197   1
  -2  14   1 104.822 28.1690   1
   2  13   0 2043.12 61.7832  -2
  -2  14   0 2043.12 61.7832   1
  -2  14  -1 1234.68 41.8270   1
  -2  14  -2 35.5746 40.9661   1
  -2  14  -3 412.696 47.5684   1
  -2  14  -4 2395.15 78.2631   1
   2  10   5 1477.49 75.9367  -2
  -2  14  -5 1477.49 75.9367   1
  -2  14  -6 1455.72 64.5471   1
   2   9   7 131.112 55.9308  -2
  -2  14  -7 131.112 55.9308   1
  -2  14  -8 45.1785 27.0466   1
  -2  14  -9 207.720 40.0766   1
   2   8   9 2371.88 81.8488  -2
  -2  14  -9 2371.88 81.8488   1
  -2  14 -10 1997.74 69.2555   1
  -2  14 -11 4759.05 60.7755   1
  -2  14 -12 5147.50 60.0285   1
  -2  14 -13 696.234 27.5871   1
   2   5  14 790.595 32.8688  -2
  -2  14 -14 790.595 32.8688   1
  -2  13   8-10.0811 23.0909   1
   2  16  -7 1244.03 53.7073  -2
  -2  13   7 1244.03 53.7073   1
   2 -13  -6 506.042 28.0828   1
  -2  13   5 350.939 29.0499   1
   2 -13  -4 263.714 30.0980   1
  -2  13   3 1032.32 32.2904   1
   2  13  -2 1457.59 43.2565  -2
  -2  13   2 1457.59 43.2565   1
  -2  13   1 34.2544 23.4961   1
   2  12   0 2265.97 69.2752  -2
  -2  13   0 2265.97 69.2752   1
  -2  13  -1 2001.73 51.7763   1
  -2  13  -2 1022.60 40.7938   1
  -2  13  -3 1320.63 64.2312   1
  -2  13  -4 79.0455 42.6425   1
   2   9   5 5911.51 117.668  -2
  -2  13  -5 5911.51 117.668   1
  -2  13  -6 5407.69 110.808   1
   2   8   7 3096.36 115.474  -2
  -2  13  -7 3096.36 115.474   1
  -2  13  -8-11.7941 38.8937   1
   2   7   9 4414.55 69.9728  -2
  -2  13  -9 4414.55 69.9728   1
  -2  13 -10 4035.29 63.2126   1
  -2  13 -11 15189.6 112.547   1
  -2  13 -12 5490.24 93.4937   1
   2   5  12 6111.05 105.146  -2
  -2  13 -12 6111.05 105.146   1
  -2  13 -13 11.6638 22.6211   1
   2   4  14 1325.38 45.2656  -2
  -2  13 -14 1325.38 45.2656   1
  -2  13 -15 463.496 33.6053   1
   2   3  16 56.0771 22.7410  -2
  -2  13 -16 56.0771 22.7410   1
   2  16  -9 406.474 41.1871  -2
  -2  12   9 406.474 41.1871   1
  -2  12   8 29.7698 20.5597   1
   2  15  -7 388.980 29.3643  -2
  -2  12   7 388.980 29.3643   1
  -2  12   6 49.5551 21.3317   1
  -2  12   5-3.15011 22.1537   1
  -2  12   4 103.440 24.0781   1
   2 -12  -3 909.510 28.7730   1
   2  12  -2 35879.7 146.724  -2
  -2  12   2 35879.7 146.724   1
  -2  12   1 10334.4 65.1048   1
   2  11   0 2672.39 49.6239  -2
  -2  12   0 2672.39 49.6239   1
  -2  12  -1-2.40926 19.4999   1
  -2  12  -2 1129.45 42.3506   1
  -2  12  -3 215.608 30.4369   1
  -2  12  -4 484.496 35.5631   1
   2   8   5 4766.06 105.573  -2
  -2  12  -5 4766.06 105.573   1
  -2  12  -6 7411.02 125.744   1
   2   7   7 165.203 59.4337  -2
  -2  12  -7 165.203 59.4337   1
  -2  12  -8 1700.53 66.4648   1
   2   6   9 2594.58 58.6420  -2
  -2  12  -9 2594.58 58.6420   1
  -2  12 -10 26.9821 27.7132   1
  -2  12 -11 18234.1 128.727   1
   2   4  12 8491.03 86.9430  -2
  -2  12 -12 8491.03 86.9430   1
  -2  12 -13 2.89260 24.6817   1
   2   3  14 5638.33 85.1318  -2
  -2  12 -14 5638.33 85.1318   1
  -2  12 -15 161.255 33.1596   1
   2   2  16 575.284 43.5413  -2
  -2  12 -16 575.284 43.5413   1
  -2  12 -17 71.6913 24.9429   1
  -2  11  10 85.5133 26.7662   1
   2  15  -9 1146.03 35.3816  -2
  -2  11   9 1146.03 35.3816   1
  -2  11   8 5.04757 20.0710   1
   2  14  -7 836.707 36.2284  -2
  -2  11   7 836.707 36.2284   1
  -2  11   6 130.732 24.2904   1
   2 -11  -5 15.1454 22.8622   1
  -2  11   4 37.2624 23.2600   1
  -2  11   3 1321.61 32.5907   1
  -2 -11   2 58593.4 215.050  -2
   2 -11  -2 58593.4 215.050   1
  -2  11   1 13259.0 80.4080   1
   2  10   0 1301.22 38.7375  -2
  -2  11   0 1301.22 38.7375   1
  -2  11  -1 174.019 24.0465   1
  -2  11  -2 46.0911 36.5069   1
  -2  11  -3 1458.31 64.1739   1
  -2  11  -4 4740.33 71.0809   1
   2   7   5 1668.50 75.3117  -2
  -2  11  -5 1668.50 75.3117   1
  -2  11  -6 698.614 52.5678   1
   2   6   7 2758.95 107.284  -2
  -2  11  -7 2758.95 107.284   1
  -2  11  -8 102.531 39.6258   1
   2   5   9 2071.20 54.6697  -2
  -2  11  -9 2071.20 54.6697   1
  -2  11 -10 24.7626 26.5390   1
  -2  11 -11 2060.07 50.2925   1
   2   3  12 2967.38 60.6351  -2
  -2  11 -12 2967.38 60.6351   1
  -2  11 -13 90.6643 25.7065   1
   2   2  14 8687.38 109.489  -2
  -2  11 -14 8687.38 109.489   1
  -2  11 -15 683.542 44.2607   1
   2   1  16 833.610 40.0451  -2
  -2  11 -16 833.610 40.0451   1
  -2  11 -17 474.062 35.7801   1
  -2  10  11 223.719 21.5688   1
  -2  10  10 4098.25 43.4970   1
  -2 -14   9 6793.65 80.0133  -2
   2 -10  -9 6793.65 80.0133   1
  -2  10   8 684.008 29.5598   1
   2  13  -7 442.691 34.9281  -2
  -2  10   7 442.691 34.9281   1
   2 -10  -6 509.244 29.1435   1
  -2  10   5 532.352 29.5301   1
  -2  10   4 73.8305 28.5230   1
  -2  10   3 407.905 26.8658   1
   2  10  -2 24429.4 137.036  -2
  -2  10   2 24429.4 137.036   1
  -2  10   1 7337.93 69.8705   1
   2   9   0 521.773 35.4088  -2
  -2  10   0 521.773 35.4088   1
   2 -10   1 1579.48 35.3681   1
  -2  10  -2 36.0550 24.3886   1
  -2  10  -3 5606.46 100.022   1
  -2  10  -4 8772.14 124.008   1
   2   6   5 9182.76 126.851  -2
  -2  10  -5 9182.76 126.851   1
  -2  10  -6 10155.9 134.851   1
   2   5   7 1157.19 79.2461  -2
  -2  10  -7 1157.19 79.2461   1
  -2  10  -8 327.258 42.9244   1
   2   4   9 5195.08 73.1776  -2
  -2  10  -9 5195.08 73.1776   1
  -2  10 -10 723.026 35.7109   1
  -2  10 -11 14729.5 118.217   1
   2   2  12 1138.96 47.2410  -2
  -2  10 -12 1138.96 47.2410   1
  -2  10 -13 1638.64 64.3720   1
   2   1  14 6959.06 114.325  -2
  -2  10 -14 6959.06 114.325   1
  -2  10 -15-20.5611 33.9813   1
   2   0  16 90.1676 32.4185  -2
  -2  10 -16 90.1676 32.4185   1
  -2  10 -17 87.8273 21.4363   1
   2  -1  18 2.04009 30.8308  -2
  -2  10 -18 2.04009 30.8308   1
  -2   9  12-6.07941 26.1371   1
  -2   9  11 382.806 27.6099   1
   2  -9 -10 156.937 22.3911   1
   2  13  -9 770.252 40.3272  -2
  -2   9   9 770.252 40.3272   1
  -2   9   8 748.754 31.7103   1
   2  12  -7 1329.30 43.6318  -2
  -2   9   7 1329.30 43.6318   1
   2  -9  -6 21.3403 23.3373   1
   2  -9  -5 353.005 32.6563   1
   2  -9  -4 667.919 35.9991   1
  -2   9   3 253.942 24.9278   1
  -2  -9   2 742.902 36.3767  -2
   2  -9  -2 742.902 36.3767   1
   2  -9  -1 930.711 83.7493   1
  -2  -8   0 4187.34 130.709  -2
   2  -9   0 4187.34 130.709   1
   2  -9   1 177.717 38.1435   1
  -2   9  -2 4127.47 99.8481   1
  -2   9  -3 13062.7 173.960   1
   2  -9   4 207.725 41.9651   1
   2   5   5 9887.70 149.536  -2
  -2   9  -5 9887.70 149.536   1
   2  -9   6 16627.0 197.504   1
  -2  -4  -7 4305.53 207.136  -2
   2  -9   7 4305.53 207.136   1
  -2   9  -8 1292.70 39.9321   1
   2   3   9 6257.59 78.3241  -2
  -2   9  -9 6257.59 78.3241   1
  -2   9 -10 226.594 28.6499   1
  -2   9 -11 8037.10 88.0247   1
   2   1  12 1142.75 48.8613  -2
  -2   9 -12 1142.75 48.8613   1
  -2   9 -13 651.522 35.3018   1
   2   0  14 4968.63 135.844  -2
  -2   9 -14 4968.63 135.844   1
  -2   9 -15 100.195 37.7309   1
   2  -1  16 1382.60 51.7662  -2
  -2   9 -16 1382.60 51.7662   1
   2  -2  17 74.9541 43.4869  -2
  -2   9 -17 74.9541 43.4869   1
   2  -2  18 1295.40 52.3703  -2
  -2   9 -18 1295.40 52.3703   1
  -2   8  13 80.2224 28.1778   1
  -2   8  12 741.158 43.5258   1
  -2   8  11 1337.84 32.0125   1
   2  -8 -10 1171.65 33.9078   1
   2  12  -9 808.962 42.8009  -2
  -2   8   9 808.962 42.8009   1
   2  -8  -8 345.183 27.0349   1
  -2 -11   7 2047.42 49.1698  -2
   2  -8  -7 2047.42 49.1698   1
  -2   8   6 10.3989 22.3733   1
   2  -8  -5 8239.78 90.4724   1
   2  -8  -4 1360.68 42.0653   1
   2  -8  -3 434.352 78.0246   1
  -2  -8   2 33572.9 288.423  -2
   2  -8  -2 33572.9 288.423   1
   2  -8  -1 1981.98 73.9714   1
   2   7   0 13976.7 163.139  -2
  -2   8   0 13976.7 163.139   1
   2  -8   1 33.0834 35.4810   1
   2  -8   2 10860.2 148.466   1
   2  -8   3 2544.14 76.4827   1
   2  -8   4 726.228 53.0952   1
   2   4   5 5886.25 114.865  -2
  -2   8  -5 5886.25 114.865   1
   2  -8   6 42135.4 297.125   1
   2   3   7 1024.78 76.9073  -2
  -2   8  -7 1024.78 76.9073   1
   2  -8   8 91.1971 46.4001   1
   2   2   9 5694.04 74.9948  -2
  -2   8  -9 5694.04 74.9948   1
  -2   8 -10 450.872 31.8503   1
  -2   8 -11 11132.3 101.519   1
   2   0  12 6721.39 124.850  -2
  -2   8 -12 6721.39 124.850   1
  -2   8 -13 146.739 38.0811   1
   2  -1  14 7197.46 164.501  -2
  -2   8 -14 7197.46 164.501   1
  -2   8 -15 85.5619 39.2035   1
   2  -2  16 472.329 41.8854  -2
  -2   8 -16 472.329 41.8854   1
   2  -3  17 763.871 53.9041  -2
  -2   8 -17 763.871 53.9041   1
   2  -3  18 2656.48 71.5422  -2
  -2   8 -18 2656.48 71.5422   1
   2  14 -14 1332.77 44.9059  -2
  -2   7  14 1332.77 44.9059   1
  -2   7  13 634.320 28.5428   1
  -2   7  12 204.783 26.9284   1
  -2   7  11 1541.42 35.7897   1
  -2   7  10 341.026 22.4682   1
   2  11  -9 65.8188 26.6478  -2
  -2   7   9 65.8188 26.6478   1
  -2   7   8 119.465 23.6803   1
   2  10  -7 662.574 37.2660  -2
  -2   7   7 662.574 37.2660   1
   2  -7  -6-2.16885 25.9291   1
   2  -7  -5 286.969 36.0080   1
  -2   7   4 93.2767 46.5075   1
   2  -7  -3 984.939 56.7586   1
  -2  -7   2 139197. 543.744  -2
   2  -7  -2 139197. 543.744   1
  -2   7   1 10547.1 111.076   1
   2   6   0 8690.56 125.581  -2
  -2   7   0 8690.56 125.581   1
   2  -7   1 271.653 58.2554   1
  -2   7  -2 262.021 39.8506   1
   2  -7   3 26508.5 210.626   1
  -2   7  -4 4539.39 91.9115   1
   2   3   5 4951.54 101.874  -2
  -2   7  -5 4951.54 101.874   1
   2  -7   6 1576.27 64.6625   1
  -2  -2  -7 3176.10 164.596  -2
   2  -7   7 3176.10 164.596   1
   2  -7   8 1002.33 84.4006   1
  -2  -1  -9 11663.9 264.665  -2
   2  -7   9 11663.9 264.665   1
  -2   7 -10 1810.93 45.4800   1
  -2   7 -11 84.0602 25.4630   1
   2  -1  12 150.334 35.5801  -2
  -2   7 -12 150.334 35.5801   1
  -2   7 -13 424.106 47.6219   1
   2  -2  14 9412.37 184.559  -2
  -2   7 -14 9412.37 184.559   1
  -2   7 -15 143.178 29.6791   1
   2  -3  16 4258.77 85.0123  -2
  -2   7 -16 4258.77 85.0123   1
   2  -4  17 1068.07 58.3302  -2
  -2   7 -17 1068.07 58.3302   1
   2  -4  18 1626.32 65.9288  -2
  -2   7 -18 1626.32 65.9288   1
  -2   6  15 718.247 30.4680   1
   2  -6 -14 219.526 32.9425   1
   2  13 -14 276.622 44.1733  -2
  -2   6  14 276.622 44.1733   1
  -2   6  13 1033.73 36.2508   1
  -2   6  12 903.679 37.9433   1
  -2   6  11 966.977 32.9404   1
  -2   6  10 5464.06 62.9824   1
   2  10  -9 3952.18 72.1181  -2
  -2   6   9 3952.18 72.1181   1
   2  -6  -8 553.151 28.7625   1
   2   9  -7 842.616 47.6057  -2
  -2   6   7 842.616 47.6057   1
   2  -6  -6 841.012 43.1916   1
   2  -6  -5 1680.10 96.8094   1
   2  -6  -4 6338.22 116.355   1
  -2   6   3 139.220 28.0323   1
   2   6  -2 27365.3 143.139  -2
  -2   6   2 27365.3 143.139   1
   2  -6  -1 3370.31 52.0535   1
  -2  -5   0 23676.0 221.430  -2
   2  -6   0 23676.0 221.430   1
   2  -6   1 326.806 30.2701   1
   2  -6   2 5701.00 94.0874   1
   2  -6   3 25731.3 190.855   1
   2  -6   4 12590.4 137.534   1
  -2  -2  -5 6917.93 110.414  -2
   2  -6   5 6917.93 110.414   1
   2  -6   6 5251.96 143.131   1
  -2  -1  -7 3662.59 170.088  -2
   2  -6   7 3662.59 170.088   1
   2  -6   8-109.025 55.9055   1
  -2   0  -9 5427.38 180.555  -2
   2  -6   9 5427.38 180.555   1
  -2   6 -10 934.175 52.2748   1
   2  -1  11 6668.05 112.903  -2
  -2   6 -11 6668.05 112.903   1
   2  -2  12 1769.73 77.3176  -2
  -2   6 -12 1769.73 77.3176   1
  -2   6 -13 571.018 49.7115   1
   2  -3  14 8744.63 130.420  -2
  -2   6 -14 8744.63 130.420   1
  -2   6 -15 189.634 43.5026   1
   2  -4  15 1651.08 75.4620  -2
  -2   6 -15 1651.08 75.4620   1
   2  -4  16 380.103 60.1632  -2
  -2   6 -16 380.103 60.1632   1
   2  -5  17 248.122 50.4416  -2
  -2   6 -17 248.122 50.4416   1
   2  -5  18 460.584 48.8495  -2
  -2   6 -18 460.584 48.8495   1
  -2   5  15 2958.12 42.0032   1
   2  12 -14 2623.49 51.6566  -2
  -2   5  14 2623.49 51.6566   1
  -2   5  13 2073.04 48.2597   1
  -2   5  12 141.515 30.0811   1
   2  10 -11 3214.44 66.0224  -2
  -2   5  11 3214.44 66.0224   1
  -2   5  10 57.2485 22.6910   1
   2   9  -9 179.871 33.1086  -2
  -2   5   9 179.871 33.1086   1
  -2   5   8 261.108 24.4920   1
  -2  -8   7 938.869 58.4971  -2
   2  -5  -7 938.869 58.4971   1
   2  -5  -6 2417.11 79.9903   1
   2  -5  -5 19532.9 264.241   1
  -2   5   4 3644.46 85.0279   1
  -2   5   3 2017.01 41.1169   1
   2   5  -2 6228.17 69.4618  -2
  -2   5   2 6228.17 69.4618   1
  -2   5   1 292.779 20.2022   1
   2   4   0 10837.1 102.399  -2
  -2   5   0 10837.1 102.399   1
   2  -5   1 74.2721 24.3930   1
   2  -5   2 15.5105 25.8506   1
   2  -5   3 32885.5 197.227   1
   2  -5   4 8801.91 109.119   1
  -2  -1  -5 2471.05 101.143  -2
   2  -5   5 2471.05 101.143   1
   2  -5   6 19578.7 248.062   1
  -2   0  -7 1310.89 114.082  -2
   2  -5   7 1310.89 114.082   1
  -2   5  -8 9986.13 133.463   1
  -2   5 -10 13040.2 145.896   1
   2  -2  10 14485.9 252.163  -2
  -2   5 -10 14485.9 252.163   1
  -2   5 -11 3358.38 84.3905   1
   2  -3  12 1093.40 66.5050  -2
  -2   5 -12 1093.40 66.5050   1
  -2   5 -13 1504.48 64.5783   1
   2  -4  14 5913.00 110.045  -2
  -2   5 -14 5913.00 110.045   1
   2  -5  15 37.2770 53.4505  -2
  -2   5 -15 37.2770 53.4505   1
   2  -5  16 214.660 55.8415  -2
  -2   5 -16 214.660 55.8415   1
   2  -6  17 193.762 51.3369  -2
  -2   5 -17 193.762 51.3369   1
   2  -6  18 393.938 47.2762  -2
  -2   5 -18 393.938 47.2762   1
  -2 -12  16 739.351 31.8470  -2
   2  -4 -16 739.351 31.8470   1
  -2   4  15 273.855 26.2821   1
   2  11 -14 5468.10 74.9097  -2
  -2   4  14 5468.10 74.9097   1
  -2   4  13 2693.68 57.1416   1
   2  -4 -12 3470.24 65.1004   1
   2   9 -11 3715.47 70.1570  -2
  -2   4  11 3715.47 70.1570   1
  -2   4  10 89.0229 23.1886   1
   2   8  -9 572.593 37.8952  -2
  -2   4   9 572.593 37.8952   1
   2  -4  -8 22.3266 32.3979   1
  -2  -7   7 1393.89 77.1492  -2
   2  -4  -7 1393.89 77.1492   1
   2  -4  -6 3387.79 88.2594   1
   2  -4  -5 43480.1 273.495   1
   2  -4  -4 10407.3 127.223   1
  -2   4   3 690.147 28.7528   1
   2   4  -2 4493.79 58.4743  -2
  -2   4   2 4493.79 58.4743   1
  -2   4   1 553.902 21.5072   1
   2   3   0 1511.51 44.1981  -2
  -2   4   0 1511.51 44.1981   1
  -2   4  -1 6953.32 71.1749   1
  -2   4  -2 7597.32 86.7980   1
   2  -4   3 1509.81 45.6586   1
  -2   4  -4 402.712 32.9526   1
   2   0   5 455.159 42.6308  -2
  -2   4  -5 455.159 42.6308   1
   2  -4   6 23776.7 176.517   1
   2  -1   7 1159.63 59.2885  -2
  -2   4  -7 1159.63 59.2885   1
  -2   4  -8 676.819 66.7776   1
   2  -2   9 67.3356 70.1487  -2
  -2   4  -9 67.3356 70.1487   1
   2  -3  10 3655.58 144.041  -2
  -2   4 -10 3655.58 144.041   1
   2  -3  11 1410.74 66.3703  -2
  -2   4 -11 1410.74 66.3703   1
   2  -4  12 1606.92 73.9330  -2
  -2   4 -12 1606.92 73.9330   1
  -2   4 -13 1376.14 63.9224   1
   2  -4  13 2865.76 89.7586  -2
  -2   4 -13 2865.76 89.7586   1
   2  -5  14 5827.74 109.815  -2
  -2   4 -14 5827.74 109.815   1
  -2   4 -15 1407.26 66.3503   1
   2  -6  16 291.975 59.1931  -2
  -2   4 -16 291.975 59.1931   1
   2  -7  17 1094.90 63.8057  -2
  -2   4 -17 1094.90 63.8057   1
   2  -7  18 1501.63 63.4372  -2
  -2   4 -18 1501.63 63.4372   1
   2  11 -16 274.591 26.4645  -2
  -2   3  16 274.591 26.4645   1
  -2   3  15 460.604 30.1528   1
  -2 -10  14 2282.47 58.0629  -2
   2  -3 -14 2282.47 58.0629   1
  -2   3  13 14.4360 29.2141   1
  -2   3  12 1246.78 45.6624   1
   2   8 -11 13362.1 121.315  -2
  -2   3  11 13362.1 121.315   1
  -2   3  10 20.0506 26.9910   1
  -2  -7   9 9242.74 111.828  -2
   2  -3  -9 9242.74 111.828   1
   2  -3  -8 53.0881 47.3800   1
  -2  -6   7 5323.21 123.125  -2
   2  -3  -7 5323.21 123.125   1
   2  -3  -6 750.269 48.3441   1
   2  -3  -5 4791.04 90.3964   1
  -2   3   4 7826.61 76.5688   1
  -2   3   3 3225.17 39.5771   1
   2   3  -2 10901.6 80.8470  -2
  -2   3   2 10901.6 80.8470   1
  -2   3   1 463.522 19.7883   1
  -2  -2   0 5560.02 68.9538  -2
   2  -3   0 5560.02 68.9538   1
  -2   3  -1 22340.8 107.486   1
   2  -3   2 3878.68 43.7716   1
   2  -3   3 30910.5 135.105   1
  -2   3  -4 9550.20 100.646   1
   2  -1   5 4254.36 79.4519  -2
  -2   3  -5 4254.36 79.4519   1
  -2   3  -6 2374.22 53.7782   1
   2  -2   7 9368.33 108.277  -2
  -2   3  -7 9368.33 108.277   1
  -2   3  -8 610.568 45.5056   1
   2  -3   9 24.7395 68.4355  -2
  -2   3  -9 24.7395 68.4355   1
  -2   3 -10 152.531 75.0263   1
  -2   3 -11 415.557 45.4189   1
   2  -5  12 1114.69 51.3580  -2
  -2   3 -12 1114.69 51.3580   1
  -2   3 -13 1471.89 66.6571   1
   2  -5  13 3027.27 91.0388  -2
  -2   3 -13 3027.27 91.0388   1
   2  -6  14 9426.44 195.088  -2
  -2   3 -14 9426.44 195.088   1
  -2   3 -15 66.4117 41.1762   1
   2  -7  16 4261.88 126.162  -2
  -2   3 -16 4261.88 126.162   1
   2  -8  17 806.609 57.7263  -2
  -2   3 -17 806.609 57.7263   1
   2  -8  18 2632.78 69.2618  -2
  -2   3 -18 2632.78 69.2618   1
  -2   2  17 84.5906 18.3436   1
   2  10 -16 1961.73 46.7845  -2
  -2   2  16 1961.73 46.7845   1
  -2   2  15 133.899 27.6784   1
   2   9 -14 917.479 50.3731  -2
  -2   2  14 917.479 50.3731   1
  -2   2  13 20191.1 147.345   1
  -2   2  12 14617.0 126.557   1
  -2  -7  11 6190.88 83.9027  -2
   2  -2 -11 6190.88 83.9027   1
  -2   2  10 2650.58 81.1704   1
  -2  -6   9 963.717 108.245  -2
   2  -2  -9 963.717 108.245   1
   2  -2  -8 3129.34 87.3133   1
  -2  -5   7 2256.16 85.2773  -2
   2  -2  -7 2256.16 85.2773   1
  -2   2   6 1180.89 37.9489   1
  -2   2   5 26201.2 143.565   1
  -2   2   4 19102.1 115.540   1
   2  -2  -3 1796.90 33.2154   1
   2   2  -2 2608.60 36.2096  -2
  -2   2   2 2608.60 36.2096   1
  -2   2   1 1952.88 21.2957   1
  -2  -1   0 39000.2 103.503  -2
   2  -2   0 39000.2 103.503   1
  -2   2  -1 12071.6 53.6113   1
   2  -2   2 4732.44 43.7788   1
  -2   2  -3 20736.6 93.5808   1
  -2   2  -4 14510.9 98.9217   1
   2  -2   5 877.389 31.0354  -2
  -2   2  -5 877.389 31.0354   1
  -2   2  -6 6714.37 70.8209   1
   2  -3   7 9712.34 138.792  -2
  -2   2  -7 9712.34 138.792   1
  -2   2  -8 1501.14 59.9941   1
   2  -4   9 80.8275 52.7852  -2
  -2   2  -9 80.8275 52.7852   1
  -2   2 -10 1731.68 63.6849   1
   2  -5  10 14328.4 253.675  -2
  -2   2 -10 14328.4 253.675   1
  -2   2 -11 4268.43 95.0333   1
   2  -5  11 7716.64 124.913  -2
  -2   2 -11 7716.64 124.913   1
   2  -6  12 1966.39 93.2126  -2
  -2   2 -12 1966.39 93.2126   1
  -2   2 -13 658.374 55.0498   1
   2  -7  14 9424.64 195.463  -2
  -2   2 -14 9424.64 195.463   1
  -2   2 -15 362.671 48.5362   1
   2  -8  16 488.511 63.1843  -2
  -2   2 -16 488.511 63.1843   1
   2  -9  17 108.998 44.8459  -2
  -2   2 -17 108.998 44.8459   1
   2  -1 -17 11.4882 20.0379   1
   2   9 -16 1927.52 49.9850  -2
  -2   1  16 1927.52 49.9850   1
  -2   1  15 6277.91 79.8020   1
  -2  -8  14 2175.45 65.5526  -2
   2  -1 -14 2175.45 65.5526   1
   2  -1 -13 2390.85 58.8315   1
   2   7 -12 774.184 69.2800  -2
  -2   1  12 774.184 69.2800   1
   2   6 -11 1651.59 85.5343  -2
  -2   1  11 1651.59 85.5343   1
  -2   1  10 6489.18 116.824   1
  -2  -5   9 1027.16 76.4027  -2
   2  -1  -9 1027.16 76.4027   1
   2  -1  -8 11162.9 148.899   1
  -2  -4   7 3724.41 72.0333  -2
   2  -1  -7 3724.41 72.0333   1
  -2   1   6 12532.3 106.138   1
   2  -1  -5 37299.7 167.101   1
  -2   1   4 7063.58 69.3095   1
  -2   1   3 696.889 23.3571   1
  -2  -1   2 36972.2 92.8076  -2
   2  -1  -2 36972.2 92.8076   1
  -2   1   1 537.369 26.3675   1
   2   0   0 50233.3 229.275  -2
  -2   1   0 50233.3 229.275   1
   2  -1   1 859.144 11.7037   1
  -2   1  -2 14.2919 8.99348   1
  -2   1  -3 2438.71 30.9149   1
  -2   1  -4 1280.25 35.9555   1
  -2   1  -5 1973.52 73.3996   1
   2  -3   5 4449.39 54.4539  -2
  -2   1  -5 4449.39 54.4539   1
  -2   1  -6 4497.91 77.9838   1
   2  -4   7 1240.81 57.0313  -2
  -2   1  -7 1240.81 57.0313   1
  -2   1  -8 5346.38 147.408   1
   2  -5   9 673.016 94.3278  -2
  -2   1  -9 673.016 94.3278   1
  -2   1 -10 13842.6 132.536   1
   2  -6  11 6977.32 118.879  -2
  -2   1 -11 6977.32 118.879   1
   2  -7  12 83.1541 54.7647  -2
  -2   1 -12 83.1541 54.7647   1
  -2   1 -13 1001.40 41.4093   1
   2  -8  14 8588.81 123.212  -2
  -2   1 -14 8588.81 123.212   1
  -2   1 -15 232.875 44.4916   1
   2  -9  16 1505.64 80.4495  -2
  -2   1 -16 1505.64 80.4495   1
  -2   1 -17 25.0447 32.9673   1
  -2  -9  18 446.225 39.6252  -2
   2   0 -18 446.225 39.6252   1
  -2   0  17 421.445 27.3006   1
   2   8 -16 387.104 34.7999  -2
  -2   0  16 387.104 34.7999   1
  -2   0  15 923.507 41.4078   1
   2   7 -14 10521.0 128.519  -2
  -2   0  14 10521.0 128.519   1
   2   6 -13 71453.5 379.943  -2
  -2   0  13 71453.5 379.943   1
   2   6 -12 15117.5 182.845  -2
  -2   0  12 15117.5 182.845   1
   2   5 -11 521.081 70.0819  -2
  -2   0  11 521.081 70.0819   1
  -2   0  10 20.7685 35.8298   1
  -2  -4   9 1843.40 96.7099  -2
   2   0  -9 1843.40 96.7099   1
   2   0  -8 109.804 27.3998   1
   2   3  -7 24932.7 177.447  -2
  -2   0   7 24932.7 177.447   1
  -2   0   6 1533.81 43.1383   1
  -2   0   5 77400.8 235.906   1
   2   0  -4 18435.2 104.626   1
   2   0  -3 4626.38 37.5567   1
  -2   0   2 1276.46 46.5996  -2
   2   0  -2 1276.46 46.5996   1
   2   0  -1 7619.14 61.3105   1
   2  -1   0 54569.4 132.146  -2
  -2   0   0 54569.4 132.146   1
  -2   0  -1 22905.6 49.3283   1
  -2   0  -2 6341.13 34.1668   1
  -2   0  -3 24645.8 157.992   1
  -2   0  -4 1101.48 39.0277   1
  -2   0  -5 475.947 42.5854   1
   2  -4   5 487.430 60.2190  -2
  -2   0  -5 487.430 60.2190   1
  -2   0  -6 26173.7 168.430   1
   2  -5   7 1642.62 83.1223  -2
  -2   0  -7 1642.62 83.1223   1
  -2   0  -8 135.201 55.8711   1
   2  -6   9 5053.19 179.130  -2
  -2   0  -9 5053.19 179.130   1
  -2   0 -10 4187.73 92.1990   1
  -2   0 -11 273.583 43.3213   1
   2  -7  11 291.193 55.0921  -2
  -2   0 -11 291.193 55.0921   1
   2  -8  12 7362.32 94.3461  -2
  -2   0 -12 7362.32 94.3461   1
  -2   0 -13 6.14120 29.0015   1
   2  -9  14 5379.24 100.426  -2
  -2   0 -14 5379.24 100.426   1
  -2   0 -15 511.257 32.2375   1
   2 -10  16 78.2925 49.4214  -2
  -2   0 -16 78.2925 49.4214   1
  -2   0 -17 32.0175 27.7583   1
   2   8 -18 861.969 32.6946  -2
  -2  -1  18 861.969 32.6946   1
  -2  -1  17 950.626 33.7069   1
   2   7 -16 1459.72 49.9005  -2
  -2  -1  16 1459.72 49.9005   1
  -2  -1  15 22.2001 40.8323   1
   2   6 -14 7445.35 167.865  -2
  -2  -1  14 7445.35 167.865   1
   2   5 -13 11915.3 167.487  -2
  -2  -1  13 11915.3 167.487   1
   2   5 -12 7611.52 138.836  -2
  -2  -1  12 7611.52 138.836   1
   2   4 -11 4792.51 130.113  -2
  -2  -1  11 4792.51 130.113   1
   2   1 -10 6348.74 123.012   1
  -2  -3   9 7088.34 126.457  -2
   2   1  -9 7088.34 126.457   1
  -2  -1   8 5049.23 79.3295   1
   2   2  -7 30139.2 200.778  -2
  -2  -1   7 30139.2 200.778   1
   2   1  -6 426.043 30.7503   1
  -2  -1   5 980.035 34.0173   1
   2   1  -4 272.928 22.8137   1
   2   1  -3 347.876 15.1424   1
   2   1  -2 16067.4 72.7656   1
   2  -1  -2 35362.3 94.7634  -2
  -2  -1   2 35362.3 94.7634   1
   2   1  -1 659.483 17.2027   1
  -2  -1   0 6579.92 29.8207   1
   2  -2   0 34073.8 88.4956  -2
  -2  -1   0 34073.8 88.4956   1
  -2  -1  -1 24537.4 74.8473   1
  -2  -1  -2 707.900 23.8283   1
  -2  -1  -3 8959.76 91.8446   1
  -2  -1  -4 10276.2 97.6607   1
  -2  -1  -5 1737.08 57.5235   1
   2  -5   5 2565.44 96.8061  -2
  -2  -1  -5 2565.44 96.8061   1
  -2  -1  -6 15366.3 218.857   1
   2  -6   7 3846.83 166.810  -2
  -2  -1  -7 3846.83 166.810   1
  -2  -1  -8 4391.86 142.857   1
   2  -7   9 12519.1 266.250  -2
  -2  -1  -9 12519.1 266.250   1
  -2  -1 -10 42.3080 27.4591   1
  -2  -1 -11 4077.16 68.5127   1
   2  -9  12 1069.42 49.1044  -2
  -2  -1 -12 1069.42 49.1044   1
  -2  -1 -13 2564.30 57.0157   1
   2 -10  14 7399.12 114.087  -2
  -2  -1 -14 7399.12 114.087   1
  -2  -1 -15 15.3658 24.3865   1
   2 -11  16 1018.72 36.6935  -2
  -2  -1 -16 1018.72 36.6935   1
   2   7 -18 574.133 33.1758  -2
  -2  -2  18 574.133 33.1758   1
  -2  -2  17 28.2158 24.9631   1
   2   6 -16 630.264 48.4120  -2
  -2  -2  16 630.264 48.4120   1
  -2  -2  15 69.1602 42.9192   1
   2   5 -14 4754.07 146.602  -2
  -2  -2  14 4754.07 146.602   1
   2   4 -13 131191. 526.575  -2
  -2  -2  13 131191. 526.575   1
  -2  -2  12 22239.1 222.595   1
   2   3 -11 1123.08 74.3810  -2
  -2  -2  11 1123.08 74.3810   1
   2   2 -10 336.709 40.9340   1
  -2  -2   9 19920.5 209.114  -2
   2   2  -9 19920.5 209.114   1
  -2  -2   8 843.007 41.2630   1
   2   1  -7 30414.3 202.433  -2
  -2  -2   7 30414.3 202.433   1
  -2  -2   6 1382.99 42.1299   1
   2   2  -5 50546.3 188.817   1
   2   2  -4 1241.70 46.5664   1
  -2  -2   3 2737.52 35.7678   1
   2  -2  -2 2599.71 24.9222  -2
  -2  -2   2 2599.71 24.9222   1
  -2  -2   1 1493.36 18.5612   1
   2  -3   0 6155.14 50.2043  -2
  -2  -2   0 6155.14 50.2043   1
  -2  -2  -1 1051.78 27.0282   1
  -2  -2  -2 7411.88 88.3545   1
  -2  -2  -3 1492.09 44.3040   1
  -2  -2  -4 6329.89 83.9691   1
   2  -6   5 7308.06 156.412  -2
  -2  -2  -5 7308.06 156.412   1
  -2  -2  -6 1082.91 77.5711   1
   2  -7   7 3050.11 160.722  -2
  -2  -2  -7 3050.11 160.722   1
  -2  -2  -8 92.9873 72.7031   1
   2  -8   9 6178.46 81.6451  -2
  -2  -2  -9 6178.46 81.6451   1
  -2  -2 -10 2998.81 60.1577   1
  -2  -2 -11 26095.9 163.259   1
   2 -10  12 1187.01 51.6022  -2
  -2  -2 -12 1187.01 51.6022   1
  -2  -2 -13 1889.50 51.1312   1
   2 -11  14 8328.09 117.440  -2
  -2  -2 -14 8328.09 117.440   1
  -2  -2 -15 840.601 32.3459   1
  -2  -2 -16 3.70007 23.7147   1
   2 -12  16 537.183 38.5510  -2
  -2  -2 -16 537.183 38.5510   1
  -2  -7  19 3018.17 51.9735  -2
   2   3 -19 3018.17 51.9735   1
   2   6 -18 51.0436 27.2097  -2
  -2  -3  18 51.0436 27.2097   1
  -2  -3  17 1519.67 41.7881   1
   2   5 -16 31.1302 55.6754  -2
  -2  -3  16 31.1302 55.6754   1
   2   4 -15 2227.20 87.5921  -2
  -2  -3  15 2227.20 87.5921   1
   2   4 -14 1032.27 86.8228  -2
  -2  -3  14 1032.27 86.8228   1
   2   3 -13 228.256 71.6897  -2
  -2  -3  13 228.256 71.6897   1
   2   3 -12 46.5228 59.7583  -2
  -2  -3  12 46.5228 59.7583   1
  -2  -3  11 807.081 51.4277   1
   2   2 -11 1383.13 75.9728  -2
  -2  -3  11 1383.13 75.9728   1
   2   3 -10 4359.08 85.0364   1
   2   1  -9 6780.85 127.403  -2
  -2  -3   9 6780.85 127.403   1
   2   3  -8 16539.3 139.516   1
   2   0  -7 24027.6 187.245  -2
  -2  -3   7 24027.6 187.245   1
   2   3  -6 2661.13 71.4411   1
  -2  -3   5 27767.2 149.344   1
   2   3  -4 15281.3 136.221   1
  -2  -3   3 154.542 20.2171   1
  -2  -3   2 3368.50 69.4716   1
   2  -3  -2 10333.1 76.4333  -2
  -2  -3   2 10333.1 76.4333   1
  -2  -3   1 59.2499 18.5718   1
   2  -4   0 1493.39 64.8753  -2
  -2  -3   0 1493.39 64.8753   1
  -2  -3  -1 1224.81 63.6072   1
  -2  -3  -2 2410.02 55.2003   1
  -2  -3  -3 65353.2 391.214   1
  -2  -3  -4 1156.20 71.3032   1
   2  -7   5 5561.31 144.313  -2
  -2  -3  -5 5561.31 144.313   1
  -2  -3  -6 978.726 79.9910   1
   2  -8   7 955.030 120.298  -2
  -2  -3  -7 955.030 120.298   1
  -2  -3  -8 36.2945 24.2986   1
   2  -9   9 6738.77 85.2845  -2
  -2  -3  -9 6738.77 85.2845   1
  -2  -3 -10 908.174 41.8923   1
  -2  -3 -11 4451.18 73.6518   1
   2 -11  12 2874.96 64.7622  -2
  -2  -3 -12 2874.96 64.7622   1
  -2  -3 -13 948.573 39.4310   1
   2 -12  14 6046.86 90.1068  -2
  -2  -3 -14 6046.86 90.1068   1
  -2  -3 -15-2.73406 29.1867   1
  -2  -6  19 1001.79 39.0487  -2
   2   4 -19 1001.79 39.0487   1
   2   5 -18 567.976 35.8831  -2
  -2  -4  18 567.976 35.8831   1
   2   5 -17 1866.79 71.2675  -2
  -2  -4  17 1866.79 71.2675   1
   2   4 -16 455.350 67.0452  -2
  -2  -4  16 455.350 67.0452   1
  -2  -4  15 1926.75 77.3703   1
   2   3 -14 834.383 82.8855  -2
  -2  -4  14 834.383 82.8855   1
   2   2 -13 127293. 524.396  -2
  -2  -4  13 127293. 524.396   1
  -2  -4  12 9785.07 146.563   1
   2   2 -12 34066.7 275.101  -2
  -2  -4  12 34066.7 275.101   1
  -2  -4  11 917.191 58.8639   1
  -2  -4  10 351.007 53.0481   1
  -2   0   9 2013.85 77.1069  -2
   2   4  -9 2013.85 77.1069   1
   2   4  -8 2094.84 55.3420   1
   2  -1  -7 3551.82 80.4555  -2
  -2  -4   7 3551.82 80.4555   1
   2   4  -6 12723.8 113.768   1
  -2  -4   5 38555.3 182.421   1
   2   4  -4 16174.3 97.9308   1
  -2  -4   3 902.647 24.4221   1
   2  -4  -2 4778.11 55.3252  -2
  -2  -4   2 4778.11 55.3252   1
  -2  -4   1 248.154 24.7913   1
   2  -5   0 10832.3 138.529  -2
  -2  -4   0 10832.3 138.529   1
  -2  -4  -1 2731.79 59.6952   1
  -2  -4  -2 2219.12 56.9219   1
  -2  -4  -3 58263.0 401.385   1
  -2  -4  -4 1554.23 84.1289   1
   2  -8   5 6518.82 166.259  -2
  -2  -4  -5 6518.82 166.259   1
  -2  -4  -6 31116.9 359.749   1
   2  -9   7 4509.35 96.6977  -2
  -2  -4  -7 4509.35 96.6977   1
  -2  -4  -8 321.534 32.0033   1
   2 -10   9 5770.63 81.1729  -2
  -2  -4  -9 5770.63 81.1729   1
  -2  -4 -10 1061.66 43.2555   1
  -2  -4 -11 222.438 31.6519   1
  -2  -4 -12 1287.88 43.9440   1
  -2  -4 -13 152.955 26.8015   1
   2 -13  14 1270.15 67.3806  -2
  -2  -4 -14 1270.15 67.3806   1
  -2  -4 -15 18.8934 26.2091   1
  -2  -5  19 455.604 35.4649  -2
   2   5 -19 455.604 35.4649   1
  -2  -4  18 597.989 37.1690  -2
   2   5 -18 597.989 37.1690   1
   2   4 -17 1870.99 70.6485  -2
  -2  -5  17 1870.99 70.6485   1
   2   3 -16 49.7129 57.5318  -2
  -2  -5  16 49.7129 57.5318   1
  -2  -5  15 536.904 54.2493   1
   2   2 -14 4404.50 136.446  -2
  -2  -5  14 4404.50 136.446   1
   2   1 -13 11194.0 164.537  -2
  -2  -5  13 11194.0 164.537   1
  -2  -5  12 4769.21 107.929   1
  -2  -5  11 100.790 42.5407   1
  -2  -5  10 4835.84 100.612   1
  -2   1   9 795.382 106.039  -2
   2   5  -9 795.382 106.039   1
  -2  -5   8 6286.60 95.5135   1
   2  -2  -7 2170.76 69.1734  -2
  -2  -5   7 2170.76 69.1734   1
  -2  -5   6 541.343 29.2789   1
  -2  -5   5 12568.3 95.4568   1
   2   5  -4 5802.46 63.7740   1
  -2  -5   3 1004.99 26.8660   1
   2  -5  -2 6276.05 77.5551  -2
  -2  -5   2 6276.05 77.5551   1
  -2  -5   1 1760.52 43.4796   1
   2  -6   0 23342.7 216.521  -2
  -2  -5   0 23342.7 216.521   1
  -2  -5  -1 147.279 30.9477   1
  -2  -5  -2 2337.20 60.0883   1
  -2  -5  -3 7063.94 159.818   1
  -2  -5  -4 1015.10 79.8901   1
   2  -9   5 10516.8 213.989  -2
  -2  -5  -5 10516.8 213.989   1
  -2  -5  -6 4104.96 77.7846   1
   2 -10   7 1307.81 41.3740  -2
  -2  -5  -7 1307.81 41.3740   1
  -2  -5  -8 407.104 32.5664   1
  -2  -5  -9 1285.87 62.4479   1
   2 -11   9 1986.47 79.6499  -2
  -2  -5  -9 1986.47 79.6499   1
  -2  -5 -10 4046.61 67.6627   1
  -2  -5 -11 11113.5 101.457   1
  -2  -5 -12 444.796 48.8982   1
  -2  -5 -13 961.950 49.9423   1
   2 -14  14 740.908 52.0202  -2
  -2  -5 -14 740.908 52.0202   1
  -2  -5 -15 20.2602 22.2485   1
  -2  -4  19 925.532 39.9634  -2
   2   6 -19 925.532 39.9634   1
   2   3 -18 43.0412 41.4450  -2
  -2  -6  18 43.0412 41.4450   1
   2   3 -17 1496.96 65.5237  -2
  -2  -6  17 1496.96 65.5237   1
   2   2 -16 641.836 71.7384  -2
  -2  -6  16 641.836 71.7384   1
   2   1 -15 3302.17 99.1281  -2
  -2  -6  15 3302.17 99.1281   1
   2   1 -14 7306.30 171.834  -2
  -2  -6  14 7306.30 171.834   1
  -2  -6  12 6129.63 78.7783   1
  -2  -6  11 1411.79 65.1379   1
  -2   1  11 1692.46 67.2514  -2
   2   6 -11 1692.46 67.2514   1
  -2  -6  10 132.232 27.4601   1
  -2   2   9 1045.31 117.079  -2
   2   6  -9 1045.31 117.079   1
  -2  -6   8 1389.16 44.6151   1
  -2   3   7 5119.36 79.7664  -2
   2   6  -7 5119.36 79.7664   1
  -2  -6   6 420.339 29.8795   1
  -2  -6   5 22400.7 130.742   1
   2   6  -4 12.3104 24.4625   1
  -2  -6   3 141.169 31.8366   1
   2  -6  -2 27987.1 165.932  -2
  -2  -6   2 27987.1 165.932   1
  -2  -6   1 4644.49 69.6985   1
   2  -7   0 9383.53 148.030  -2
  -2  -6   0 9383.53 148.030   1
  -2  -6  -1 906.301 68.6977   1
  -2  -6  -2 6174.26 156.230   1
  -2  -6  -3 73.5854 56.8658   1
  -2  -6  -4 3074.98 126.702   1
   2 -10   5 9814.29 133.767  -2
  -2  -6  -5 9814.29 133.767   1
  -2  -6  -6 1314.25 35.7085   1
   2 -11   7 3102.85 67.7186  -2
  -2  -6  -7 3102.85 67.7186   1
  -2  -6  -8 420.956 33.1493   1
   2 -12   9 2519.65 86.2980  -2
  -2  -6  -9 2519.65 86.2980   1
  -2  -6 -10 10689.2 150.997   1
  -2  -6 -11 22729.2 207.170   1
  -2  -6 -12 287.741 39.8579   1
  -2  -6 -13 608.277 40.5221   1
   2 -15  14 1210.12 35.3217  -2
  -2  -6 -14 1210.12 35.3217   1
  -2  -3  19 2589.23 49.9376  -2
   2   7 -19 2589.23 49.9376   1
   2   2 -18 619.213 47.9804  -2
  -2  -7  18 619.213 47.9804   1
   2   2 -17 2133.85 71.8048  -2
  -2  -7  17 2133.85 71.8048   1
   2   1 -16 1485.50 87.4024  -2
  -2  -7  16 1485.50 87.4024   1
  -2  -7  15 7327.92 129.925   1
   2   0 -14 10599.7 110.779  -2
  -2  -7  14 10599.7 110.779   1
   2   7 -13 4167.60 67.9194   1
   2   7 -12 236.012 31.3901   1
  -2  -7  11 5148.02 111.966   1
  -2   2  11 5848.18 103.876  -2
   2   7 -11 5848.18 103.876   1
   2   7 -10 31.8337 25.4994   1
   2  -3  -9 8418.79 112.312  -2
  -2  -7   9 8418.79 112.312   1
  -2  -7   8 1192.29 65.1586   1
   2  -4  -7 1457.25 66.3438  -2
  -2  -7   7 1457.25 66.3438   1
   2   7  -6 302.713 34.1622   1
  -2  -7   5 20546.3 157.095   1
  -2  -7   4 1305.75 58.9587   1
  -2  -7   3 17185.2 174.284   1
   2  -7  -2 145381. 491.830  -2
  -2  -7   2 145381. 491.830   1
  -2  -7   1 2748.79 58.6777   1
   2  -8   0 13732.4 276.534  -2
  -2  -7   0 13732.4 276.534   1
  -2  -7  -1 1330.64 80.2809   1
  -2  -7  -2 878.139 85.8338   1
  -2  -7  -3 16215.1 143.857   1
  -2  -7  -4 366.258 33.9584   1
  -2  -7  -5 34.5366 38.5373   1
   2 -11   5 1681.38 52.3754  -2
  -2  -7  -5 1681.38 52.3754   1
  -2  -7  -6 165.899 31.2004   1
   2 -12   7 226.884 61.7690  -2
  -2  -7  -7 226.884 61.7690   1
  -2  -7  -8 99.6838 39.7497   1
   2 -13   9 4364.29 102.912  -2
  -2  -7  -9 4364.29 102.912   1
  -2  -7 -10 1244.15 61.7805   1
  -2  -7 -11 6930.98 111.052   1
  -2  -7 -12 2292.13 44.4388   1
  -2  -7 -13 598.646 24.2915   1
   2   1 -18 914.150 47.9302  -2
  -2  -8  18 914.150 47.9302   1
   2   1 -17 1676.49 66.4716  -2
  -2  -8  17 1676.49 66.4716   1
   2   0 -16 429.720 61.5393  -2
  -2  -8  16 429.720 61.5393   1
   2   8 -15 2760.52 53.7257   1
  -2   1  14 2198.45 74.8980  -2
   2   8 -14 2198.45 74.8980   1
  -2  -8  13 23346.6 152.521   1
  -2  -8  12 923.650 40.1906   1
  -2  -8  11 2444.59 84.3164   1
  -2   3  11 12704.0 150.933  -2
   2   8 -11 12704.0 150.933   1
  -2  -8  10 546.815 35.5689   1
  -2   4   9 566.779 44.2608  -2
   2   8  -9 566.779 44.2608   1
  -2  -8   8 554.868 49.4959   1
  -2   5   7 559.694 104.615  -2
   2   8  -7 559.694 104.615   1
  -2  -8   6 4557.16 104.056   1
  -2  -8   5 5318.56 111.292   1
  -2  -8   4 605.935 51.7710   1
  -2  -8   3 9253.85 137.609   1
   2  -8  -2 35894.5 394.440  -2
  -2  -8   2 35894.5 394.440   1
  -2  -8   1 5110.23 153.597   1
   2  -9   0 4377.42 181.773  -2
  -2  -8   0 4377.42 181.773   1
  -2  -8  -1 874.352 35.3458   1
  -2  -8  -2 147.109 23.3767   1
  -2  -8  -3 17574.0 105.464   1
  -2  -8  -4 1661.31 39.7233   1
   2 -12   5 4970.04 76.4990  -2
  -2  -8  -5 4970.04 76.4990   1
  -2  -8  -6 3183.15 62.1483   1
   2 -13   7 3093.86 120.675  -2
  -2  -8  -7 3093.86 120.675   1
  -2  -8  -8 204.602 43.8581   1
  -2  -8  -9 2540.84 56.0927   1
  -2  -8 -10 245.315 29.0659   1
  -2  -8 -11 187.755 25.9082   1
  -2  -8 -12 191.190 21.6127   1
   2   0 -18 472.919 38.8087  -2
  -2  -9  18 472.919 38.8087   1
  -2  -9  17 24.6931 33.4291   1
  -2   1  16 1942.98 56.0545  -2
   2   9 -16 1942.98 56.0545   1
   2   9 -15 781.572 34.9221   1
  -2   2  14 893.316 61.4731  -2
   2   9 -14 893.316 61.4731   1
   2   9 -13 709.909 38.3001   1
   2   9 -12 5220.15 77.2819   1
  -2  -9  11 974.702 60.2484   1
  -2   4  11 3398.17 90.7779  -2
   2   9 -11 3398.17 90.7779   1
   2   9 -10 23.0076 27.4254   1
   2  -5  -9 163.828 38.4530  -2
  -2  -9   9 163.828 38.4530   1
  -2  -9   8 258.531 43.8985   1
   2  -6  -7 840.362 63.9689  -2
  -2  -9   7 840.362 63.9689   1
  -2  -9   6-6.83885 25.7377   1
  -2  -9   5 1017.64 39.8016   1
  -2  -9   4 344.602 49.1967   1
  -2  -9   3 2755.23 79.1826   1
   2  -9  -2 587.048 43.2496  -2
  -2  -9   2 587.048 43.2496   1
  -2  -9   1 98.6277 27.5150   1
   2 -10   0 459.504 44.1322  -2
  -2  -9   0 459.504 44.1322   1
  -2  -9  -1 27.0651 22.5317   1
  -2  -9  -2 22.9083 22.1987   1
  -2  -9  -3 1736.75 41.2107   1
  -2  -9  -4 177.689 25.1017   1
  -2  -9  -5 6426.43 123.378   1
   2 -13   5 7244.02 89.2079  -2
  -2  -9  -5 7244.02 89.2079   1
  -2  -9  -6 208.928 26.2789   1
   2 -14   7 163.126 39.6913  -2
  -2  -9  -7 163.126 39.6913   1
  -2  -9  -8 38.7583 26.9254   1
  -2  -9  -9 25.8557 25.8475   1
  -2  -9 -10 3542.13 52.7816   1
  -2  -9 -11 6856.57 59.0668   1
  -2 -10  17 43.2022 29.6660   1
  -2   2  16 1892.75 53.2763  -2
   2  10 -16 1892.75 53.2763   1
  -2 -10  15 1538.54 41.7533   1
  -2   3  14 2079.16 71.7465  -2
   2  10 -14 2079.16 71.7465   1
  -2 -10  13 8444.99 93.9173   1
  -2 -10  12 520.970 35.8689   1
   2  10 -11 2402.05 57.1785   1
   2  10 -10 3912.02 68.6439   1
  -2   6   9 3429.84 82.7559  -2
   2  10  -9 3429.84 82.7559   1
  -2 -10   8 557.081 50.8838   1
  -2   7   7 579.418 44.7677  -2
   2  10  -7 579.418 44.7677   1
  -2 -10   6 830.654 30.6748   1
  -2 -10   5 2735.56 57.4113   1
  -2 -10   4 38.0208 27.6540   1
  -2 -10   3 4641.43 70.2119   1
   2 -10  -2 22926.9 231.976  -2
  -2 -10   2 22926.9 231.976   1
  -2 -10   1 419.719 36.5973   1
   2 -11   0 1244.34 58.2654  -2
  -2 -10   0 1244.34 58.2654   1
  -2 -10  -1 695.776 31.3958   1
  -2 -10  -2 200.801 25.9374   1
  -2 -10  -3 71.3058 24.1462   1
  -2 -10  -4 2206.34 44.6172   1
  -2 -10  -5 1445.18 47.3513   1
   2 -14   5 1905.29 77.8780  -2
  -2 -10  -5 1905.29 77.8780   1
  -2 -10  -6 7.97328 26.6783   1
   2 -15   7 102.749 37.9576  -2
  -2 -10  -7 102.749 37.9576   1
  -2 -10  -8 18.9317 24.9174   1
  -2 -10  -9 322.825 25.7363   1
  -2 -10 -10 4642.81 48.0081   1
  -2 -11  17 0.99338 25.9869   1
  -2   3  16 292.973 32.2620  -2
   2  11 -16 292.973 32.2620   1
   2  11 -15 10584.4 87.3888   1
  -2   4  14 5138.48 94.5250  -2
   2  11 -14 5138.48 94.5250   1
   2  11 -13 2206.47 69.0016   1
  -2 -11  12 38.3470 28.1944   1
   2  11 -11 1370.83 46.7784   1
   2  11 -10 221.207 31.6118   1
  -2   7   9 25.6304 37.2944  -2
   2  11  -9 25.6304 37.2944   1
   2  11  -8 90.2454 28.6703   1
   2  -8  -7 1873.84 56.4426  -2
  -2 -11   7 1873.84 56.4426   1
   2  11  -6 35.2848 29.2735   1
  -2 -11   5 1072.66 34.6981   1
  -2 -11   4 711.650 38.2971   1
  -2 -11   3 15210.3 185.618   1
   2 -11  -2 55499.3 373.048  -2
  -2 -11   2 55499.3 373.048   1
  -2 -11   1 1219.52 68.0398   1
   2 -12   0 2644.04 59.0980  -2
  -2 -11   0 2644.04 59.0980   1
  -2 -11  -1 272.122 27.2797   1
  -2 -11  -2 319.722 28.1328   1
  -2 -11  -3 758.742 31.3963   1
  -2 -11  -4 594.563 29.3854   1
  -2 -11  -5 144.200 23.5890   1
  -2 -11  -6 30.0931 20.0531   1
   2 -16   7 279.849 35.5347  -2
  -2 -11  -7 279.849 35.5347   1
  -2 -11  -8 2.63337 20.6470   1
  -2 -11  -9 1306.21 42.0158   1
  -2   4  16 722.490 32.9276  -2
   2  12 -16 722.490 32.9276   1
  -2 -12  15 709.268 29.5445   1
  -2   5  14 2446.88 68.7891  -2
   2  12 -14 2446.88 68.7891   1
   2  12 -13 221.165 36.7904   1
   2  12 -12 179.763 28.5960   1
   2  12 -11 889.185 39.7846   1
   2  12 -10 216.495 30.3905   1
  -2   8   9 783.262 49.9061  -2
   2  12  -9 783.262 49.9061   1
  -2 -12   8 8.08840 22.7635   1
   2  -9  -7 1447.35 54.0128  -2
  -2 -12   7 1447.35 54.0128   1
   2  12  -6 421.162 34.4491   1
   2  12  -5 155.498 43.3994   1
  -2 -12   4 248.343 32.8587   1
  -2 -12   3 19795.6 147.989   1
   2 -12  -2 33954.2 293.642  -2
  -2 -12   2 33954.2 293.642   1
  -2 -12   1 1593.56 73.7762   1
   2 -13   0 2443.57 70.8081  -2
  -2 -12   0 2443.57 70.8081   1
  -2 -12  -1 416.294 34.0091   1
  -2 -12  -2 263.767 26.2022   1
  -2 -12  -3 1780.58 38.4526   1
   2  12   4 8.46569 20.3565   1
  -2 -12  -5 1658.75 33.0311   1
  -2 -12  -6 109.140 22.7160   1
   2 -17   7 292.148 28.1398  -2
  -2 -12  -7 292.148 28.1398   1
   2  13 -15 18.8456 18.6171   1
  -2   6  14 272.485 42.6284  -2
   2  13 -14 272.485 42.6284   1
   2  13 -13 21.3623 31.4618   1
   2  13 -12 741.496 46.8771   1
   2  13 -11 227.792 29.4180   1
   2  13 -10 68.4195 26.8930   1
   2  -9  -9 693.866 47.8983  -2
  -2 -13   9 693.866 47.8983   1
   2  13  -8 221.677 24.4734   1
  -2  10   7 494.745 60.6691  -2
   2  13  -7 494.745 60.6691   1
   2  13  -6 20.6660 40.8662   1
   2  13  -5 30.1407 41.7341   1
   2  13  -4-6.48915 39.8061   1
   2  13  -3 1800.47 70.4663   1
  -2  13   2 1563.22 78.8416  -2
   2  13  -2 1563.22 78.8416   1
   2  13  -1 315.961 45.4994   1
  -2  14   0 1961.67 89.8219  -2
   2  13   0 1961.67 89.8219   1
  -2 -13  -1 504.305 32.7404   1
   2  13   2 465.604 30.9168   1
   2  13   3 17.6603 23.0917   1
  -2 -13  -4 135.200 22.8514   1
  -2 -13  -5 1486.37 28.7898   1
  -2   7  14 1261.52 45.4295  -2
   2  14 -14 1261.52 45.4295   1
   2  14 -13 626.453 36.8727   1
   2  14 -12 6.63651 30.4195   1
   2  14 -11 4257.75 83.0476   1
   2  14 -10 6172.90 101.791   1
  -2  10   9 6040.38 132.858  -2
   2  14  -9 6040.38 132.858   1
   2  14  -8 837.892 34.3360   1
  -2  11   7 688.745 40.9866  -2
   2  14  -7 688.745 40.9866   1
   2  14  -6 64.6210 27.2887   1
   2  14  -5 91.5186 43.4070   1
   2  14  -4 117.844 39.8096   1
   2  14  -3 4380.35 95.1980   1
  -2  14   2 5669.05 118.106  -2
   2  14  -2 5669.05 118.106   1
   2  14  -1 76.6958 37.7750   1
  -2  15   0 1051.50 67.4926  -2
   2  14   0 1051.50 67.4926   1
   2  14   1 1237.76 53.9593   1
   2  14   2-5.02179 32.1058   1
   2  14   3 217.123 29.8909   1
   2  15 -13 127.760 23.0430   1
   2  15 -12 161.831 27.5829   1
   2  15 -11 109.296 29.5379   1
   2  15 -10 801.495 42.7477   1
  -2  11   9 1029.57 61.3870  -2
   2  15  -9 1029.57 61.3870   1
   2  15  -8 724.321 29.4146   1
  -2  12   7 392.842 34.2942  -2
   2  15  -7 392.842 34.2942   1
   2  15  -6 213.304 25.8001   1
   2  15  -5 504.086 30.1791   1
   2  15  -4 508.916 45.2658   1
   2  15  -3 4019.83 80.3661   1
  -2  15   2 6611.45 103.341  -2
   2  15  -2 6611.45 103.341   1
   2  15  -1 6.83225 33.4897   1
  -2  16   0 3850.54 84.7076  -2
   2  15   0 3850.54 84.7076   1
   2  15   1 542.368 34.4961   1
   2  16 -11 96.4125 21.4913   1
   2  16 -10 10.6312 23.6426   1
  -2  12   9 470.851 41.6075  -2
   2  16  -9 470.851 41.6075   1
   2  16  -8 180.892 28.8338   1
   2  16  -7 1395.24 45.6399   1
  -2  13   7 1400.87 46.6146  -2
   2  16  -7 1400.87 46.6146   1
   2  16  -6 537.651 24.7912   1
   2  16  -5 844.442 27.2988   1
   2  16  -4 107.976 20.0649   1
   2  16  -3 15366.2 82.1889   1
   2  16  -2 5623.59 64.8057   1
  -2  16   2 13333.7 104.642  -2
   2  16  -2 13333.7 104.642   1
   2  16  -1 961.270 34.3725   1
  -3  17  -4 36.6728 22.5499   1
  -3  17  -5 3958.47 58.4029   1
   3  12   6 1629.48 35.3547  -2
  -3  17  -6 1629.48 35.3547   1
  -3  17  -7 2.12329 22.4504   1
  -3  16   0 622.758 31.9188   1
  -3  16  -1 794.829 37.7826   1
  -3  16  -2 62.5052 30.9906   1
  -3  16  -3 27.6449 20.9080   1
  -3  16  -4 757.746 29.2686   1
  -3  16  -5 1875.68 39.3828   1
   3  11   6 2019.23 53.0132  -2
  -3  16  -6 2019.23 53.0132   1
  -3  16  -7 1392.45 34.4705   1
   3  10   8 1868.18 39.2786  -2
  -3  16  -8 1868.18 39.2786   1
  -3  16  -9 91.7211 29.7819   1
  -3  16 -10 321.615 31.6722   1
  -3  16 -11 84.9178 24.1395   1
  -3  15   3 11423.1 90.0947   1
  -3  15   2 1377.36 28.7807   1
   3  14  -1 4009.52 62.6706  -2
  -3  15   1 4009.52 62.6706   1
  -3  15   0 793.454 45.0648   1
  -3  15  -1 1200.24 52.5508   1
  -3  15  -2-16.3424 23.8676   1
  -3  15  -3 26.2200 24.9075   1
  -3  15  -4 13.5633 25.1955   1
  -3  15  -5 1022.61 36.9839   1
   3  10   6 218.615 37.7560  -2
  -3  15  -6 218.615 37.7560   1
  -3  15  -7 512.381 30.7025   1
   3   9   8 452.083 36.3888  -2
  -3  15  -8 452.083 36.3888   1
  -3  15  -9 470.452 27.7313   1
  -3  15 -10 95.8485 33.6752   1
  -3  15 -11 559.307 38.6883   1
  -3  15 -12 956.537 39.6638   1
  -3  14   5 111.561 28.6695   1
  -3  14   4 16.0105 30.7901   1
  -3  14   3 5506.75 87.3496   1
  -3  14   2 19334.3 111.914   1
   3  13  -1 11860.2 124.934  -2
  -3  14   1 11860.2 124.934   1
  -3  14   0 10262.3 89.5668   1
  -3  14  -1 734.224 34.0200   1
  -3  14  -2 428.177 31.9278   1
  -3  14  -3 321.182 30.2159   1
  -3  14  -4 101.219 27.9458   1
  -3  14  -5 1794.04 48.0844   1
   3   9   6 211.709 41.9290  -2
  -3  14  -6 211.709 41.9290   1
  -3  14  -7 139.781 28.9577   1
   3   8   8 1158.38 46.2260  -2
  -3  14  -8 1158.38 46.2260   1
  -3  14  -9 175.549 26.6495   1
  -3  14 -10 1389.65 59.0770   1
  -3  14 -11 2548.48 67.7316   1
  -3  14 -12 64.4699 32.8752   1
   3   5  13 7911.31 107.693  -2
  -3  14 -13 7911.31 107.693   1
  -3  13   7 663.789 33.9449   1
  -3  13   6 72.2904 30.9780   1
  -3  13   5 105.528 36.0192   1
  -3  13   4-7.07269 37.9538   1
  -3  13   3 537.674 32.5114   1
  -3  13   2 3298.27 57.8730   1
   3  12  -1 10959.6 134.446  -2
  -3  13   1 10959.6 134.446   1
  -3  13   0 9904.73 97.3455   1
  -3  13  -1 2247.92 41.6835   1
  -3  13  -2 34.5025 26.9665   1
  -3  13  -3 203.488 30.6988   1
  -3  13  -4 93.5886 29.5758   1
  -3  13  -5 5688.27 79.2523   1
   3   8   6 1824.90 67.8305  -2
  -3  13  -6 1824.90 67.8305   1
  -3  13  -7 39.1910 29.6191   1
   3   7   8 1093.71 49.6436  -2
  -3  13  -8 1093.71 49.6436   1
  -3  13  -9 1509.96 44.4985   1
  -3  13 -10 12185.8 150.434   1
  -3  13 -11 2634.60 75.0535   1
  -3  13 -12 2827.48 72.1876   1
   3   4  13 3723.86 92.0471  -2
  -3  13 -13 3723.86 92.0471   1
  -3  13 -14 856.100 37.9785   1
   3   3  15 707.756 41.7477  -2
  -3  13 -15 707.756 41.7477   1
   3  15  -8 2330.52 64.7315  -2
  -3  12   8 2330.52 64.7315   1
  -3  12   7 165.202 24.9376   1
  -3  12   6 242.258 27.4810   1
  -3  12   5 77.9843 27.1769   1
  -3  12   4 448.982 33.5312   1
   3  12  -3 404.324 33.9214  -2
  -3  12   3 404.324 33.9214   1
  -3  12   2 174.577 25.3628   1
   3  11  -1 1894.52 68.3059  -2
  -3  12   1 1894.52 68.3059   1
  -3  12   0 2565.30 57.2547   1
  -3  12  -1 788.996 31.3259   1
  -3  12  -2 484.847 33.7467   1
  -3  12  -3 117.401 28.7925   1
  -3  12  -4 22.4729 28.2520   1
  -3  12  -5 3416.01 65.1696   1
   3   7   6 1248.63 60.9963  -2
  -3  12  -6 1248.63 60.9963   1
  -3  12  -7 2176.43 53.1977   1
   3   6   8 524.866 44.9502  -2
  -3  12  -8 524.866 44.9502   1
  -3  12  -9 1279.10 63.1116   1
  -3  12 -10 6617.94 117.515   1
  -3  12 -11 28.0225 41.9263   1
  -3  12 -12 338.460 44.3499   1
   3   3  13 1004.67 63.7962  -2
  -3  12 -13 1004.67 63.7962   1
  -3  12 -14 127.840 21.1223   1
   3   2  15 399.593 46.2126  -2
  -3  12 -15 399.593 46.2126   1
  -3  12 -16 16.6200 21.2976   1
  -3  11   9 125.948 22.2060   1
   3  14  -8 1138.82 44.8583  -2
  -3  11   8 1138.82 44.8583   1
  -3  11   7 640.759 34.0907   1
  -3  11   6 676.409 35.8741   1
  -3  11   5 55.6853 28.9688   1
  -3  11   4 248.692 25.4642   1
   3  11  -3 13038.2 94.1332  -2
  -3  11   3 13038.2 94.1332   1
  -3  11   2 9.85979 23.6699   1
   3  10  -1 5061.06 82.7517  -2
  -3  11   1 5061.06 82.7517   1
  -3  11   0 865.531 31.8348   1
  -3  11  -1 2244.10 73.7165   1
   3   9   1 2806.76 90.3199  -2
  -3  11  -1 2806.76 90.3199   1
  -3  11  -2 25.0147 42.3694   1
  -3  11  -3 1404.16 66.0026   1
  -3  11  -4 352.734 33.7271   1
  -3  11  -5 4058.47 68.3759   1
   3   6   6 648.459 48.9865  -2
  -3  11  -6 648.459 48.9865   1
  -3  11  -7 1106.73 43.5802   1
   3   5   8 327.943 42.0341  -2
  -3  11  -8 327.943 42.0341   1
  -3  11  -9 757.456 55.6815   1
  -3  11 -10 264.647 48.5685   1
   3   3  11 707.166 64.5658  -2
  -3  11 -11 707.166 64.5658   1
  -3  11 -12 720.702 28.2727   1
   3   2  13 2494.11 60.6264  -2
  -3  11 -13 2494.11 60.6264   1
  -3  11 -14 576.289 27.8172   1
   3   1  15 4342.06 100.196  -2
  -3  11 -15 4342.06 100.196   1
  -3  11 -16 719.578 37.1664   1
  -3  10  11 156.921 25.2626   1
   3  14 -10 608.244 34.1514  -2
  -3  10  10 608.244 34.1514   1
  -3  10   9 997.991 35.5215   1
   3  13  -8 2019.62 60.5129  -2
  -3  10   8 2019.62 60.5129   1
  -3  10   7 404.311 33.2732   1
  -3  10   6 248.076 32.6003   1
  -3  10   5 836.509 39.9565   1
  -3  10   4 1734.76 40.6734   1
   3  10  -3 16225.4 103.941  -2
  -3  10   3 16225.4 103.941   1
  -3  10   2 10193.6 84.4193   1
   3   9  -1 15472.0 135.114  -2
  -3  10   1 15472.0 135.114   1
  -3  10   0 3841.27 52.6994   1
   3   8   1 886.736 46.3272  -2
  -3  10  -1 886.736 46.3272   1
  -3  10  -2 2675.86 79.5122   1
  -3  10  -3 88.4896 40.1728   1
   3   6   4 1879.18 78.7053  -2
  -3  10  -4 1879.18 78.7053   1
  -3  10  -5 914.559 38.7008   1
   3   5   6 3682.19 87.4111  -2
  -3  10  -6 3682.19 87.4111   1
  -3  10  -7 207.006 31.5138   1
   3   4   8 1941.53 61.0583  -2
  -3  10  -8 1941.53 61.0583   1
  -3  10  -9 1669.43 71.3646   1
  -3  10 -10 23314.5 219.269   1
  -3  10 -11 6024.07 102.008   1
   3   2  11 5737.92 115.973  -2
  -3  10 -11 5737.92 115.973   1
  -3  10 -12 77.5757 27.6009   1
   3   1  13 5950.60 92.9269  -2
  -3  10 -13 5950.60 92.9269   1
  -3  10 -14 52.3702 23.3990   1
   3   0  15 481.761 53.5332  -2
  -3  10 -15 481.761 53.5332   1
  -3  10 -16 136.816 31.4595   1
   3  -1  17 71.6751 30.2437  -2
  -3  10 -17 71.6751 30.2437   1
  -3   9  12 241.970 26.5207   1
  -3   9  11 2138.54 38.2660   1
   3  13 -10 59.8000 33.1561  -2
  -3   9  10 59.8000 33.1561   1
  -3   9   9 62.4159 26.7509   1
   3  12  -8 587.125 47.1373  -2
  -3   9   8 587.125 47.1373   1
  -3   9   7 1459.97 47.0656   1
  -3   9   6 4057.75 70.7596   1
  -3   9   5 896.978 40.5997   1
  -3   9   4 344.435 26.8779   1
   3   9  -3 9594.37 81.1439  -2
  -3   9   3 9594.37 81.1439   1
  -3   9   2 4297.45 55.5640   1
   3   8  -1 8380.18 98.3875  -2
  -3   9   1 8380.18 98.3875   1
  -3   9   0 1576.88 36.6681   1
   3   7   1 264.023 39.2654  -2
  -3   9  -1 264.023 39.2654   1
  -3   9  -2 1449.10 62.6935   1
  -3   9  -3 557.924 32.8353   1
   3   5   4 2263.85 53.8079  -2
  -3   9  -4 2263.85 53.8079   1
  -3   9  -5 1900.51 47.1929   1
   3   4   6 1338.32 57.3087  -2
  -3   9  -6 1338.32 57.3087   1
  -3   9  -7 1512.81 45.3936   1
   3   3   8 2036.75 91.3157  -2
  -3   9  -8 2036.75 91.3157   1
  -3   9  -9 2872.92 85.1970   1
  -3   9 -10 29811.5 221.822   1
   3   2  10 64088.9 342.714  -2
  -3   9 -10 64088.9 342.714   1
   3   1  11 4553.16 70.8778  -2
  -3   9 -11 4553.16 70.8778   1
  -3   9 -12 1376.26 43.5429   1
   3   0  13 540.391 43.3951  -2
  -3   9 -13 540.391 43.3951   1
  -3   9 -14 1377.85 39.6157   1
   3  -1  15 162.998 49.7438  -2
  -3   9 -15 162.998 49.7438   1
   3  -2  16 13.9928 40.7608  -2
  -3   9 -16 13.9928 40.7608   1
   3  -2  17 2042.15 58.5693  -2
  -3   9 -17 2042.15 58.5693   1
  -3   8  13 3076.12 50.8757   1
  -3   8  12 552.126 37.8051   1
  -3   8  11 45.5824 23.5287   1
   3  12 -10 2489.61 62.4088  -2
  -3   8  10 2489.61 62.4088   1
  -3   8   9 34.4574 28.6733   1
   3  11  -8 1184.77 57.8089  -2
  -3   8   8 1184.77 57.8089   1
  -3   8   7 90.2557 29.6841   1
  -3   8   6 1486.70 47.8058   1
  -3   8   5 1389.20 46.4279   1
  -3   8   4 152.799 24.9119   1
   3   8  -3 907.666 36.0086  -2
  -3   8   3 907.666 36.0086   1
  -3   8   2 113.529 22.8224   1
   3   7  -1 675.421 48.1358  -2
  -3   8   1 675.421 48.1358   1
  -3   8   0 5320.44 161.228   1
  -3   8  -1 1488.44 67.6858   1
  -3   8  -2 891.257 62.3192   1
  -3   8  -3 353.121 73.0860   1
  -3   8  -4 3233.14 93.0170   1
  -3   8  -5 39.5437 30.8868   1
   3   3   6 5389.58 137.801  -2
  -3   8  -6 5389.58 137.801   1
  -3   8  -7 2578.13 52.5217   1
   3   2   8 1510.52 80.7230  -2
  -3   8  -8 1510.52 80.7230   1
  -3   8  -9 8972.82 136.753   1
  -3   8 -10 28712.6 219.432   1
   3   1  10 35296.1 255.647  -2
  -3   8 -10 35296.1 255.647   1
   3   0  11 2177.16 54.9881  -2
  -3   8 -11 2177.16 54.9881   1
  -3   8 -12 485.871 33.2778   1
   3  -1  13 1264.47 54.6724  -2
  -3   8 -13 1264.47 54.6724   1
  -3   8 -14-4.12913 20.7459   1
   3  -2  15 2590.21 96.4129  -2
  -3   8 -15 2590.21 96.4129   1
   3  -3  16 448.473 48.7037  -2
  -3   8 -16 448.473 48.7037   1
   3  -3  17 1172.09 52.8084  -2
  -3   8 -17 1172.09 52.8084   1
  -3   7  13 46.2200 28.4138   1
  -3   7  12 1118.97 33.3671   1
  -3   7  11 210.004 28.0408   1
   3  11 -10 2426.39 66.1670  -2
  -3   7  10 2426.39 66.1670   1
  -3   7   9 1427.60 46.5965   1
   3  10  -8 1858.67 67.6544  -2
  -3   7   8 1858.67 67.6544   1
  -3   7   7 2076.57 53.6007   1
  -3   7   6 1059.14 42.2500   1
  -3   7   5 460.805 34.1663   1
  -3   7   4 2226.00 40.7769   1
   3   7  -3 1185.18 68.5657  -2
  -3   7   3 1185.18 68.5657   1
  -3   7   2 51.0221 49.7823   1
   3   6  -1 3834.95 131.775  -2
  -3   7   1 3834.95 131.775   1
  -3   7   0 9798.02 117.590   1
  -3   7  -1 58.7471 37.1405   1
  -3   7  -2 1573.10 94.9692   1
  -3   7  -3 4999.15 158.883   1
  -3   7  -4 3465.13 92.2501   1
  -3   7  -5 2423.70 81.0383   1
   3   2   6 1190.80 90.3345  -2
  -3   7  -6 1190.80 90.3345   1
  -3   7  -7 102.736 31.9848   1
   3   1   8 104.304 52.8871  -2
  -3   7  -8 104.304 52.8871   1
  -3   7  -9 35.5174 25.6474   1
   3   0  10 11629.2 103.032  -2
  -3   7 -10 11629.2 103.032   1
   3  -1  11 4003.38 70.1404  -2
  -3   7 -11 4003.38 70.1404   1
  -3   7 -12 132.772 28.1744   1
   3  -2  13 3141.81 77.4521  -2
  -3   7 -13 3141.81 77.4521   1
  -3   7 -14 144.903 40.5433   1
   3  -3  15 2054.92 89.5160  -2
  -3   7 -15 2054.92 89.5160   1
   3  -4  16 300.134 48.3113  -2
  -3   7 -16 300.134 48.3113   1
   3  -4  17 678.328 51.0126  -2
  -3   7 -17 678.328 51.0126   1
  -3   6  14 1597.27 46.8160   1
  -3   6  13 4527.66 83.4266   1
  -3   6  12 93.3245 38.4031   1
  -3   6  11 1022.11 39.1744   1
   3  10 -10 935.882 51.8133  -2
  -3   6  10 935.882 51.8133   1
  -3   6   9 1016.67 42.5099   1
   3   9  -8 6754.93 115.183  -2
  -3   6   8 6754.93 115.183   1
  -3   6   7 45.1253 28.3389   1
  -3   6   6 7187.71 87.1255   1
  -3   6   5 2213.30 51.3910   1
  -3   6   4 4650.05 160.058   1
   3   6  -3 61.1777 78.0902  -2
  -3   6   3 61.1777 78.0902   1
  -3   6   2-9.38043 30.6388   1
   3   5  -1 11723.7 166.709  -2
  -3   6   1 11723.7 166.709   1
  -3   6   0-5.85220 28.3768   1
  -3   6  -1 2970.47 112.234   1
   3   4   1 3248.96 128.255  -2
  -3   6  -1 3248.96 128.255   1
  -3   6  -2 13729.6 240.677   1
  -3   6  -3 1081.77 55.1501   1
  -3   6  -4 316.077 44.1794   1
  -3   6  -5 836.769 52.4985   1
   3   1   6 1025.45 80.8117  -2
  -3   6  -6 1025.45 80.8117   1
  -3   6  -7 33.2729 44.7759   1
   3   0   8 22352.5 253.038  -2
  -3   6  -8 22352.5 253.038   1
  -3   6  -9 1684.02 44.4517   1
   3  -1  10 75526.6 248.428  -2
  -3   6 -10 75526.6 248.428   1
   3  -2  11 325.064 38.8756  -2
  -3   6 -11 325.064 38.8756   1
  -3   6 -12 22.3032 27.0087   1
   3  -3  13 3687.98 68.8922  -2
  -3   6 -13 3687.98 68.8922   1
  -3   6 -14 9.63634 36.9997   1
   3  -4  15 587.661 63.8267  -2
  -3   6 -15 587.661 63.8267   1
   3  -5  16 35.3377 45.6230  -2
  -3   6 -16 35.3377 45.6230   1
   3  -5  17 2633.75 80.6842  -2
  -3   6 -17 2633.75 80.6842   1
   3  12 -15 830.102 43.9810  -2
  -3   5  15 830.102 43.9810   1
  -3   5  14 6052.59 90.7882   1
  -3   5  13 9562.73 125.988   1
  -3   5  12 113.261 39.4684   1
  -3   5  11 4592.75 70.1294   1
   3   9 -10 2778.03 74.3461  -2
  -3   5  10 2778.03 74.3461   1
  -3   5   9 616.771 38.0671   1
   3   8  -8 2425.19 73.8817  -2
  -3   5   8 2425.19 73.8817   1
  -3   5   7 5368.88 76.2198   1
   3   7  -6 6610.51 81.5279  -2
  -3   5   6 6610.51 81.5279   1
   3  -5  -5 234.755 67.5338   1
   3  -5  -4 599.314 82.6713   1
  -3   5   3 488.622 39.3574   1
   3   5  -3 1650.50 105.966  -2
  -3   5   3 1650.50 105.966   1
  -3   5   2 456.165 29.2071   1
   3   4  -1 5736.69 94.2218  -2
  -3   5   1 5736.69 94.2218   1
  -3   5   0 29.6112 27.3740   1
   3   3   1 1342.72 63.2506  -2
  -3   5  -1 1342.72 63.2506   1
  -3   5  -2 21721.6 289.913   1
  -3   5  -3 3388.03 80.6228   1
  -3   5  -4 2193.63 68.3943   1
  -3   5  -5 4.33472 34.9998   1
   3   0   6 9127.50 175.143  -2
  -3   5  -6 9127.50 175.143   1
  -3   5  -7 167.739 60.5740   1
   3  -1   8 1297.15 109.082  -2
  -3   5  -8 1297.15 109.082   1
  -3   5  -9 169.354 27.8652   1
   3  -2  10 82618.3 259.565  -2
  -3   5 -10 82618.3 259.565   1
   3  -3  11 11933.1 110.523  -2
  -3   5 -11 11933.1 110.523   1
  -3   5 -12 149.463 29.1743   1
   3  -4  13 1530.02 60.2785  -2
  -3   5 -13 1530.02 60.2785   1
  -3   5 -14 671.101 51.8576   1
   3  -5  15 16.8306 39.1592  -2
  -3   5 -15 16.8306 39.1592   1
   3  -6  16 5.66258 44.4760  -2
  -3   5 -16 5.66258 44.4760   1
   3  -6  17 2820.77 78.1329  -2
  -3   5 -17 2820.77 78.1329   1
   3  11 -15 10102.8 123.653  -2
  -3   4  15 10102.8 123.653   1
  -3   4  14 6582.41 102.067   1
  -3   4  13 4502.18 96.9991   1
   3   9 -12 1684.56 77.9259  -2
  -3   4  12 1684.56 77.9259   1
  -3   4  11 559.671 36.3258   1
   3   8 -10 2480.76 72.4522  -2
  -3   4  10 2480.76 72.4522   1
  -3   4   9 286.044 32.0458   1
   3   7  -8 7810.96 119.761  -2
  -3   4   8 7810.96 119.761   1
  -3   4   7 770.924 37.2914   1
   3  -4  -6-144.951 70.3349   1
   3  -4  -5 4984.96 160.102   1
   3  -4  -4 957.397 83.0071   1
  -3   4   3 1414.60 57.6620   1
   3   4  -3 2311.82 109.382  -2
  -3   4   3 2311.82 109.382   1
  -3   4   2 2.03567 21.7434   1
   3   3  -1 9609.52 117.320  -2
  -3   4   1 9609.52 117.320   1
  -3   4   0 2883.21 61.0557   1
  -3   4  -1 1525.12 72.7358   1
   3   2   1 1610.68 94.4196  -2
  -3   4  -1 1610.68 94.4196   1
  -3   4  -2 65971.5 479.837   1
  -3   4  -3 8701.05 115.168   1
  -3   4  -4 1653.69 56.9891   1
  -3   4  -5 19020.2 143.179   1
   3  -1   6 12079.5 200.372  -2
  -3   4  -6 12079.5 200.372   1
  -3   4  -7 847.714 55.8485   1
   3  -2   8 26275.9 327.027  -2
  -3   4  -8 26275.9 327.027   1
  -3   4  -9 2544.41 51.3512   1
   3  -3  10 30238.9 159.172  -2
  -3   4 -10 30238.9 159.172   1
   3  -4  11 37.2359 36.6240  -2
  -3   4 -11 37.2359 36.6240   1
  -3   4 -12 7.33959 26.4513   1
   3  -5  13 1258.74 84.4248  -2
  -3   4 -13 1258.74 84.4248   1
  -3   4 -14-4.60771 39.6914   1
   3  -6  15 535.400 64.8929  -2
  -3   4 -15 535.400 64.8929   1
   3  -7  16 242.557 48.1696  -2
  -3   4 -16 242.557 48.1696   1
   3  -7  17 763.855 50.3686  -2
  -3   4 -17 763.855 50.3686   1
  -3   3  16 2309.20 50.7098   1
  -3 -10  15 1167.10 39.3811  -2
   3  -3 -15 1167.10 39.3811   1
  -3   3  14 5350.36 66.1161   1
   3  -3 -13 657.745 47.3000   1
   3   9 -13 518.906 62.5529  -2
  -3   3  13 518.906 62.5529   1
   3  -3 -12 679.500 51.1976   1
   3   8 -12 577.801 65.6362  -2
  -3   3  12 577.801 65.6362   1
  -3   3  11 76.0091 28.9919   1
   3   7 -10 3985.01 87.6692  -2
  -3   3  10 3985.01 87.6692   1
  -3   3   9 693.453 38.2045   1
   3   6  -8 234.962 41.2276  -2
  -3   3   8 234.962 41.2276   1
   3  -3  -7 174.226 69.4684   1
  -3  -5   6 16864.5 275.159  -2
   3  -3  -6 16864.5 275.159   1
   3  -3  -5 8382.78 194.360   1
   3  -3  -4 1332.73 86.2470   1
  -3   3   3 6312.73 145.256   1
  -3  -3   3 18059.0 171.837  -2
   3  -3  -3 18059.0 171.837   1
  -3   3   2 332.970 27.8815   1
   3   2  -1 15871.1 145.788  -2
  -3   3   1 15871.1 145.788   1
  -3   3   0 6573.73 83.1266   1
  -3   3  -1 986.988 52.6676   1
   3   1   1 993.228 82.8404  -2
  -3   3  -1 993.228 82.8404   1
  -3   3  -2 6091.96 149.457   1
  -3   3  -3 926.656 36.6021   1
  -3   3  -4 258.821 39.6841   1
  -3   3  -5 279.411 42.4878   1
   3  -2   6 3413.29 110.603  -2
  -3   3  -6 3413.29 110.603   1
  -3   3  -7 4545.66 98.8969   1
   3  -3   8 1906.87 120.405  -2
  -3   3  -8 1906.87 120.405   1
  -3   3  -9 820.769 35.8906   1
   3  -4  10 30012.1 163.235  -2
  -3   3 -10 30012.1 163.235   1
   3  -5  11 12878.2 119.145  -2
  -3   3 -11 12878.2 119.145   1
  -3   3 -12 74.0063 37.3302   1
   3  -5  12 198.058 52.5628  -2
  -3   3 -12 198.058 52.5628   1
   3  -6  13 3624.42 124.732  -2
  -3   3 -13 3624.42 124.732   1
  -3   3 -14 105.968 39.6459   1
   3  -7  15 2119.30 91.9476  -2
  -3   3 -15 2119.30 91.9476   1
   3  -8  16 529.943 50.8759  -2
  -3   3 -16 529.943 50.8759   1
  -3   3 -17 843.646 40.9638   1
   3  -8  17 1202.63 54.5084  -2
  -3   3 -17 1202.63 54.5084   1
  -3   2  16 21.1106 19.2164   1
   3   9 -15 157.577 33.3840  -2
  -3   2  15 157.577 33.3840   1
  -3   2  14 1469.57 43.2760   1
   3   8 -13 5692.00 78.7769  -2
  -3   2  13 5692.00 78.7769   1
   3   7 -12 182.345 40.1581  -2
  -3   2  12 182.345 40.1581   1
   3  -2 -11 4799.75 74.3897   1
   3   6 -10 5184.78 146.216  -2
  -3   2  10 5184.78 146.216   1
  -3   2   9 81.0537 28.9216   1
   3   5  -8 6221.15 150.133  -2
  -3   2   8 6221.15 150.133   1
   3  -2  -7 2100.35 113.793   1
   3  -2  -6 46176.7 441.925   1
   3  -2  -5 3156.21 78.4135   1
   3  -2  -4 1182.45 53.2972   1
  -3   2   3 79.9535 47.9407   1
   3   2  -3 636.044 43.1219  -2
  -3   2   3 636.044 43.1219   1
  -3   2   2 46.8247 22.9717   1
   3   1  -1 15854.9 122.283  -2
  -3   2   1 15854.9 122.283   1
  -3   2   0 546.856 24.2281   1
  -3   2  -1 2284.91 64.1990   1
   3   0   1 3337.57 83.1001  -2
  -3   2  -1 3337.57 83.1001   1
  -3   2  -2 60395.4 213.784   1
  -3   2  -3 18.2512 35.3239   1
  -3   2  -4 26.7014 30.6206   1
  -3   2  -5 58.4411 33.6753   1
   3  -3   6 3443.27 110.839  -2
  -3   2  -6 3443.27 110.839   1
  -3   2  -7 282.096 69.7799   1
   3  -4   8 26527.8 372.773  -2
  -3   2  -8 26527.8 372.773   1
  -3   2  -9 7655.85 82.6460   1
   3  -5  10 90606.3 283.795  -2
  -3   2 -10 90606.3 283.795   1
   3  -6  11 343.059 41.8626  -2
  -3   2 -11 343.059 41.8626   1
   3  -6  12 391.678 57.5655  -2
  -3   2 -12 391.678 57.5655   1
   3  -7  13 3350.00 119.126  -2
  -3   2 -13 3350.00 119.126   1
  -3   2 -14 27.0137 38.8359   1
   3  -8  15 2669.17 98.7664  -2
  -3   2 -15 2669.17 98.7664   1
  -3   2 -16 6.20845 33.4332   1
  -3   2 -17 674.853 35.7494   1
   3   9 -17 2472.67 64.1639  -2
  -3   1  17 2472.67 64.1639   1
  -3   1  16 1131.41 32.6929   1
   3   8 -15 272.363 37.2743  -2
  -3   1  15 272.363 37.2743   1
  -3   1  14 8139.26 89.3752   1
   3   7 -13 15083.9 123.596  -2
  -3   1  13 15083.9 123.596   1
   3   6 -12 3709.97 103.002  -2
  -3   1  12 3709.97 103.002   1
  -3   1  11 2167.75 80.7447   1
   3   5 -10 2655.03 110.658  -2
  -3   1  10 2655.03 110.658   1
  -3   1   9 755.992 53.0824   1
  -3  -4   8 6488.18 242.042  -2
   3  -1  -8 6488.18 242.042   1
   3  -1  -7 2800.54 122.372   1
  -3   1   6 17.8880 49.3085   1
  -3  -3   6 459.255 83.8853  -2
   3  -1  -6 459.255 83.8853   1
  -3   1   5 4142.61 89.1709   1
  -3   1   4 327.952 38.7004   1
  -3   1   3 4421.36 123.358   1
   3   1  -3 10374.6 120.551  -2
  -3   1   3 10374.6 120.551   1
  -3   1   2 125.573 23.7209   1
   3   0  -1 4686.91 75.7218  -2
  -3   1   1 4686.91 75.7218   1
  -3   1   0 4.02589 23.3981   1
   3  -1   1 12152.6 114.116  -2
  -3   1  -1 12152.6 114.116   1
  -3   1  -2 57368.8 246.238   1
  -3   1  -3 6089.75 103.115   1
  -3   1  -4 435.397 58.0683   1
   3  -3   4 693.748 85.0940  -2
  -3   1  -4 693.748 85.0940   1
  -3   1  -5 134.397 36.8548   1
   3  -4   6 11362.8 289.603  -2
  -3   1  -6 11362.8 289.603   1
  -3   1  -7 1138.93 89.6090   1
   3  -5   8 1345.68 120.319  -2
  -3   1  -8 1345.68 120.319   1
  -3   1  -9 536.842 47.3670   1
   3  -6   9 2217.48 75.7842  -2
  -3   1  -9 2217.48 75.7842   1
   3  -6  10 75161.8 259.201  -2
  -3   1 -10 75161.8 259.201   1
   3  -7  11 4151.25 73.5312  -2
  -3   1 -11 4151.25 73.5312   1
   3  -7  12 393.107 60.4733  -2
  -3   1 -12 393.107 60.4733   1
   3  -8  13 1163.07 81.2260  -2
  -3   1 -13 1163.07 81.2260   1
  -3   1 -14 1275.25 60.7599   1
   3  -9  15 202.427 52.6092  -2
  -3   1 -15 202.427 52.6092   1
  -3   1 -16 84.1778 22.5156   1
  -3   1 -17 87.0929 23.4603   1
   3   8 -17 407.250 30.2050  -2
  -3   0  17 407.250 30.2050   1
  -3   0  16 2064.60 43.0326   1
   3   7 -15 1279.58 53.5128  -2
  -3   0  15 1279.58 53.5128   1
   3   0 -14 7481.47 121.892   1
   3   6 -14 16595.6 183.736  -2
  -3   0  14 16595.6 183.736   1
   3   6 -13 491.344 68.1785  -2
  -3   0  13 491.344 68.1785   1
   3   5 -12 11613.2 178.161  -2
  -3   0  12 11613.2 178.161   1
   3   5 -11 1081.92 71.0444  -2
  -3   0  11 1081.92 71.0444   1
   3   4 -10 3787.31 128.478  -2
  -3   0  10 3787.31 128.478   1
  -3   0   9 111.002 41.4751   1
  -3  -3   8 4574.21 204.161  -2
   3   0  -8 4574.21 204.161   1
  -3   0   7 1820.84 68.1385   1
  -3   0   6 22299.2 286.120   1
  -3  -2   6 49464.3 404.689  -2
   3   0  -6 49464.3 404.689   1
  -3   0   5 92.1999 35.6058   1
  -3   0   4 14.4670 26.6444   1
  -3   0   3 30.2041 44.7037   1
   3   0  -3 7.08172 35.9812  -2
  -3   0   3 7.08172 35.9812   1
  -3   0   2 10.7330 20.1181   1
   3  -1  -1 4236.60 80.8132  -2
  -3   0   1 4236.60 80.8132   1
  -3   0   0 193.044 31.5544   1
   3  -2   1 3418.87 85.8214  -2
  -3   0  -1 3418.87 85.8214   1
  -3   0  -2 120113. 354.459   1
  -3   0  -3 187.816 29.4158   1
  -3   0  -4 7.32399 31.8827   1
   3  -4   4 1477.53 94.9089  -2
  -3   0  -4 1477.53 94.9089   1
  -3   0  -5 13983.8 125.700   1
   3  -5   6 8570.42 262.664  -2
  -3   0  -6 8570.42 262.664   1
  -3   0  -7 821.176 93.4536   1
   3  -6   8 24153.4 245.647  -2
  -3   0  -8 24153.4 245.647   1
  -3   0  -9 256.020 31.5057   1
   3  -7  10 13363.4 113.014  -2
  -3   0 -10 13363.4 113.014   1
   3  -8  11 2141.60 85.6340  -2
  -3   0 -11 2141.60 85.6340   1
  -3   0 -12 41.1271 42.2170   1
   3  -9  13 619.044 69.6944  -2
  -3   0 -13 619.044 69.6944   1
  -3   0 -14 32.5720 38.5344   1
   3 -10  15 532.094 39.1238  -2
  -3   0 -15 532.094 39.1238   1
  -3   0 -16 293.336 31.7836   1
   3   7 -17 1805.09 47.3377  -2
  -3  -1  17 1805.09 47.3377   1
  -3  -1  16 2232.28 46.6620   1
   3   6 -15 412.086 42.9723  -2
  -3  -1  15 412.086 42.9723   1
   3   5 -14 6320.56 123.324  -2
  -3  -1  14 6320.56 123.324   1
   3   5 -13 451.320 66.2229  -2
  -3  -1  13 451.320 66.2229   1
   3   4 -12 6756.66 131.707  -2
  -3  -1  12 6756.66 131.707   1
  -3  -1  11 73.2743 44.6499   1
   3   3 -10 1233.78 85.0687  -2
  -3  -1  10 1233.78 85.0687   1
  -3  -1   9 303.949 43.0683   1
   3   2  -8 109.344 63.5174  -2
  -3  -1   8 109.344 63.5174   1
   3   1  -7 9740.78 141.400   1
  -3  -1   6 28522.7 225.806   1
  -3  -1   5 23202.1 162.471   1
  -3  -1   4 626.494 34.5711   1
  -3  -1   3 4668.63 128.262   1
  -3   1   3 10191.9 113.067  -2
   3   1  -3 10191.9 113.067   1
  -3  -1   2 1438.53 37.5626   1
   3  -2  -1 15406.5 174.193  -2
  -3  -1   1 15406.5 174.193   1
  -3  -1   0 3983.29 70.9467   1
   3  -3   1 1069.81 50.1450  -2
  -3  -1  -1 1069.81 50.1450   1
  -3  -1  -2 356.436 44.6466   1
  -3  -1  -3 219.840 40.2271   1
  -3  -1  -4 5621.60 104.141   1
  -3  -1  -5 58.8552 39.7788   1
   3  -6   6 1105.09 118.550  -2
  -3  -1  -6 1105.09 118.550   1
  -3  -1  -7 17.5635 77.0936   1
   3  -7   8 136.159 36.6942  -2
  -3  -1  -8 136.159 36.6942   1
  -3  -1  -9 343.566 34.3786   1
  -3  -1 -10 9836.64 98.0555   1
   3  -9  11 4387.58 112.687  -2
  -3  -1 -11 4387.58 112.687   1
  -3  -1 -12 1096.82 60.1741   1
   3 -10  13 5471.92 141.121  -2
  -3  -1 -13 5471.92 141.121   1
  -3  -1 -14 41.0338 37.1813   1
   3 -11  15 4492.77 93.9025  -2
  -3  -1 -15 4492.77 93.9025   1
  -3  -1 -16 1206.39 36.6223   1
  -3  -2  18 280.755 25.1869   1
   3   6 -17 129.896 30.4593  -2
  -3  -2  17 129.896 30.4593   1
  -3  -2  16 201.958 27.9475   1
   3   5 -15 109.888 56.8194  -2
  -3  -2  15 109.888 56.8194   1
   3   4 -14 592.640 66.3871  -2
  -3  -2  14 592.640 66.3871   1
   3   4 -13 2090.23 98.8956  -2
  -3  -2  13 2090.23 98.8956   1
   3   3 -12 1473.06 95.4315  -2
  -3  -2  12 1473.06 95.4315   1
   3   3 -11 348.545 60.3741  -2
  -3  -2  11 348.545 60.3741   1
   3   2 -10 4.90762 42.6023  -2
  -3  -2  10 4.90762 42.6023   1
  -3  -2   9 116.895 36.3259   1
  -3  -1   8 75.2752 58.9007  -2
   3   2  -8 75.2752 58.9007   1
  -3  -2   7 684.163 48.8684   1
   3   2  -6 29345.6 230.391   1
  -3  -2   5 48.5126 27.0992   1
  -3  -2   4 2886.57 58.2921   1
  -3  -2   3 442.518 57.2999   1
   3  -2  -3 647.235 77.1452  -2
  -3  -2   3 647.235 77.1452   1
  -3  -2   2 1674.70 49.1131   1
   3  -3  -1 16318.2 187.740  -2
  -3  -2   1 16318.2 187.740   1
  -3  -2   0 2648.48 72.0922   1
   3  -4   1 1494.72 52.9496  -2
  -3  -2  -1 1494.72 52.9496   1
  -3  -2  -2 29566.1 224.160   1
  -3  -2  -3 1173.47 56.0256   1
  -3  -2  -4 10.2147 58.1320   1
  -3  -2  -5 1691.41 100.457   1
  -3  -2  -7 884.195 54.4918   1
   3  -8   8 1678.06 57.1020  -2
  -3  -2  -8 1678.06 57.1020   1
  -3  -2  -9 28329.7 161.295   1
  -3  -2 -10 45589.8 204.234   1
   3 -10  11 5702.49 113.929  -2
  -3  -2 -11 5702.49 113.929   1
  -3  -2 -12 1274.00 43.9325   1
   3 -11  13 2471.86 87.8544  -2
  -3  -2 -13 2471.86 87.8544   1
  -3  -2 -14 1538.79 55.4529   1
   3 -12  15 397.679 43.0619  -2
  -3  -2 -15 397.679 43.0619   1
   3   3 -18 65.6404 23.5542   1
   3   6 -18 447.521 35.7710  -2
  -3  -3  18 447.521 35.7710   1
   3   5 -17 3399.87 66.7294  -2
  -3  -3  17 3399.87 66.7294   1
  -3  -3  16 1548.46 61.2999   1
   3   4 -15 248.895 63.8145  -2
  -3  -3  15 248.895 63.8145   1
   3   3 -14 12888.3 177.210  -2
  -3  -3  14 12888.3 177.210   1
   3   3 -13 9615.06 184.861  -2
  -3  -3  13 9615.06 184.861   1
   3   2 -12 1738.60 97.4265  -2
  -3  -3  12 1738.60 97.4265   1
  -3  -3  11 292.287 45.1422   1
   3   2 -11 312.638 62.9384  -2
  -3  -3  11 312.638 62.9384   1
   3   1 -10 1150.60 53.7092  -2
  -3  -3  10 1150.60 53.7092   1
  -3  -3   9-6.99012 35.3187   1
   3   0  -8 4577.16 140.721  -2
  -3  -3   8 4577.16 140.721   1
  -3  -3   7 148.501 33.8200   1
  -3  -3   6 279.266 63.9891   1
  -3   1   6 285.583 68.8086  -2
   3   3  -6 285.583 68.8086   1
  -3  -3   5 4.22381 26.3511   1
  -3  -3   4 891.857 49.0244   1
  -3  -3   3 9503.37 132.599   1
  -3  -3   2 4886.52 95.5184   1
   3  -4  -1 9057.06 169.297  -2
  -3  -3   1 9057.06 169.297   1
  -3  -3   0 2413.60 70.9418   1
   3  -5   1 1514.90 67.0627  -2
  -3  -3  -1 1514.90 67.0627   1
  -3  -3  -2 24003.5 305.393   1
  -3  -3  -3 890.667 79.1977   1
  -3  -3  -4 315.309 67.7034   1
  -3  -3  -5 2327.76 120.256   1
   3  -8   6 6042.11 100.887  -2
  -3  -3  -6 6042.11 100.887   1
  -3  -3  -7 28.3371 27.6100   1
   3  -9   8 2588.03 65.5999  -2
  -3  -3  -8 2588.03 65.5999   1
  -3  -3  -9 202.078 22.5514   1
  -3  -3 -10 21808.4 146.064   1
  -3  -3 -11 781.158 36.8028   1
  -3  -3 -12 407.475 31.2255   1
   3 -12  13 1011.50 62.7092  -2
  -3  -3 -13 1011.50 62.7092   1
  -3  -3 -14 331.139 34.7860   1
   3   4 -18 11.1437 24.0308   1
   3   5 -18 295.143 37.0575  -2
  -3  -4  18 295.143 37.0575   1
   3   4 -17 32.9092 30.8521  -2
  -3  -4  17 32.9092 30.8521   1
  -3  -4  16 158.934 39.9589   1
   3   3 -15 288.537 63.9958  -2
  -3  -4  15 288.537 63.9958   1
   3   2 -14 599.290 67.7442  -2
  -3  -4  14 599.290 67.7442   1
   3   2 -13 2134.42 103.305  -2
  -3  -4  13 2134.42 103.305   1
  -3  -4  12 6571.48 122.532   1
   3   1 -12 6317.89 155.873  -2
  -3  -4  12 6317.89 155.873   1
  -3  -4  11 930.833 57.1726   1
   3   1 -11 1022.19 71.5592  -2
  -3  -4  11 1022.19 71.5592   1
   3   0 -10 3816.70 100.487  -2
  -3  -4  10 3816.70 100.487   1
  -3  -4   9 240.060 40.6081   1
   3  -1  -8 6231.82 161.764  -2
  -3  -4   8 6231.82 161.764   1
  -3  -4   7 432.512 36.7902   1
  -3  -4   6 35135.1 273.306   1
  -3   2   6 86724.6 507.735  -2
   3   4  -6 86724.6 507.735   1
  -3  -4   5 1858.16 67.2265   1
  -3  -4   4 197.348 37.0678   1
   3  -4  -3 2501.85 78.6148  -2
  -3  -4   3 2501.85 78.6148   1
  -3  -4   2 204.364 38.4781   1
   3  -5  -1 5969.62 143.888  -2
  -3  -4   1 5969.62 143.888   1
  -3  -4   0 17.4929 35.1034   1
  -3  -4  -1 106.546 46.5241   1
   3  -6   1 3160.65 121.858  -2
  -3  -4  -1 3160.65 121.858   1
  -3  -4  -2 18783.2 281.719   1
  -3  -4  -3 2721.35 123.658   1
  -3  -4  -4 586.067 83.1081   1
  -3  -4  -5 230.876 31.3098   1
   3  -9   6 1242.36 45.9743  -2
  -3  -4  -6 1242.36 45.9743   1
  -3  -4  -7 3319.75 50.0768   1
   3 -10   8 1967.28 47.9167  -2
  -3  -4  -8 1967.28 47.9167   1
  -3  -4  -9 247.861 27.6106   1
  -3  -4 -10 8039.46 89.3953   1
  -3  -4 -11 120.052 27.4150   1
  -3  -4 -12-6.42141 23.5337   1
   3 -13  13 3684.58 81.8429  -2
  -3  -4 -13 3684.58 81.8429   1
   3   5 -18 285.109 28.3456   1
   3   4 -18 227.299 35.6954  -2
  -3  -5  18 227.299 35.6954   1
   3   3 -17 3558.88 99.5193  -2
  -3  -5  17 3558.88 99.5193   1
   3   2 -16 302.466 54.9391  -2
  -3  -5  16 302.466 54.9391   1
   3   2 -15 112.337 58.7811  -2
  -3  -5  15 112.337 58.7811   1
   3   1 -14 6625.22 133.413  -2
  -3  -5  14 6625.22 133.413   1
   3   1 -13 376.133 67.4740  -2
  -3  -5  13 376.133 67.4740   1
  -3  -5  12 1195.11 66.0345   1
   3   0 -12 11843.8 194.284  -2
  -3  -5  12 11843.8 194.284   1
  -3  -5  11 456.612 51.7376   1
   3  -1 -10 2336.85 86.9047  -2
  -3  -5  10 2336.85 86.9047   1
  -3  -5   9 270.486 42.9760   1
   3  -2  -8 5637.30 139.178  -2
  -3  -5   8 5637.30 139.178   1
  -3  -5   7 2404.97 83.0463   1
  -3  -5   6 6354.08 121.914   1
  -3  -5   5 3832.07 94.2440   1
  -3  -5   4 563.245 71.4701   1
   3  -5  -3 1636.15 106.554  -2
  -3  -5   3 1636.15 106.554   1
  -3  -5   2 378.520 41.7611   1
   3  -6  -1 12175.9 204.033  -2
  -3  -5   1 12175.9 204.033   1
  -3  -5   0 3285.87 84.9835   1
  -3  -5  -1 1187.94 80.3354   1
   3  -7   1 1232.49 93.9012  -2
  -3  -5  -1 1232.49 93.9012   1
  -3  -5  -2 674.415 80.1768   1
  -3  -5  -3-1.07776 64.7882   1
  -3  -5  -4 552.947 34.3371   1
   3  -9   4 2024.57 81.7661  -2
  -3  -5  -4 2024.57 81.7661   1
  -3  -5  -5 528.516 28.8987   1
   3 -10   6 4185.42 72.5387  -2
  -3  -5  -6 4185.42 72.5387   1
  -3  -5  -7 350.084 27.1249   1
   3 -11   8 408.611 34.5999  -2
  -3  -5  -8 408.611 34.5999   1
  -3  -5  -9 1766.10 40.1990   1
  -3  -5 -10 2133.60 50.1570   1
  -3  -5 -11 581.235 31.7234   1
  -3  -5 -12 3755.56 50.0908   1
   3 -14  13 7820.23 103.109  -2
  -3  -5 -13 7820.23 103.109   1
   3   6 -18 418.617 29.3186   1
   3   3 -18 541.524 39.2879  -2
  -3  -6  18 541.524 39.2879   1
   3   2 -17 136.494 47.4934  -2
  -3  -6  17 136.494 47.4934   1
   3   1 -16 2781.32 81.9517  -2
  -3  -6  16 2781.32 81.9517   1
   3   1 -15 357.350 65.0312  -2
  -3  -6  15 357.350 65.0312   1
   3   0 -14 15840.7 185.280  -2
  -3  -6  14 15840.7 185.280   1
  -3  -6  13 17.4015 42.2437   1
   3   0 -13 509.480 70.1118  -2
  -3  -6  13 509.480 70.1118   1
  -3  -6  12 2930.09 90.5789   1
  -3  -6  11 3440.20 94.8727   1
   3  -2 -10 4655.34 114.396  -2
  -3  -6  10 4655.34 114.396   1
  -3  -6   9 257.417 45.2399   1
   3  -3  -8 241.641 55.8488  -2
  -3  -6   8 241.641 55.8488   1
  -3  -6   7 145.652 33.4901   1
  -3  -6   6-22.9587 46.7962   1
  -3  -6   5 2395.08 122.015   1
  -3  -6   4 1967.58 109.611   1
  -3  -6   3 112.280 58.5035   1
  -3  -6   2 155.648 61.3094   1
   3  -7  -1 3849.48 124.723  -2
  -3  -6   1 3849.48 124.723   1
  -3  -6   0 5324.30 152.939   1
   3  -8   1 1658.22 122.769  -2
  -3  -6  -1 1658.22 122.769   1
  -3  -6  -2 188.835 23.4173   1
  -3  -6  -3 389.614 26.8530   1
  -3  -6  -4 1492.86 37.5638   1
  -3  -6  -5 592.984 30.3161   1
   3 -11   6 692.718 41.6159  -2
  -3  -6  -6 692.718 41.6159   1
  -3  -6  -7 297.774 26.9579   1
   3 -12   8 568.317 35.1956  -2
  -3  -6  -8 568.317 35.1956   1
  -3  -6  -9 6142.69 77.5471   1
  -3  -6 -10 5472.16 68.4138   1
  -3  -6 -11 49.4376 18.7089   1
  -3  -6 -12 2207.09 36.5734   1
   3   7 -18 195.671 25.4726   1
   3   2 -18 479.233 36.5275  -2
  -3  -7  18 479.233 36.5275   1
   3   1 -17 1799.59 73.4970  -2
  -3  -7  17 1799.59 73.4970   1
  -3  -7  16 1548.50 61.7453   1
   3   0 -15 1266.52 84.3230  -2
  -3  -7  15 1266.52 84.3230   1
   3  -1 -14 21638.4 207.562  -2
  -3  -7  14 21638.4 207.562   1
  -3  -7  13 3215.30 94.0366   1
   3  -1 -13 14541.7 188.933  -2
  -3  -7  13 14541.7 188.933   1
  -3  -7  12 76.4992 43.0276   1
  -3  -7  11 1133.40 64.1534   1
   3  -3 -10 3375.06 102.913  -2
  -3  -7  10 3375.06 102.913   1
  -3  -7   9 2842.57 86.3052   1
  -3   4   8 7669.48 107.211  -2
   3   7  -8 7669.48 107.211   1
  -3  -7   7 580.503 49.8903   1
  -3  -7   6 2712.63 77.4880   1
  -3  -7   5 6.03493 39.4145   1
  -3  -7   4 3189.31 71.0484   1
  -3  -7   3 701.911 87.4896   1
  -3  -7   2 1463.04 52.8356   1
   3  -8  -1 721.102 48.5475  -2
  -3  -7   1 721.102 48.5475   1
  -3  -7   0 153.103 23.9706   1
  -3  -7  -1 51.4331 37.0031   1
   3  -9   1 392.840 39.1654  -2
  -3  -7  -1 392.840 39.1654   1
  -3  -7  -2 2365.68 43.7955   1
  -3  -7  -3 78.2570 23.3847   1
  -3  -7  -4 809.914 33.1250   1
  -3  -7  -5 3432.96 52.8339   1
   3 -12   6 1219.54 47.5971  -2
  -3  -7  -6 1219.54 47.5971   1
  -3  -7  -7 1330.87 31.6690   1
   3 -13   8 1164.58 38.4470  -2
  -3  -7  -8 1164.58 38.4470   1
  -3  -7  -9 1761.87 35.4891   1
  -3  -7 -10 5629.83 64.7879   1
  -3  -7 -11 454.484 24.6216   1
   3   0 -17 400.296 50.8753  -2
  -3  -8  17 400.296 50.8753   1
  -3  -8  16 2411.18 68.3693   1
   3  -1 -15 275.326 58.7738  -2
  -3  -8  15 275.326 58.7738   1
  -3  -8  14 2472.18 81.0107   1
  -3  -8  13 1424.76 67.9475   1
  -3  -8  12 63.8119 46.4517   1
  -3  -8  11 1517.59 69.4067   1
   3  -4 -10 2333.78 62.7160  -2
  -3  -8  10 2333.78 62.7160   1
   3   8  -9 216.423 28.1064   1
   3  -5  -8 2122.58 100.892  -2
  -3  -8   8 2122.58 100.892   1
  -3  -8   7 3592.49 92.1344   1
  -3  -8   6 5312.18 107.666   1
  -3  -8   5 165.057 29.8188   1
  -3  -8   4 1789.03 48.4200   1
   3  -8  -3 855.642 65.8955  -2
  -3  -8   3 855.642 65.8955   1
  -3  -8   2 34.7696 39.3151   1
   3  -9  -1 8094.34 170.995  -2
  -3  -8   1 8094.34 170.995   1
  -3  -8   0 1514.20 46.5408   1
   3 -10   1 1021.85 47.3609  -2
  -3  -8  -1 1021.85 47.3609   1
  -3  -8  -2 610.883 30.0097   1
  -3  -8  -3 53.9878 23.9592   1
  -3  -8  -4 947.245 34.2185   1
  -3  -8  -5 2716.14 47.5166   1
   3 -13   6 2003.23 53.4674  -2
  -3  -8  -6 2003.23 53.4674   1
  -3  -8  -7 2853.56 45.2089   1
   3 -14   8 1095.21 43.1327  -2
  -3  -8  -8 1095.21 43.1327   1
  -3  -8  -9 416.141 27.5023   1
  -3  -8 -10 1660.29 50.7029   1
   3  -1 -17 2815.78 73.9003  -2
  -3  -9  17 2815.78 73.9003   1
  -3  -9  16 28.2461 34.1000   1
   3  -2 -15 142.552 52.7800  -2
  -3  -9  15 142.552 52.7800   1
  -3  -9  14 7770.38 125.023   1
  -3  -9  13 30.8185 43.6764   1
  -3  -9  12 1179.65 41.4754   1
  -3  -9  11 239.011 30.8147   1
   3  -5 -10 2672.64 66.7309  -2
  -3  -9  10 2672.64 66.7309   1
   3   9  -9-3.96095 28.4732   1
   3  -6  -8 6669.96 162.483  -2
  -3  -9   8 6669.96 162.483   1
  -3  -9   7 32.4741 43.0790   1
  -3  -9   6 58.6572 27.9532   1
  -3  -9   5 6.54277 30.6298   1
  -3  -9   4 568.984 37.6028   1
  -3  -9   3 6822.54 124.213   1
   3  -9  -3 9167.48 140.598  -2
  -3  -9   3 9167.48 140.598   1
  -3  -9   2-12.4454 44.7023   1
   3 -10  -1 14262.7 233.124  -2
  -3  -9   1 14262.7 233.124   1
  -3  -9   0 163.269 31.8421   1
  -3  -9  -1 1037.24 43.9388   1
  -3  -9  -2 94.7109 30.6861   1
  -3  -9  -3 32.5539 29.6300   1
  -3  -9  -4 4361.62 72.1362   1
  -3  -9  -5 543.242 36.5782   1
   3 -14   6 222.313 41.0375  -2
  -3  -9  -6 222.313 41.0375   1
  -3  -9  -7 6.19008 25.1828   1
   3 -15   8 481.293 50.1393  -2
  -3  -9  -8 481.293 50.1393   1
  -3  -9  -9 958.150 42.6943   1
  -3 -10  16 8518.84 100.497   1
   3  -3 -15 1119.65 67.9078  -2
  -3 -10  15 1119.65 67.9078   1
  -3 -10  14 12898.5 150.760   1
   3  10 -13 488.895 31.3470   1
   3  10 -12 63.0350 26.3188   1
   3  10 -11 2392.38 53.4270   1
  -3   6  10 874.722 47.5924  -2
   3  10 -10 874.722 47.5924   1
   3  10  -9 1241.43 44.0407   1
  -3   7   8 1865.46 64.4118  -2
   3  10  -8 1865.46 64.4118   1
  -3 -10   7 49.0465 40.6879   1
   3  10  -6 949.333 33.1935   1
  -3 -10   5 119.089 28.9879   1
  -3 -10   4-16.1772 30.4197   1
  -3 -10   3 13246.2 165.221   1
   3 -10  -3 15318.9 181.703  -2
  -3 -10   3 15318.9 181.703   1
  -3 -10   2 181.598 32.5958   1
   3 -11  -1 5185.60 104.362  -2
  -3 -10   1 5185.60 104.362   1
  -3 -10   0 2666.40 88.0438   1
  -3 -10  -1 129.024 47.7372   1
  -3 -10  -2 297.191 33.9939   1
  -3 -10  -3 165.770 32.0936   1
  -3 -10  -4 955.827 41.6487   1
  -3 -10  -5-4.84113 28.0214   1
   3 -15   6 283.569 36.6973  -2
  -3 -10  -6 283.569 36.6973   1
  -3 -10  -7 597.035 41.8036   1
   3 -16   8 1671.59 55.1268  -2
  -3 -10  -8 1671.59 55.1268   1
  -3 -11  16 180.816 28.5863   1
   3  -4 -15 11140.0 139.927  -2
  -3 -11  15 11140.0 139.927   1
  -3 -11  14 11650.6 134.549   1
   3  11 -13 1433.39 38.8387   1
   3  11 -12 452.964 31.1224   1
  -3 -11  11 2037.66 48.6380   1
   3  -7 -10 2307.75 60.8663  -2
  -3 -11  10 2307.75 60.8663   1
  -3 -11   9 5755.25 78.3070   1
   3  -8  -8 1344.56 56.6371  -2
  -3 -11   8 1344.56 56.6371   1
  -3 -11   7 2290.33 78.6431   1
   3  11  -6 3828.49 65.6198   1
  -3 -11   5 4.55997 23.2911   1
  -3 -11   4 8861.62 98.3344   1
  -3 -11   3 385.093 51.1901   1
   3 -11  -3 11681.2 162.201  -2
  -3 -11   3 11681.2 162.201   1
  -3 -11   2 2024.66 53.8233   1
   3 -12  -1 2003.08 70.2977  -2
  -3 -11   1 2003.08 70.2977   1
  -3 -11   0 4121.47 68.3264   1
  -3 -11  -1 37.2668 45.8411   1
  -3 -11  -2 70.9156 44.5523   1
  -3 -11  -3-11.3824 41.6666   1
  -3 -11  -4 477.224 46.5071   1
  -3 -11  -5 58.8150 35.5403   1
  -3  16  -6 1852.93 62.7218  -2
   3  11   6 1852.93 62.7218   1
   3  -5 -15 884.735 49.7543  -2
  -3 -12  15 884.735 49.7543   1
  -3 -12  14 3054.03 68.3321   1
   3  12 -13 354.263 32.9017   1
  -3 -12  12 485.359 29.1746   1
   3  12 -11 195.710 28.0890   1
  -3   8  10 2530.54 59.1876  -2
   3  12 -10 2530.54 59.1876   1
  -3 -12   9 465.505 32.5338   1
   3  -9  -8 540.400 44.2924  -2
  -3 -12   8 540.400 44.2924   1
   3  12  -7 2416.58 51.5216   1
   3  12  -6 91.1774 28.1211   1
   3  12  -5 77.8669 28.0790   1
  -3 -12   4 306.795 25.9107   1
  -3 -12   3 231.408 39.9908   1
   3 -12  -3 276.608 60.5954  -2
  -3 -12   3 276.608 60.5954   1
  -3 -12   2 87.0434 28.1628   1
   3 -13  -1 10393.1 197.642  -2
  -3 -12   1 10393.1 197.642   1
  -3 -12   0 2546.27 80.9051   1
  -3 -12  -1 308.514 46.9379   1
  -3 -12  -2 14.1008 38.5384   1
  -3 -12  -3 403.512 43.0522   1
   3  12   4 1018.40 46.7744   1
   3  12   5 1743.97 45.7583   1
  -3 -13  14 1565.78 44.3482   1
   3  13 -13 896.942 33.1305   1
   3  13 -12 444.337 33.7200   1
  -3 -13  11 275.471 25.7826   1
   3  -9 -10 38.7199 32.8997  -2
  -3 -13  10 38.7199 32.8997   1
   3  13  -9 22.5617 24.4698   1
   3 -10  -8 2108.88 58.5291  -2
  -3 -13   8 2108.88 58.5291   1
   3  13  -7 140.082 21.7978   1
  -3 -13   6-10.3882 24.6073   1
  -3 -13   5 13.6403 25.0500   1
   3  13  -4 1391.36 60.1820   1
   3  13  -3 2330.06 72.2248   1
   3  13  -2 465.112 47.6644   1
  -3  14   1 11201.4 180.770  -2
   3  13  -1 11201.4 180.770   1
   3  13   0 192.496 40.9944   1
   3  13   1 5.94179 35.2387   1
   3  13   2 4.21909 31.1840   1
   3  13   3 60.1440 28.2371   1
   3  13   4 4445.13 58.0193   1
   3  14 -12 412.322 26.5456   1
   3  14 -11 157.555 27.6031   1
  -3  10  10 745.172 47.9349  -2
   3  14 -10 745.172 47.9349   1
  -3 -14   9 2060.66 38.9789   1
  -3  11   8 1127.88 41.0027  -2
   3  14  -8 1127.88 41.0027   1
   3  14  -7 1.03883 20.8800   1
   3  14  -6 84.2168 23.1273   1
   3  14  -5 163.144 36.1426   1
   3  14  -4 3671.16 75.9813   1
   3  14  -3 15846.2 146.681   1
   3  14  -2 722.323 45.2575   1
  -3  15   1 3867.73 97.0765  -2
   3  14  -1 3867.73 97.0765   1
   3  14   0 902.632 44.6377   1
   3  14   1-1.10714 27.5113   1
   3  14   2 58.9852 23.1834   1
   3  15 -10 132.191 22.5919   1
   3  15  -9 1870.69 44.5285   1
  -3  12   8 2073.92 58.9728  -2
   3  15  -8 2073.92 58.9728   1
   3  15  -7 74.6339 28.5185   1
   3  15  -6 146.978 19.0829   1
   3  15  -5-6.30637 18.4685   1
   3  15  -4 12705.0 76.5468   1
   3  15  -3 846.013 26.5435   1
   3  15  -2 3120.28 38.6913   1
  -3  16   1 1751.55 35.4013  -2
   3  15  -1 1751.55 35.4013   1
  -4  16  -3-5.25121 21.8381   1
  -4  16  -4 601.459 31.2479   1
   4  11   5 1743.27 50.4764  -2
  -4  16  -5 1743.27 50.4764   1
  -4  16  -6 264.860 25.5998   1
  -4  15   0 438.795 30.1881   1
  -4  15  -1 69.3964 27.7616   1
  -4  15  -2 149.245 32.3926   1
  -4  15  -3 19.9701 30.8735   1
  -4  15  -4 1028.66 30.8868   1
   4  10   5 923.463 29.8864  -2
  -4  15  -5 923.463 29.8864   1
  -4  15  -6 703.394 22.5256   1
   4   9   7 2330.89 38.8163  -2
  -4  15  -7 2330.89 38.8163   1
  -4  15  -8 1421.04 30.4156   1
  -4  15  -9 777.018 37.1754   1
  -4  15 -10 123.735 26.3741   1
  -4  14   3 142.431 26.5664   1
   4  13  -2 5409.00 60.5847  -2
  -4  14   2 5409.00 60.5847   1
  -4  14   1 6510.84 57.9283   1
   4  12   0 1527.46 60.0718  -2
  -4  14   0 1527.46 60.0718   1
  -4  14  -1 456.784 43.0855   1
  -4  14  -2 38.3542 35.7961   1
  -4  14  -3 178.283 26.0750   1
  -4  14  -4 168.258 25.8989   1
   4   9   5 1859.96 53.8277  -2
  -4  14  -5 1859.96 53.8277   1
  -4  14  -6-7.11078 24.6134   1
   4   8   7 421.972 37.0848  -2
  -4  14  -7 421.972 37.0848   1
  -4  14  -8 6.85533 17.8556   1
  -4  14  -9 1328.72 28.7617   1
  -4  14 -10 874.636 29.9961   1
  -4  14 -11 19.9206 19.3539   1
  -4  14 -12 27.4231 23.7676   1
   4   5  12 460.086 37.8947  -2
  -4  14 -12 460.086 37.8947   1
  -4  13   5 98.0033 28.2962   1
  -4  13   4 95.3715 31.6533   1
  -4  13   3 84.3717 21.4633   1
   4  12  -2 4980.13 77.8824  -2
  -4  13   2 4980.13 77.8824   1
  -4  13   1 5042.76 63.1165   1
   4  11   0 3232.07 57.7931  -2
  -4  13   0 3232.07 57.7931   1
  -4  13  -1 374.385 46.4033   1
  -4  13  -2 445.044 31.6726   1
  -4  13  -3 843.605 37.1150   1
  -4  13  -4 11.1541 26.5893   1
   4   8   5 686.577 46.0414  -2
  -4  13  -5 686.577 46.0414   1
  -4  13  -6 3222.51 46.3977   1
   4   7   7 704.949 35.4976  -2
  -4  13  -7 704.949 35.4976   1
  -4  13  -8 186.659 27.1938   1
  -4  13  -9 4256.31 61.9745   1
  -4  13 -10 7.64329 34.0597   1
  -4  13 -11 671.978 42.6757   1
   4   4  12 1156.81 55.9715  -2
  -4  13 -12 1156.81 55.9715   1
  -4  13 -13 733.729 25.2681   1
  -4  12   7 51.6603 25.4526   1
  -4  12   6 311.824 34.5053   1
  -4  12   5 262.205 38.0923   1
  -4  12   4 908.464 51.2641   1
  -4  12   3 566.062 31.1546   1
   4  11  -2 10.5869 32.1294  -2
  -4  12   2 10.5869 32.1294   1
  -4  12   1 354.666 32.2925   1
   4  10   0 1672.47 53.0129  -2
  -4  12   0 1672.47 53.0129   1
  -4  12  -1 56.7089 43.1785   1
  -4  12  -2 1873.96 48.5458   1
  -4  12  -3 712.260 37.5256   1
  -4  12  -4 10.9438 27.7965   1
   4   7   5 1225.52 43.4916  -2
  -4  12  -5 1225.52 43.4916   1
  -4  12  -6 752.366 37.4335   1
   4   6   7 2237.44 65.2642  -2
  -4  12  -7 2237.44 65.2642   1
  -4  12  -8 277.593 31.4363   1
  -4  12  -9 964.816 40.0309   1
  -4  12 -10 3.69845 36.5590   1
  -4  12 -11 640.234 45.4785   1
   4   3  12 170.707 45.2083  -2
  -4  12 -12 170.707 45.2083   1
  -4  12 -13 105.433 19.7654   1
   4   2  14 522.698 38.1022  -2
  -4  12 -14 522.698 38.1022   1
  -4  11   8 86.7564 28.5224   1
  -4  11   7 681.313 28.3155   1
  -4  11   6 2370.11 45.8401   1
  -4  11   5 676.198 32.7414   1
  -4  11   4 130.850 21.8153   1
  -4  11   3 4174.89 51.8749   1
   4  10  -2 17503.7 170.584  -2
  -4  11   2 17503.7 170.584   1
  -4  11   1 736.064 38.9933   1
   4   9   0 2654.70 65.0082  -2
  -4  11   0 2654.70 65.0082   1
  -4  11  -1 3355.65 62.3699   1
  -4  11  -2 319.726 32.4654   1
  -4  11  -3 36.7405 27.0712   1
  -4  11  -4 169.839 24.7460   1
   4   6   5 477.104 47.2125  -2
  -4  11  -5 477.104 47.2125   1
  -4  11  -6 1441.36 46.6226   1
   4   5   7 694.489 50.0756  -2
  -4  11  -7 694.489 50.0756   1
  -4  11  -8 2821.29 56.3629   1
   4   4   9 165.449 57.1449  -2
  -4  11  -9 165.449 57.1449   1
  -4  11 -10 3035.04 82.6730   1
  -4  11 -11 391.936 43.3617   1
   4   2  12 2588.12 85.4159  -2
  -4  11 -12 2588.12 85.4159   1
  -4  11 -13 828.642 30.0863   1
   4   1  14 163.471 25.6275  -2
  -4  11 -14 163.471 25.6275   1
  -4  11 -15 183.298 26.0040   1
   4  13  -9 182.723 27.3639  -2
  -4  10   9 182.723 27.3639   1
  -4  10   8 3345.22 50.1763   1
  -4  10   7 2769.39 50.8494   1
  -4  10   6 808.963 36.0360   1
  -4  10   5 54.1612 27.3284   1
  -4  10   4 229.450 31.9370   1
   4  10  -4 6985.76 114.017  -2
  -4  10   4 6985.76 114.017   1
  -4  10   3 7421.70 70.3559   1
   4   9  -2 28534.1 224.310  -2
  -4  10   2 28534.1 224.310   1
  -4  10   1 23470.7 156.263   1
   4   8   0 3277.56 71.4557  -2
  -4  10   0 3277.56 71.4557   1
  -4  10  -1 205.899 25.6456   1
  -4  10  -2 357.910 33.9135   1
  -4  10  -3 59.0844 23.3852   1
  -4  10  -4 47.0652 28.2465   1
   4   5   5 44.7486 39.3773  -2
  -4  10  -5 44.7486 39.3773   1
  -4  10  -6 1567.04 48.6746   1
   4   4   7 4428.40 92.6797  -2
  -4  10  -7 4428.40 92.6797   1
  -4  10  -8 25.3825 27.6615   1
   4   3   9 17509.2 132.705  -2
  -4  10  -9 17509.2 132.705   1
  -4  10 -10 1158.22 60.5807   1
  -4  10 -11 198.847 42.3858   1
   4   1  12 924.042 66.1506  -2
  -4  10 -12 924.042 66.1506   1
  -4  10 -13 47.2401 22.9786   1
   4   0  14 748.612 36.7138  -2
  -4  10 -14 748.612 36.7138   1
  -4  10 -15 259.120 29.0407   1
  -4   9  10 8.15538 18.9272   1
   4  12  -9 2386.91 59.7512  -2
  -4   9   9 2386.91 59.7512   1
  -4   9   8 10.3740 24.8372   1
   4  11  -7 3462.62 62.4229  -2
  -4   9   7 3462.62 62.4229   1
  -4   9   6 1089.77 41.5159   1
  -4   9   5-11.7837 27.3524   1
  -4   9   4 2497.00 75.7738   1
   4   9  -4 4875.04 74.4761  -2
  -4   9   4 4875.04 74.4761   1
  -4   9   3 748.296 31.6000   1
   4   8  -2 13674.4 159.732  -2
  -4   9   2 13674.4 159.732   1
  -4   9   1 11846.9 113.283   1
   4   7   0 1803.63 60.2979  -2
  -4   9   0 1803.63 60.2979   1
  -4   9  -1 1035.55 33.6914   1
  -4   9  -2 681.890 30.2128   1
  -4   9  -3 968.556 34.2675   1
  -4   9  -4 799.311 39.1034   1
   4   4   5 2082.44 68.8931  -2
  -4   9  -5 2082.44 68.8931   1
  -4   9  -6 2016.85 52.8532   1
   4   3   7 6146.30 108.170  -2
  -4   9  -7 6146.30 108.170   1
  -4   9  -8 315.593 32.4994   1
   4   2   9 44540.8 295.283  -2
  -4   9  -9 44540.8 295.283   1
   4   1  10 3788.11 98.5480  -2
  -4   9 -10 3788.11 98.5480   1
  -4   9 -11 265.793 44.9350   1
   4   0  12 1101.16 70.6775  -2
  -4   9 -12 1101.16 70.6775   1
  -4   9 -13 683.162 31.7174   1
   4  -1  14 515.917 34.7813  -2
  -4   9 -14 515.917 34.7813   1
  -4   9 -15 14.5338 26.8057   1
   4  -2  15 307.564 37.3076  -2
  -4   9 -15 307.564 37.3076   1
   4  12 -11 777.059 31.1396  -2
  -4   8  11 777.059 31.1396   1
  -4   8  10 507.165 28.7112   1
   4  11  -9 1734.61 58.8710  -2
  -4   8   9 1734.61 58.8710   1
  -4   8   8 1684.04 45.6707   1
   4  10  -7 317.048 40.8735  -2
  -4   8   7 317.048 40.8735   1
  -4   8   6 608.135 36.6641   1
  -4   8   5 465.487 34.9153   1
   4   8  -4 2941.69 50.7995  -2
  -4   8   4 2941.69 50.7995   1
  -4   8   3 2025.46 53.5801   1
   4   7  -2 54.9917 39.2600  -2
  -4   8   2 54.9917 39.2600   1
  -4   8   1 953.336 41.2967   1
   4   6   0 6583.84 99.2205  -2
  -4   8   0 6583.84 99.2205   1
  -4   8  -1 7449.17 60.3146   1
  -4   8  -2 6181.30 65.3269   1
   4   4   3 2498.28 58.8195  -2
  -4   8  -3 2498.28 58.8195   1
  -4   8  -4 291.454 30.9581   1
   4   3   5 403.154 45.7636  -2
  -4   8  -5 403.154 45.7636   1
  -4   8  -6 4032.35 68.1107   1
   4   2   7 5099.99 98.3752  -2
  -4   8  -7 5099.99 98.3752   1
  -4   8  -8 1646.94 49.3988   1
   4   1   9 4867.52 111.959  -2
  -4   8  -9 4867.52 111.959   1
   4   0  10 847.436 65.7726  -2
  -4   8 -10 847.436 65.7726   1
  -4   8 -11 670.923 52.7329   1
   4  -1  12 890.775 47.9406  -2
  -4   8 -12 890.775 47.9406   1
  -4   8 -13 294.580 27.7618   1
   4  -2  14 744.241 40.3406  -2
  -4   8 -14 744.241 40.3406   1
  -4   8 -15 342.097 31.3465   1
   4  -3  15 4025.29 67.9960  -2
  -4   8 -15 4025.29 67.9960   1
  -4   7  12 43.9249 27.0977   1
   4  11 -11 129.146 31.3788  -2
  -4   7  11 129.146 31.3788   1
  -4   7  10 532.774 31.0338   1
   4  10  -9 738.488 41.8242  -2
  -4   7   9 738.488 41.8242   1
  -4   7   8 1053.33 41.2634   1
   4   9  -7 1012.39 48.9568  -2
  -4   7   7 1012.39 48.9568   1
  -4   7   6 4806.33 73.7185   1
  -4   7   5 153.870 30.6648   1
   4   7  -4 1898.37 44.2417  -2
  -4   7   4 1898.37 44.2417   1
  -4   7   3 5758.43 79.3246   1
   4   6  -2 23457.1 202.576  -2
  -4   7   2 23457.1 202.576   1
  -4   7   1 88.9901 22.8369   1
   4   5   0 3364.17 57.9669  -2
  -4   7   0 3364.17 57.9669   1
  -4   7  -1 19504.5 92.4972   1
  -4   7  -2 4266.62 95.4323   1
   4   4   2 4809.29 70.9848  -2
  -4   7  -2 4809.29 70.9848   1
   4   3   3 2369.83 56.5355  -2
  -4   7  -3 2369.83 56.5355   1
  -4   7  -4 5543.52 75.7722   1
   4   2   5 590.430 45.6726  -2
  -4   7  -5 590.430 45.6726   1
  -4   7  -6 1642.77 46.7400   1
   4   1   7 1207.45 47.3188  -2
  -4   7  -7 1207.45 47.3188   1
  -4   7  -8 540.611 52.0335   1
   4   0   9 10788.5 154.586  -2
  -4   7  -9 10788.5 154.586   1
   4  -1  10 6229.89 119.453  -2
  -4   7 -10 6229.89 119.453   1
  -4   7 -11 249.253 44.8448   1
   4  -2  12 747.157 47.2964  -2
  -4   7 -12 747.157 47.2964   1
  -4   7 -13 2610.89 50.0502   1
   4  -3  14 2971.14 63.9001  -2
  -4   7 -14 2971.14 63.9001   1
  -4   7 -15 2894.13 57.6339   1
   4  -4  15 2930.15 63.6257  -2
  -4   7 -15 2930.15 63.6257   1
  -4   6  13 81.9977 25.9946   1
  -4   6  12 5.22627 30.6843   1
   4  10 -11 209.393 35.2360  -2
  -4   6  11 209.393 35.2360   1
  -4   6  10 289.313 29.9483   1
   4   9  -9 175.298 31.5508  -2
  -4   6   9 175.298 31.5508   1
  -4   6   8 1761.80 50.1978   1
   4   8  -7 26438.5 165.062  -2
  -4   6   7 26438.5 165.062   1
  -4   6   6 1735.53 48.9566   1
  -4   6   5 830.611 38.4209   1
   4   6  -4 20451.9 139.801  -2
  -4   6   4 20451.9 139.801   1
  -4   6   3 12451.2 110.469   1
   4   5  -2 43382.9 176.110  -2
  -4   6   2 43382.9 176.110   1
  -4   6   1 8875.30 63.0498   1
   4   4   0 626.364 30.0629  -2
  -4   6   0 626.364 30.0629   1
  -4   6  -1 40.5716 25.7072   1
   4   3   2 15.5154 54.6803  -2
  -4   6  -2 15.5154 54.6803   1
   4   2   3 1797.23 52.0305  -2
  -4   6  -3 1797.23 52.0305   1
  -4   6  -4 53.0471 26.5691   1
   4   1   5 1203.35 45.2166  -2
  -4   6  -5 1203.35 45.2166   1
  -4   6  -6 667.219 29.3455   1
   4   0   7 1829.54 64.4776  -2
  -4   6  -7 1829.54 64.4776   1
  -4   6  -8 1261.72 64.1593   1
   4  -1   9 99892.8 439.354  -2
  -4   6  -9 99892.8 439.354   1
   4  -2  10 1116.60 72.8303  -2
  -4   6 -10 1116.60 72.8303   1
  -4   6 -11 203.112 42.1702   1
   4  -2  11 782.958 59.9172  -2
  -4   6 -11 782.958 59.9172   1
   4  -3  12 1157.97 53.8206  -2
  -4   6 -12 1157.97 53.8206   1
  -4   6 -13 107.528 37.9885   1
   4  -3  13 469.385 52.4073  -2
  -4   6 -13 469.385 52.4073   1
   4  -4  14 4611.29 76.1648  -2
  -4   6 -14 4611.29 76.1648   1
  -4   6 -15 27.0957 29.5602   1
   4  -5  15 5.85301 38.6946  -2
  -4   6 -15 5.85301 38.6946   1
   4  -5  16 310.012 33.8677  -2
  -4   6 -16 310.012 33.8677   1
  -4   5  14 2405.51 48.4051   1
  -4   5  13 727.165 39.7557   1
  -4   5  12 284.977 38.3909   1
   4   9 -11 51.1849 34.1195  -2
  -4   5  11 51.1849 34.1195   1
  -4   5  10 360.564 31.9358   1
   4   8  -9 1174.36 50.1170  -2
  -4   5   9 1174.36 50.1170   1
  -4   5   8 7.61317 29.8320   1
   4   7  -7 1745.33 57.9243  -2
  -4   5   7 1745.33 57.9243   1
  -4   5   6 629.604 37.0155   1
  -4   5   5 246.577 31.2952   1
   4   5  -4 25433.7 157.397  -2
  -4   5   4 25433.7 157.397   1
  -4   5   3 2306.45 32.1018   1
   4   4  -2 10132.1 105.689  -2
  -4   5   2 10132.1 105.689   1
  -4   5   1 7905.39 92.3938   1
   4   3   0 66.4467 66.1918  -2
  -4   5   0 66.4467 66.1918   1
  -4   5  -1 122.141 47.8116   1
  -4   5  -2 22.2983 48.8538   1
  -4   5  -4 378.027 25.3895   1
   4   0   5 5378.60 94.5007  -2
  -4   5  -5 5378.60 94.5007   1
  -4   5  -6 2662.88 53.7287   1
   4  -1   7 11243.4 200.240  -2
  -4   5  -7 11243.4 200.240   1
  -4   5  -8 4045.43 96.6232   1
   4  -2   9 134855. 545.791  -2
  -4   5  -9 134855. 545.791   1
   4  -3  10 939.636 69.9768  -2
  -4   5 -10 939.636 69.9768   1
   4  -3  11 755.903 62.7268  -2
  -4   5 -11 755.903 62.7268   1
   4  -4  12 2636.84 71.2787  -2
  -4   5 -12 2636.84 71.2787   1
  -4   5 -13 173.586 38.9036   1
   4  -4  13 216.690 49.3125  -2
  -4   5 -13 216.690 49.3125   1
   4  -5  14 290.204 34.9285  -2
  -4   5 -14 290.204 34.9285   1
  -4   5 -15-0.90656 30.7059   1
   4  -6  15 14.8073 37.9135  -2
  -4   5 -15 14.8073 37.9135   1
   4  -6  16 319.434 36.3377  -2
  -4   5 -16 319.434 36.3377   1
   4  10 -14 980.518 48.0376  -2
  -4   4  14 980.518 48.0376   1
  -4   4  13 2206.27 61.8054   1
  -4   4  12 169.505 39.4207   1
   4   8 -11 2512.72 62.8953  -2
  -4   4  11 2512.72 62.8953   1
  -4   4  10 2685.99 57.0661   1
   4   7  -9 2493.05 64.8907  -2
  -4   4   9 2493.05 64.8907   1
  -4   4   8 276.258 32.3559   1
   4   6  -7 10050.0 113.214  -2
  -4   4   7 10050.0 113.214   1
  -4   4   6 19.7050 26.6477   1
  -4   4   5 2171.64 49.2090   1
  -4   4   4 701.301 34.8525   1
   4   4  -4 985.591 40.3389  -2
  -4   4   4 985.591 40.3389   1
  -4   4   3 33.8089 26.9825   1
   4   3  -2 3192.04 174.578  -2
  -4   4   2 3192.04 174.578   1
  -4   4   1 3064.65 139.375   1
   4   2   0 5417.12 133.224  -2
  -4   4   0 5417.12 133.224   1
  -4   4  -1 12166.9 173.105   1
  -4   4  -2 2816.87 92.3520   1
  -4   4  -3 1040.81 64.5649   1
  -4   4  -4 170.071 68.8720   1
   4  -1   5 6238.51 144.513  -2
  -4   4  -5 6238.51 144.513   1
  -4   4  -6 2486.06 51.6630   1
   4  -2   7 3061.85 112.431  -2
  -4   4  -7 3061.85 112.431   1
  -4   4  -8 9178.72 138.476   1
   4  -3   9 17812.5 213.141  -2
  -4   4  -9 17812.5 213.141   1
   4  -4  10 302.179 58.4921  -2
  -4   4 -10 302.179 58.4921   1
  -4   4 -11 34.8556 40.2585   1
   4  -5  12 2962.05 74.4456  -2
  -4   4 -12 2962.05 74.4456   1
  -4   4 -13 51.7789 33.7484   1
   4  -5  13 227.220 50.2861  -2
  -4   4 -13 227.220 50.2861   1
   4  -6  14 4782.48 111.465  -2
  -4   4 -14 4782.48 111.465   1
  -4   4 -15 93.3560 32.4700   1
   4  -7  15 2645.23 61.7652  -2
  -4   4 -15 2645.23 61.7652   1
   4  -7  16 1150.34 44.9672  -2
  -4   4 -16 1150.34 44.9672   1
  -4   3  15 717.357 34.2468   1
   4   9 -14 145.329 42.1459  -2
  -4   3  14 145.329 42.1459   1
  -4   3  13 1258.20 54.9483   1
  -4   3  12 121.334 40.1663   1
   4   7 -11 142.104 39.5510  -2
  -4   3  11 142.104 39.5510   1
  -4   3  10 3757.62 66.8822   1
   4   6  -9 1427.90 53.0083  -2
  -4   3   9 1427.90 53.0083   1
  -4   3   8 2061.93 53.0913   1
   4   5  -7 70.0437 38.5504  -2
  -4   3   7 70.0437 38.5504   1
  -4   3   6 1595.41 28.7938   1
  -4   3   5 6576.89 55.2846   1
  -4   3   4 100.090 69.3598   1
   4   3  -4 792.686 47.7233  -2
  -4   3   4 792.686 47.7233   1
  -4   3   3 121.203 60.3092   1
   4   2  -2 18911.0 253.009  -2
  -4   3   2 18911.0 253.009   1
  -4   3   1 422.007 80.5517   1
   4   1   0 1836.92 90.2579  -2
  -4   3   0 1836.92 90.2579   1
  -4   3  -1 34699.0 284.094   1
  -4   3  -2 282.906 47.9699   1
  -4   3  -3 1984.89 78.9298   1
  -4   3  -4 1537.16 72.2925   1
   4  -2   5 2342.45 69.3878  -2
  -4   3  -5 2342.45 69.3878   1
  -4   3  -6 414.037 41.7207   1
   4  -3   7 89.4804 50.5369  -2
  -4   3  -7 89.4804 50.5369   1
  -4   3  -8 552.693 54.8448   1
   4  -4   9 18601.2 221.883  -2
  -4   3  -9 18601.2 221.883   1
   4  -5  10 1042.62 73.0059  -2
  -4   3 -10 1042.62 73.0059   1
  -4   3 -11 47.8610 40.1060   1
   4  -6  12 1088.73 74.0910  -2
  -4   3 -12 1088.73 74.0910   1
  -4   3 -13 415.927 43.4141   1
   4  -6  13 366.749 50.6858  -2
  -4   3 -13 366.749 50.6858   1
   4  -7  14 3054.03 89.9695  -2
  -4   3 -14 3054.03 89.9695   1
  -4   3 -15 3798.67 73.4899   1
   4  -8  16 2622.00 53.9361  -2
  -4   3 -16 2622.00 53.9361   1
  -4   2  15 78.6946 29.5972   1
   4   8 -14 1050.75 57.5962  -2
  -4   2  14 1050.75 57.5962   1
   4   7 -13 2064.94 77.3184  -2
  -4   2  13 2064.94 77.3184   1
  -4   2  12 3824.29 94.2831   1
   4   6 -11 87.3470 57.1673  -2
  -4   2  11 87.3470 57.1673   1
  -4   2  10 168.529 30.5980   1
   4   5  -9 1726.85 66.5400  -2
  -4   2   9 1726.85 66.5400   1
  -4   2   8 423.052 34.8565   1
   4   4  -7 13087.4 105.957  -2
  -4   2   7 13087.4 105.957   1
  -4   2   6 311.490 27.1899   1
  -4   2   5 1746.41 38.6368   1
  -4   2   4 2358.58 108.070   1
  -4   2   3 1457.61 89.2241   1
   4   1  -2 23418.6 281.639  -2
  -4   2   2 23418.6 281.639   1
  -4   2   1 25.7014 68.9133   1
   4   0   0 183.980 90.9529  -2
  -4   2   0 183.980 90.9529   1
  -4   2  -1 2328.26 84.2906   1
  -4   2  -2 388.796 51.1080   1
  -4   2  -3 4042.99 84.5383   1
  -4   2  -4-21.9915 40.7739   1
   4  -3   5 2282.70 66.9556  -2
  -4   2  -5 2282.70 66.9556   1
  -4   2  -6 1085.73 41.0904   1
   4  -4   7 3491.98 78.8006  -2
  -4   2  -7 3491.98 78.8006   1
  -4   2  -8 1990.28 51.7428   1
   4  -5   9 132675. 580.146  -2
  -4   2  -9 132675. 580.146   1
   4  -6  10 971.373 70.6134  -2
  -4   2 -10 971.373 70.6134   1
   4  -6  11 821.769 65.0903  -2
  -4   2 -11 821.769 65.0903   1
   4  -7  12 710.668 67.3843  -2
  -4   2 -12 710.668 67.3843   1
  -4   2 -13 390.886 24.9621   1
   4  -8  14 687.329 41.3765  -2
  -4   2 -14 687.329 41.3765   1
  -4   2 -15 296.021 34.7995   1
   4  -9  16 2526.62 51.1530  -2
  -4   2 -16 2526.62 51.1530   1
   4   8 -16 309.377 36.9831  -2
  -4   1  16 309.377 36.9831   1
  -4   1  15 232.017 35.2459   1
   4   7 -14 1806.85 76.6259  -2
  -4   1  14 1806.85 76.6259   1
   4   6 -13 684.786 62.6908  -2
  -4   1  13 684.786 62.6908   1
  -4   1  12 122.230 43.0464   1
   4   5 -11 7390.89 168.636  -2
  -4   1  11 7390.89 168.636   1
  -4   1  10 343.564 34.1131   1
   4   4  -9 793.843 51.9988  -2
  -4   1   9 793.843 51.9988   1
  -4   1   8 354.256 27.9553   1
   4   3  -7 76.0260 31.7908  -2
  -4   1   7 76.0260 31.7908   1
  -4   1   6 18.9813 26.0946   1
   4   2  -6 425.247 68.9295  -2
  -4   1   6 425.247 68.9295   1
  -4   1   5 2686.75 83.4539   1
   4   2  -5 3096.11 83.9534  -2
  -4   1   5 3096.11 83.9534   1
  -4   1   4 4437.24 102.793   1
  -4   1   3 66.8456 38.5827   1
   4   0  -2 5844.79 148.324  -2
  -4   1   2 5844.79 148.324   1
  -4   1   1 0.25749 64.0781   1
   4  -1   0 220.806 88.7273  -2
  -4   1   0 220.806 88.7273   1
  -4   1  -1 2182.76 115.666   1
  -4   1  -2 44.0894 44.1800   1
  -4   1  -3 318.016 48.4224   1
  -4   1  -4 1811.93 79.0561   1
   4  -4   5 6799.49 85.6758  -2
  -4   1  -5 6799.49 85.6758   1
  -4   1  -6 5451.99 59.5139   1
   4  -5   7 11239.9 198.884  -2
  -4   1  -7 11239.9 198.884   1
  -4   1  -8 16183.3 181.268   1
   4  -6   9 111477. 519.017  -2
  -4   1  -9 111477. 519.017   1
   4  -7  10 6252.75 119.369  -2
  -4   1 -10 6252.75 119.369   1
  -4   1 -11 23.1377 39.5471   1
   4  -8  12 856.697 47.7113  -2
  -4   1 -12 856.697 47.7113   1
  -4   1 -13 2531.84 74.4821   1
   4  -9  14 481.132 57.6928  -2
  -4   1 -14 481.132 57.6928   1
  -4   1 -15 746.300 38.3862   1
   4   7 -16 773.158 48.9534  -2
  -4   0  16 773.158 48.9534   1
  -4   0  15 178.757 35.9758   1
   4   6 -14 26.4389 49.9512  -2
  -4   0  14 26.4389 49.9512   1
   4   5 -13 832.889 68.5769  -2
  -4   0  13 832.889 68.5769   1
   4   5 -12 1185.20 72.9382  -2
  -4   0  12 1185.20 72.9382   1
   4   4 -11 918.454 77.3817  -2
  -4   0  11 918.454 77.3817   1
  -4   0  10 1479.40 69.9640   1
   4   3  -9 1780.56 49.1237  -2
  -4   0   9 1780.56 49.1237   1
  -4   0   8 929.052 34.3412   1
   4   2  -7 8847.01 92.1754  -2
  -4   0   7 8847.01 92.1754   1
  -4   0   6 705.770 50.6824   1
   4   1  -6 469.366 44.9636  -2
  -4   0   6 469.366 44.9636   1
  -4   0   5 1893.23 74.7876   1
  -4   0   4 47.0012 39.6752   1
  -4   0   3 3010.44 88.0061   1
   4  -1  -2 5532.08 217.231  -2
  -4   0   2 5532.08 217.231   1
  -4   0   1 623.035 76.3756   1
   4  -2   0 385.042 93.0050  -2
  -4   0   0 385.042 93.0050   1
  -4   0  -1 69.6097 47.9704   1
  -4   0  -2-66.6802 45.2476   1
  -4   0  -3 400.279 51.5930   1
  -4   0  -4 26.4891 34.0924   1
   4  -5   5 5299.56 90.2747  -2
  -4   0  -5 5299.56 90.2747   1
  -4   0  -6 2965.04 58.3874   1
   4  -6   7 1820.95 66.5570  -2
  -4   0  -7 1820.95 66.5570   1
  -4   0  -8 4086.41 70.3645   1
  -4   0  -9 1610.49 71.0399   1
   4  -7   9 11043.7 156.217  -2
  -4   0  -9 11043.7 156.217   1
  -4   0 -10 811.048 56.8757   1
   4  -8  10 969.955 67.5609  -2
  -4   0 -10 969.955 67.5609   1
  -4   0 -11 66.9331 29.3474   1
   4  -9  12 1069.30 48.7662  -2
  -4   0 -12 1069.30 48.7662   1
  -4   0 -13 157.001 38.5720   1
   4 -10  14 754.581 59.3132  -2
  -4   0 -14 754.581 59.3132   1
  -4   0 -15 23.3686 25.5876   1
   4   6 -16 273.393 43.3998  -2
  -4  -1  16 273.393 43.3998   1
   4   5 -15 1444.97 62.9300  -2
  -4  -1  15 1444.97 62.9300   1
   4   5 -14 360.696 37.7770  -2
  -4  -1  14 360.696 37.7770   1
   4   4 -13 1901.78 80.7625  -2
  -4  -1  13 1901.78 80.7625   1
   4   4 -12 1897.53 83.1725  -2
  -4  -1  12 1897.53 83.1725   1
   4   3 -11 5351.51 149.399  -2
  -4  -1  11 5351.51 149.399   1
  -4  -1  10 969.074 62.2277   1
   4   2  -9 4503.69 76.9590  -2
  -4  -1   9 4503.69 76.9590   1
  -4  -1   8 90.9192 24.5354   1
   4   1  -7-29.7307 31.9048  -2
  -4  -1   7-29.7307 31.9048   1
  -4  -1   6 24.3265 44.2669   1
   4   0  -6 588.841 57.2542  -2
  -4  -1   6 588.841 57.2542   1
  -4  -1   5 290.267 73.8684   1
  -4  -1   4 3352.04 93.0526   1
  -4  -1   3 147.090 45.2566   1
   4  -2  -2 23666.2 426.511  -2
  -4  -1   2 23666.2 426.511   1
  -4  -1   1 297.435 62.9656   1
   4  -3   0 1845.91 130.209  -2
  -4  -1   0 1845.91 130.209   1
  -4  -1  -1 35150.6 284.735   1
  -4  -1  -2 920.558 62.5341   1
  -4  -1  -3 261.806 56.2788   1
  -4  -1  -4 75.2911 27.7941   1
   4  -6   5 1308.17 54.4762  -2
  -4  -1  -5 1308.17 54.4762   1
  -4  -1  -6 22.9386 28.6715   1
   4  -7   7 1149.25 58.2685  -2
  -4  -1  -7 1149.25 58.2685   1
  -4  -1  -8 3706.85 69.2351   1
  -4  -1  -9 1395.19 69.0970   1
   4  -8   9 5087.63 112.811  -2
  -4  -1  -9 5087.63 112.811   1
  -4  -1 -10 4062.01 69.0609   1
  -4  -1 -11 180.767 30.4927   1
   4 -10  12 916.134 63.2578  -2
  -4  -1 -12 916.134 63.2578   1
  -4  -1 -13 277.900 38.9124   1
   4 -11  14 162.055 43.2340  -2
  -4  -1 -14 162.055 43.2340   1
   4   5 -16 226.119 27.1771  -2
  -4  -2  16 226.119 27.1771   1
   4   2 -15 39.3680 31.1952   1
   4   4 -15 225.945 48.7677  -2
  -4  -2  15 225.945 48.7677   1
   4   4 -14 565.190 62.6529  -2
  -4  -2  14 565.190 62.6529   1
   4   3 -13 3205.19 105.716  -2
  -4  -2  13 3205.19 105.716   1
   4   3 -12 10958.5 158.833  -2
  -4  -2  12 10958.5 158.833   1
   4   2 -11 63.8195 58.6140  -2
  -4  -2  11 63.8195 58.6140   1
  -4  -2  10 413.023 53.3934   1
   4   1  -9 4289.19 137.023  -2
  -4  -2   9 4289.19 137.023   1
  -4  -2   8 844.217 39.5711   1
   4   0  -8 1912.89 78.2499  -2
  -4  -2   8 1912.89 78.2499   1
   4   0  -7 8536.70 89.9877  -2
  -4  -2   7 8536.70 89.9877   1
  -4  -2   6 473.911 46.7957   1
  -4  -2   5 94.5954 37.7488   1
  -4  -2   4 1619.97 76.1404   1
  -4  -2   3 2793.23 128.946   1
   4  -3  -2 17920.6 381.403  -2
  -4  -2   2 17920.6 381.403   1
  -4  -2   1 573.433 52.8258   1
   4  -4   0 5581.72 130.682  -2
  -4  -2   0 5581.72 130.682   1
  -4  -2  -1 11337.1 237.767   1
  -4  -2  -2 360.744 68.1458   1
  -4  -2  -3 285.960 39.3012   1
   4  -6   3 1733.37 70.1836  -2
  -4  -2  -3 1733.37 70.1836   1
  -4  -2  -4 359.110 32.2686   1
   4  -7   5 522.600 45.9731  -2
  -4  -2  -5 522.600 45.9731   1
  -4  -2  -6 237.393 30.9004   1
   4  -8   7 4855.09 96.7503  -2
  -4  -2  -7 4855.09 96.7503   1
  -4  -2  -8 738.947 39.4555   1
  -4  -2  -9 3892.89 99.3588   1
   4  -9   9 44329.6 282.254  -2
  -4  -2  -9 44329.6 282.254   1
  -4  -2 -10 13.1814 29.3126   1
  -4  -2 -11 538.976 34.0267   1
   4 -11  12 2352.64 74.5369  -2
  -4  -2 -12 2352.64 74.5369   1
  -4  -2 -13 161.382 34.5736   1
   4 -12  14 540.540 42.4832  -2
  -4  -2 -14 540.540 42.4832   1
   4   5 -17 244.081 33.1232  -2
  -4  -3  17 244.081 33.1232   1
   4   4 -16 401.656 32.0320  -2
  -4  -3  16 401.656 32.0320   1
   4   3 -15 75.1225 47.9040  -2
  -4  -3  15 75.1225 47.9040   1
   4   3 -14-21.9060 51.8905  -2
  -4  -3  14-21.9060 51.8905   1
   4   2 -13 3367.83 108.703  -2
  -4  -3  13 3367.83 108.703   1
   4   2 -12 11442.3 180.315  -2
  -4  -3  12 11442.3 180.315   1
   4   1 -11 5314.57 150.301  -2
  -4  -3  11 5314.57 150.301   1
  -4  -3  10 2153.46 73.3704   1
   4   1 -10 2991.16 94.8682  -2
  -4  -3  10 2991.16 94.8682   1
   4   0  -9 1713.56 55.4275  -2
  -4  -3   9 1713.56 55.4275   1
  -4  -3   8 170.139 21.5026   1
   4  -1  -7 5.85715 30.0511  -2
  -4  -3   7 5.85715 30.0511   1
  -4  -3   6 10.9635 25.0629   1
  -4  -3   5 8133.59 118.480   1
   4  -2  -5 9925.76 129.797  -2
  -4  -3   5 9925.76 129.797   1
  -4  -3   4 395.378 46.3832   1
  -4  -3   3 57.8397 66.6839   1
   4  -4  -2 3108.69 177.652  -2
  -4  -3   2 3108.69 177.652   1
  -4  -3   1 5176.99 116.200   1
   4  -5   0 199.243 67.5642  -2
  -4  -3   0 199.243 67.5642   1
  -4  -3  -1 4107.54 63.5715   1
  -4  -3  -2 24.1517 25.5743   1
  -4  -3  -3 2318.07 52.0422   1
  -4  -3  -4 1635.43 48.8409   1
   4  -8   5 400.581 43.9416  -2
  -4  -3  -5 400.581 43.9416   1
  -4  -3  -6 3127.27 63.7833   1
   4  -9   7 6115.35 106.380  -2
  -4  -3  -7 6115.35 106.380   1
  -4  -3  -8 8000.85 93.9354   1
  -4  -3  -9 16359.4 183.871   1
   4 -10   9 19173.2 185.808  -2
  -4  -3  -9 19173.2 185.808   1
  -4  -3 -10 52.5790 28.2036   1
  -4  -3 -11 390.800 30.0436   1
   4 -12  12 225.870 45.4805  -2
  -4  -3 -12 225.870 45.4805   1
  -4  -3 -13 2127.39 51.4453   1
   4   4 -17 23788.1 130.531  -2
  -4  -4  17 23788.1 130.531   1
   4   3 -16 387.639 31.8882  -2
  -4  -4  16 387.639 31.8882   1
   4   2 -15 195.213 50.5371  -2
  -4  -4  15 195.213 50.5371   1
   4   2 -14 666.524 68.1115  -2
  -4  -4  14 666.524 68.1115   1
   4   1 -13 1784.84 91.3537  -2
  -4  -4  13 1784.84 91.3537   1
  -4  -4  12 138.974 40.9704   1
   4   1 -12 1748.72 87.4789  -2
  -4  -4  12 1748.72 87.4789   1
  -4  -4  11 661.090 52.4890   1
   4   0 -11 960.878 82.4230  -2
  -4  -4  11 960.878 82.4230   1
  -4  -4  10 489.992 51.4321   1
   4   0 -10 2071.22 83.8123  -2
  -4  -4  10 2071.22 83.8123   1
   4  -1  -9 803.209 53.0666  -2
  -4  -4   9 803.209 53.0666   1
  -4  -4   8 15.2723 27.0832   1
   4  -2  -7 12378.8 112.527  -2
  -4  -4   7 12378.8 112.527   1
  -4  -4   6 27.8961 26.6471   1
  -4  -4   5 2432.45 52.5155   1
  -4  -4   4 145.070 40.1614   1
   4  -4  -4 862.940 63.9475  -2
  -4  -4   4 862.940 63.9475   1
  -4  -4   3-12.6368 39.2591   1
   4  -5  -2 10432.7 182.390  -2
  -4  -4   2 10432.7 182.390   1
  -4  -4   1 7018.38 73.9521   1
   4  -6   0 450.476 41.9447  -2
  -4  -4   0 450.476 41.9447   1
  -4  -4  -1 5355.93 73.5655   1
  -4  -4  -2 349.214 32.4608   1
  -4  -4  -3 314.831 33.2145   1
  -4  -4  -4 406.076 34.5620   1
   4  -9   5 2078.01 66.0355  -2
  -4  -4  -5 2078.01 66.0355   1
  -4  -4  -6 5055.10 77.5774   1
   4 -10   7 4220.60 90.1275  -2
  -4  -4  -7 4220.60 90.1275   1
  -4  -4  -8 665.217 38.9503   1
  -4  -4  -9 209.252 31.2767   1
  -4  -4 -10 290.459 30.9245   1
  -4  -4 -11 102.343 34.8832   1
   4 -13  12 1033.32 47.2323  -2
  -4  -4 -12 1033.32 47.2323   1
   4   3 -17 274.210 33.9002  -2
  -4  -5  17 274.210 33.9002   1
   4   2 -16 276.654 46.8997  -2
  -4  -5  16 276.654 46.8997   1
   4   1 -15 1489.21 64.2927  -2
  -4  -5  15 1489.21 64.2927   1
   4   1 -14 313.981 60.7287  -2
  -4  -5  14 313.981 60.7287   1
   4   0 -13 853.146 69.0815  -2
  -4  -5  13 853.146 69.0815   1
  -4  -5  12 1147.20 60.7804   1
   4   0 -12 1152.84 75.4832  -2
  -4  -5  12 1152.84 75.4832   1
   4  -1 -11 7289.09 102.002  -2
  -4  -5  11 7289.09 102.002   1
  -4  -5  10 19.9070 28.1854   1
   4  -2  -9 1724.90 66.9961  -2
  -4  -5   9 1724.90 66.9961   1
  -4  -5   8 1896.86 72.7160   1
   4  -3  -7 94.1630 36.9492  -2
  -4  -5   7 94.1630 36.9492   1
  -4  -5   6 502.548 32.6854   1
  -4  -5   5 6333.85 80.0147   1
  -4  -5   4 11268.7 149.841   1
  -4  -5   3 1825.29 66.4462   1
   4  -6  -2 40261.0 343.030  -2
  -4  -5   2 40261.0 343.030   1
  -4  -5   1 121.950 44.9016   1
   4  -7   0 3057.36 66.8462  -2
  -4  -5   0 3057.36 66.8462   1
  -4  -5  -1 17638.6 131.451   1
  -4  -5  -2 8.84473 30.7514   1
  -4  -5  -3 4186.53 71.1719   1
  -4  -5  -4 17.0835 30.1569   1
   4 -10   5 19.6896 39.5975  -2
  -4  -5  -5 19.6896 39.5975   1
  -4  -5  -6 54.1074 32.0276   1
   4 -11   7 826.519 52.3874  -2
  -4  -5  -7 826.519 52.3874   1
  -4  -5  -8 5702.76 76.1830   1
  -4  -5  -9 86.0139 27.6062   1
  -4  -5 -10 318.063 27.0721   1
  -4  -5 -11 2493.85 57.8245   1
   4   1 -16 245.748 46.1997  -2
  -4  -6  16 245.748 46.1997   1
   4   0 -15 266.264 51.0045  -2
  -4  -6  15 266.264 51.0045   1
   4   0 -14 3.11326 46.6006  -2
  -4  -6  14 3.11326 46.6006   1
  -4  -6  13 38.4122 38.1573   1
   4  -1 -13 796.025 68.4954  -2
  -4  -6  13 796.025 68.4954   1
  -4  -6  12 4349.80 100.815   1
   4  -1 -12 4487.68 106.062  -2
  -4  -6  12 4487.68 106.062   1
   4  -2 -11 55.3928 39.6855  -2
  -4  -6  11 55.3928 39.6855   1
  -4  -6  10 1557.89 49.1088   1
   4  -3  -9 1204.39 87.1723  -2
  -4  -6   9 1204.39 87.1723   1
  -4  -6   8 299.144 49.2202   1
   4  -4  -7 9153.45 139.663  -2
  -4  -6   7 9153.45 139.663   1
  -4  -6   6 42.3776 41.7087   1
  -4  -6   5 86.5511 40.9931   1
  -4  -6   4 15711.2 181.666   1
  -4  -6   3 554.589 51.8901   1
   4  -7  -2 24105.0 277.777  -2
  -4  -6   2 24105.0 277.777   1
  -4  -6   1 722.606 57.1787   1
   4  -8   0 6507.56 131.119  -2
  -4  -6   0 6507.56 131.119   1
  -4  -6  -1 5506.86 79.1901   1
  -4  -6  -2 311.945 35.9773   1
  -4  -6  -3 1070.76 35.5134   1
  -4  -6  -4 68.6230 24.1678   1
   4 -11   5 490.020 35.8941  -2
  -4  -6  -5 490.020 35.8941   1
  -4  -6  -6 112.595 24.2852   1
   4 -12   7 2134.09 62.4475  -2
  -4  -6  -7 2134.09 62.4475   1
  -4  -6  -8 3362.57 57.3954   1
  -4  -6  -9 1539.03 38.7896   1
  -4  -6 -10 43.8246 30.2304   1
   4   0 -16 805.692 51.3913  -2
  -4  -7  16 805.692 51.3913   1
  -4  -7  15 319.005 39.0601   1
   4  -1 -14 1837.97 80.2328  -2
  -4  -7  14 1837.97 80.2328   1
  -4  -7  13 840.594 53.8992   1
   4  -2 -13 2165.16 79.9557  -2
  -4  -7  13 2165.16 79.9557   1
  -4  -7  12 773.783 56.6876   1
   4  -2 -12 5061.34 109.631  -2
  -4  -7  12 5061.34 109.631   1
   4  -3 -11 120.221 42.1838  -2
  -4  -7  11 120.221 42.1838   1
  -4  -7  10 4247.76 101.843   1
   4  -4  -9 2237.25 106.241  -2
  -4  -7   9 2237.25 106.241   1
  -4  -7   8 636.560 54.1093   1
   4  -5  -7 1598.89 79.3332  -2
  -4  -7   7 1598.89 79.3332   1
  -4  -7   6 1179.08 65.0061   1
  -4  -7   5 1544.49 68.7192   1
  -4  -7   4 1390.73 68.0389   1
   4  -7  -4 1831.64 75.5334  -2
  -4  -7   4 1831.64 75.5334   1
  -4  -7   3 3854.68 93.2251   1
   4  -8  -2 292.093 60.4706  -2
  -4  -7   2 292.093 60.4706   1
  -4  -7   1 9027.40 139.550   1
   4  -9   0 1617.75 81.5762  -2
  -4  -7   0 1617.75 81.5762   1
  -4  -7  -1 38.0581 46.7913   1
  -4  -7  -2 201.361 33.8510   1
  -4  -7  -3 230.918 26.6292   1
  -4  -7  -4 432.514 28.7454   1
   4 -12   5 1294.03 43.1798  -2
  -4  -7  -5 1294.03 43.1798   1
  -4  -7  -6 2850.47 44.8520   1
   4 -13   7 774.227 35.3086  -2
  -4  -7  -7 774.227 35.3086   1
  -4  -7  -8 1338.99 37.1187   1
   4  -1 -16 414.734 40.6400  -2
  -4  -8  16 414.734 40.6400   1
  -4  -8  15-17.0128 30.0719   1
   4  -2 -14 1060.70 64.0037  -2
  -4  -8  14 1060.70 64.0037   1
  -4  -8  13 898.806 54.3788   1
   4  -3 -13 2419.37 78.4156  -2
  -4  -8  13 2419.37 78.4156   1
  -4  -8  12 20.8892 28.5835   1
   4  -4 -11 2411.60 63.0889  -2
  -4  -8  11 2411.60 63.0889   1
  -4  -8  10 2525.86 82.1798   1
   4  -5  -9 1053.70 82.0869  -2
  -4  -8   9 1053.70 82.0869   1
  -4  -8   8 467.183 50.2690   1
   4  -6  -7 23849.6 221.224  -2
  -4  -8   7 23849.6 221.224   1
  -4  -8   6-13.0459 41.5003   1
  -4  -8   5 1500.75 47.4901   1
  -4  -8   4 75.7409 30.7969   1
  -4  -8   3 2766.48 60.3891   1
   4  -9  -2 13023.5 218.295  -2
  -4  -8   2 13023.5 218.295   1
  -4  -8   1 11563.8 159.778   1
   4 -10   0 2889.37 95.7472  -2
  -4  -8   0 2889.37 95.7472   1
  -4  -8  -1 1738.07 73.3126   1
  -4  -8  -2 662.340 56.2877   1
  -4  -8  -3 34.4404 46.0164   1
  -4  -8  -4 1205.15 64.0918   1
   4 -13   5 588.073 66.2384  -2
  -4  -8  -5 588.073 66.2384   1
  -4  -8  -6 1331.25 58.7715   1
   4 -14   7 336.048 53.1590  -2
  -4  -8  -7 336.048 53.1590   1
  -4  -8  -8 79.7797 29.2059   1
  -4  -9  15 592.380 35.9927   1
   4  -3 -14 141.333 47.1165  -2
  -4  -9  14 141.333 47.1165   1
  -4  -9  13 25.1034 26.0192   1
  -4  -9  12 76.7255 28.0835   1
   4  -5 -11 69.3569 54.4876  -2
  -4  -9  11 69.3569 54.4876   1
  -4  -9  10 181.301 45.4978   1
   4  -6  -9 182.789 63.3107  -2
  -4  -9   9 182.789 63.3107   1
  -4  -9   8 1958.41 75.7890   1
   4  -7  -7 938.460 70.2002  -2
  -4  -9   7 938.460 70.2002   1
  -4  -9   6 861.919 58.8232   1
  -4  -9   5 1606.00 49.4589   1
  -4  -9   4 2538.13 58.3074   1
  -4  -9   3-2.84097 29.8204   1
   4 -10  -2 26652.4 218.762  -2
  -4  -9   2 26652.4 218.762   1
  -4  -9   1 18.2863 31.2229   1
   4 -11   0 2455.44 92.6559  -2
  -4  -9   0 2455.44 92.6559   1
  -4  -9  -1 2304.59 79.3131   1
  -4  -9  -2 9.57942 43.3776   1
  -4  -9  -3 1649.98 67.8076   1
  -4  -9  -4 608.728 52.2968   1
   4 -14   5 1629.19 75.9353  -2
  -4  -9  -5 1629.19 75.9353   1
  -4  -9  -6-10.3940 34.8754   1
   4 -15   7 2425.42 63.8668  -2
  -4  -9  -7 2425.42 63.8668   1
   4  -4 -14 1217.53 52.3467  -2
  -4 -10  14 1217.53 52.3467   1
  -4 -10  13 503.244 29.4748   1
  -4 -10  12 310.389 28.5093   1
   4  -6 -11 142.296 54.8087  -2
  -4 -10  11 142.296 54.8087   1
  -4 -10  10 1087.45 60.5462   1
   4  -7  -9 651.947 73.6300  -2
  -4 -10   9 651.947 73.6300   1
   4  10  -8 35.3787 26.1894   1
  -4 -10   7 105.128 39.5366   1
  -4   8   7 325.976 50.5960  -2
   4  10  -7 325.976 50.5960   1
  -4 -10   6 330.021 31.8336   1
  -4 -10   5 24.4438 28.9985   1
  -4 -10   4 6176.75 81.9346   1
  -4 -10   3 735.443 40.0187   1
   4 -11  -2 17610.1 171.781  -2
  -4 -10   2 17610.1 171.781   1
  -4 -10   1-4.24861 29.1489   1
   4 -12   0 1440.02 53.2265  -2
  -4 -10   0 1440.02 53.2265   1
  -4 -10  -1 276.791 32.3681   1
  -4 -10  -2-1.28469 27.3007   1
  -4 -10  -3 901.668 36.4319   1
  -4 -10  -4 1359.09 37.1700   1
   4 -15   5 809.723 54.6225  -2
  -4 -10  -5 809.723 54.6225   1
  -4 -10  -6 340.641 29.2657   1
  -4 -11  13 173.216 30.4465   1
  -4 -11  12 160.736 24.5171   1
  -4 -11  11 14.1774 35.7099   1
   4  -7 -11 167.982 45.8763  -2
  -4 -11  11 167.982 45.8763   1
  -4 -11  10 1301.05 58.0465   1
  -4   8   9 1931.26 58.4240  -2
   4  11  -9 1931.26 58.4240   1
   4  11  -8 2308.48 48.7560   1
   4  11  -7 1751.94 44.3336   1
  -4 -11   6 779.575 51.8273   1
   4  11  -5 596.369 27.8726   1
  -4 -11   4 991.923 39.5982   1
  -4 -11   3 2228.18 51.2515   1
   4 -12  -2 56.7359 37.5688  -2
  -4 -11   2 56.7359 37.5688   1
  -4 -11   1 5424.14 71.6169   1
  -4 -11   0 30.4493 35.3797   1
   4 -13   0 2569.81 83.3853  -2
  -4 -11   0 2569.81 83.3853   1
  -4 -11  -1 566.274 31.9510   1
  -4 -11  -2 28.0974 23.6396   1
  -4 -11  -3 773.885 45.5626   1
  -4 -11  -4 1257.75 46.0668   1
  -4  16  -5 1801.34 46.7372  -2
   4  11   5 1801.34 46.7372   1
  -4 -12  12 0.81205 23.8404   1
  -4 -12  11 227.605 36.1103   1
   4  -8 -11 828.694 46.6673  -2
  -4 -12  11 828.694 46.6673   1
  -4 -12  10 308.816 40.5954   1
  -4   9   9 2613.80 58.2267  -2
   4  12  -9 2613.80 58.2267   1
   4  12  -8 513.925 28.7646   1
  -4 -12   7 2469.53 46.5938   1
   4  12  -6 328.138 27.3454   1
   4  12  -5 347.148 27.4211   1
   4  12  -4 25.7965 24.1261   1
  -4 -12   3 1750.77 34.6006   1
   4 -13  -2 4958.52 78.4231  -2
  -4 -12   2 4958.52 78.4231   1
  -4 -12   1 2651.83 38.1983   1
   4 -14   0 1416.18 63.2292  -2
  -4 -12   0 1416.18 63.2292   1
   4  12   1 212.626 25.7880   1
  -4 -12  -2 199.166 23.0044   1
   4  12   3 134.782 27.7731   1
  -4 -13  10-3.88747 26.4345   1
  -4  10   9 127.786 25.4946  -2
   4  13  -9 127.786 25.4946   1
  -4 -13   8 942.320 28.0582   1
  -4 -13   7 386.207 24.4698   1
   4  13  -6 713.145 27.7781   1
   4  13  -5 86.1686 16.9092   1
   4  13  -4 125.103 21.0937   1
   4  13  -3 742.466 40.1175   1
  -4  14   2 5408.71 95.2074  -2
   4  13  -2 5408.71 95.2074   1
   4  13  -1 28.0516 28.6005   1
   4  13   0 190.430 29.5199   1
   4  13   1 32.5523 24.1618   1
   4  14  -5 730.469 31.3020   1
   4  14  -4 60.0191 21.7972   1
  -5  14  -1 855.373 34.8069   1
  -5  14  -2 157.765 28.3256   1
  -5  14  -3-2.92705 28.1149   1
   5   9   4 826.063 47.8033  -2
  -5  14  -4 826.063 47.8033   1
  -5  14  -5 86.5588 26.9976   1
   5   8   6 97.3844 35.2090  -2
  -5  14  -6 97.3844 35.2090   1
   5  11  -1 2702.18 63.4189  -2
  -5  13   1 2702.18 63.4189   1
  -5  13   0 42.8791 30.0148   1
  -5  13  -1 376.834 37.6088   1
  -5  13  -2 43.8901 33.8799   1
  -5  13  -3 35.2012 32.9425   1
   5   8   4 280.304 48.0890  -2
  -5  13  -4 280.304 48.0890   1
  -5  13  -5 3217.52 45.2402   1
   5   7   6 6746.30 63.5824  -2
  -5  13  -6 6746.30 63.5824   1
  -5  13  -7 774.508 22.2674   1
  -5  13  -8 13726.8 63.7145   1
  -5  13  -9 3581.70 43.3745   1
  -5  13 -10 1046.63 25.9371   1
  -5  12   4 94.7869 27.6391   1
   5  11  -3 78.4718 25.6307  -2
  -5  12   3 78.4718 25.6307   1
  -5  12   2 23.2893 20.5250   1
   5  10  -1 2059.59 48.6013  -2
  -5  12   1 2059.59 48.6013   1
  -5  12   0 2282.71 42.8037   1
  -5  12  -1 982.995 51.4199   1
  -5  12  -2 42.1032 35.8197   1
  -5  12  -3 115.585 38.6283   1
   5   7   4 2680.45 53.0612  -2
  -5  12  -4 2680.45 53.0612   1
  -5  12  -5 827.193 26.8140   1
   5   6   6 93.8569 26.8077  -2
  -5  12  -6 93.8569 26.8077   1
  -5  12  -7 69.6372 19.6968   1
  -5  12  -8 10444.4 120.118   1
   5   5   8 13748.6 87.4947  -2
  -5  12  -8 13748.6 87.4947   1
  -5  12  -9 862.021 31.2807   1
  -5  12 -10 433.531 25.9859   1
  -5  12 -11 361.302 32.6519   1
   5   3  11 2009.38 54.4050  -2
  -5  12 -11 2009.38 54.4050   1
  -5  12 -12 50.8002 15.6093   1
  -5  11   6 25.0154 25.9114   1
  -5  11   5 136.628 32.1240   1
  -5  11   4 378.612 39.7356   1
   5  10  -3 1079.92 42.9441  -2
  -5  11   3 1079.92 42.9441   1
  -5  11   2 712.775 32.6862   1
   5   9  -1 2141.36 59.1115  -2
  -5  11   1 2141.36 59.1115   1
  -5  11   0 3444.47 56.4971   1
  -5  11  -1 2738.01 78.3591   1
  -5  11  -2 293.014 45.7565   1
  -5  11  -3 1457.59 42.1016   1
  -5  11  -4 1276.33 56.2901   1
   5   6   4 1407.97 49.9265  -2
  -5  11  -4 1407.97 49.9265   1
  -5  11  -5 258.595 23.5233   1
   5   5   6 4133.80 68.1066  -2
  -5  11  -6 4133.80 68.1066   1
  -5  11  -7 1417.92 33.6914   1
  -5  11  -8 13.1377 35.2555   1
   5   4   8 483.225 35.2751  -2
  -5  11  -8 483.225 35.2751   1
  -5  11  -9 450.176 29.9646   1
  -5  11 -10 791.117 32.5850   1
  -5  11 -11 2261.40 60.0197   1
   5   2  11 2402.48 67.8092  -2
  -5  11 -11 2402.48 67.8092   1
  -5  11 -12 672.476 25.2945   1
  -5  10   8 545.406 28.8008   1
  -5  10   7 3024.49 60.1422   1
  -5  10   6 419.129 37.8958   1
  -5  10   5 1531.38 56.7249   1
  -5  10   4-3.89644 23.3599   1
   5   9  -3 3630.87 71.1760  -2
  -5  10   3 3630.87 71.1760   1
  -5  10   2 1065.73 39.2353   1
   5   8  -1 2877.74 70.7675  -2
  -5  10   1 2877.74 70.7675   1
  -5  10   0 236.910 29.6292   1
  -5  10  -1 1227.78 41.5273   1
  -5  10  -2 1065.35 40.2861   1
  -5  10  -3 64.2394 22.3029   1
   5   5   4 1741.94 45.2740  -2
  -5  10  -4 1741.94 45.2740   1
  -5  10  -5 1224.29 34.7845   1
   5   4   6 105.005 31.0271  -2
  -5  10  -6 105.005 31.0271   1
  -5  10  -7 389.671 26.6538   1
  -5  10  -8 5118.40 104.013   1
   5   3   8 16156.5 115.091  -2
  -5  10  -8 16156.5 115.091   1
  -5  10  -9 1178.46 40.3812   1
  -5  10 -10 900.812 35.7418   1
  -5  10 -11 1149.63 50.3841   1
   5   1  11 1254.12 61.5650  -2
  -5  10 -11 1254.12 61.5650   1
  -5  10 -12 54.7122 22.2396   1
   5   0  13 392.008 28.1437  -2
  -5  10 -13 392.008 28.1437   1
  -5   9   9 2.27058 21.9582   1
   5  11  -8 1952.12 61.1825  -2
  -5   9   8 1952.12 61.1825   1
  -5   9   7 11.5221 33.6922   1
  -5   9   6 569.210 44.5894   1
  -5   9   5 445.343 46.2043   1
  -5   9   4 89.1493 26.2601   1
   5   8  -3 988.665 51.1556  -2
  -5   9   3 988.665 51.1556   1
  -5   9   2 917.371 40.2716   1
   5   7  -1 2452.64 70.1959  -2
  -5   9   1 2452.64 70.1959   1
  -5   9   0 652.393 30.1810   1
  -5   9  -1 368.827 33.0870   1
   5   6   1 453.684 63.2317  -2
  -5   9  -1 453.684 63.2317   1
  -5   9  -2 554.153 36.3533   1
  -5   9  -3 588.327 29.3205   1
   5   4   4 193.607 32.4344  -2
  -5   9  -4 193.607 32.4344   1
  -5   9  -5 2403.18 44.8654   1
   5   3   6 2847.03 64.5370  -2
  -5   9  -6 2847.03 64.5370   1
  -5   9  -7 180.889 24.4975   1
   5   2   8 38399.1 151.167  -2
  -5   9  -8 38399.1 151.167   1
  -5   9  -9 3447.23 61.1969   1
  -5   9 -10 3547.24 59.3505   1
  -5   9 -11 158.466 38.6281   1
   5   0  11 275.029 48.8534  -2
  -5   9 -11 275.029 48.8534   1
  -5   9 -12 1591.58 38.2287   1
   5  -1  13 39.7657 23.3547  -2
  -5   9 -13 39.7657 23.3547   1
  -5   8   9 141.663 30.8486   1
   5  10  -8 1257.53 62.6942  -2
  -5   8   8 1257.53 62.6942   1
  -5   8   7 149.451 37.5987   1
  -5   8   6 1403.90 61.5595   1
  -5   8   5 285.118 44.5957   1
  -5   8   4 2105.28 50.3749   1
   5   7  -3 3160.98 77.5415  -2
  -5   8   3 3160.98 77.5415   1
  -5   8   2 341.699 34.2163   1
   5   6  -1 1643.03 51.5209  -2
  -5   8   1 1643.03 51.5209   1
  -5   8   0 4749.36 59.2747   1
  -5   8  -1-4.50551 39.5737   1
   5   5   1-16.2949 38.5885  -2
  -5   8  -1-16.2949 38.5885   1
  -5   8  -2 70.5014 23.3170   1
  -5   8  -3 222.659 25.6099   1
   5   3   4 1282.22 43.9484  -2
  -5   8  -4 1282.22 43.9484   1
  -5   8  -5 3241.15 51.4823   1
   5   2   6 335.401 36.8586  -2
  -5   8  -6 335.401 36.8586   1
  -5   8  -7 41.0330 23.5385   1
   5   1   8 27275.3 169.282  -2
  -5   8  -8 27275.3 169.282   1
  -5   8  -9 925.902 57.6914   1
   5   0   9 926.755 64.3377  -2
  -5   8  -9 926.755 64.3377   1
  -5   8 -10 1.30573 37.6405   1
   5   0  10 139.814 50.7969  -2
  -5   8 -10 139.814 50.7969   1
  -5   8 -11 38.3203 38.0408   1
   5  -1  11 2031.20 79.1294  -2
  -5   8 -11 2031.20 79.1294   1
  -5   8 -12 6.64540 23.5035   1
   5  -2  13 1663.07 45.5340  -2
  -5   8 -13 1663.07 45.5340   1
   5  10 -10 1209.08 36.9639  -2
  -5   7  10 1209.08 36.9639   1
  -5   7   9 473.459 26.3706   1
   5   9  -8 497.893 36.1193  -2
  -5   7   8 497.893 36.1193   1
  -5   7   7 382.037 44.5095   1
  -5   7   6-8.15719 38.6996   1
   5   7  -5 96.5012 37.8286  -2
  -5   7   5 96.5012 37.8286   1
  -5   7   4 954.289 40.4671   1
   5   6  -3 27865.3 211.383  -2
  -5   7   3 27865.3 211.383   1
  -5   7   2 1815.00 41.8230   1
   5   5  -1 779.081 43.5882  -2
  -5   7   1 779.081 43.5882   1
  -5   7   0 2825.86 49.0677   1
  -5   7  -1 766.050 55.4755   1
   5   4   1 962.500 48.6506  -2
  -5   7  -1 962.500 48.6506   1
  -5   7  -2 337.944 32.0081   1
   5   3   2 964.260 47.3014  -2
  -5   7  -2 964.260 47.3014   1
  -5   7  -3 746.502 31.1806   1
   5   2   4 294.412 34.1675  -2
  -5   7  -4 294.412 34.1675   1
  -5   7  -5 51.5544 23.2146   1
   5   1   6 1356.57 50.6716  -2
  -5   7  -6 1356.57 50.6716   1
  -5   7  -7 3490.19 52.3462   1
  -5   7  -8 434.814 51.0388   1
   5   0   8 1359.68 79.5004  -2
  -5   7  -8 1359.68 79.5004   1
  -5   7  -9 317.949 49.6024   1
   5  -1   9 339.460 57.4404  -2
  -5   7  -9 339.460 57.4404   1
  -5   7 -10 122.772 40.9892   1
   5  -1  10 1127.45 66.3810  -2
  -5   7 -10 1127.45 66.3810   1
  -5   7 -11 2313.99 68.3001   1
   5  -2  11 2434.74 89.0368  -2
  -5   7 -11 2434.74 89.0368   1
  -5   7 -12 12.3733 24.2911   1
   5  -3  13 117.775 24.7381  -2
  -5   7 -13 117.775 24.7381   1
  -5   6  11 271.514 18.7674   1
   5   9 -10 1075.62 41.5940  -2
  -5   6  10 1075.62 41.5940   1
  -5   6   9 381.274 27.4576   1
   5   8  -8 27.4513 32.7891  -2
  -5   6   8 27.4513 32.7891   1
  -5   6   7 650.778 50.7844   1
  -5   6   6 679.303 54.1633   1
   5   6  -5 6006.35 80.7444  -2
  -5   6   5 6006.35 80.7444   1
  -5   6   4 1854.42 39.8218   1
   5   5  -3 34597.6 151.913  -2
  -5   6   3 34597.6 151.913   1
  -5   6   2 14884.7 86.8339   1
   5   4  -1 1491.30 51.4812  -2
  -5   6   1 1491.30 51.4812   1
  -5   6   0 7.67719 23.5309   1
  -5   6  -1 92.5982 44.3337   1
   5   3   1 395.028 42.3982  -2
  -5   6  -1 395.028 42.3982   1
  -5   6  -2 4261.85 101.629   1
   5   2   2 10138.3 69.9679  -2
  -5   6  -2 10138.3 69.9679   1
  -5   6  -3 25.8157 23.1235   1
   5   1   4 34.1500 31.0829  -2
  -5   6  -4 34.1500 31.0829   1
  -5   6  -5 3861.64 55.6569   1
   5   0   6 4.30759 27.7867  -2
  -5   6  -6 4.30759 27.7867   1
  -5   6  -7 916.747 33.7781   1
   5  -1   8 7830.01 100.357  -2
  -5   6  -8 7830.01 100.357   1
  -5   6  -9 533.221 52.0453   1
   5  -2   9 1961.71 78.0369  -2
  -5   6  -9 1961.71 78.0369   1
  -5   6 -10 40.1019 38.5953   1
   5  -2  10 101.511 54.8866  -2
  -5   6 -10 101.511 54.8866   1
  -5   6 -11 45.9751 36.6475   1
   5  -3  11 128.903 53.1772  -2
  -5   6 -11 128.903 53.1772   1
  -5   6 -12 11.7091 23.3199   1
   5  -4  13 73.5921 39.7247  -2
  -5   6 -13 73.5921 39.7247   1
   5   9 -12 207.228 32.7127  -2
  -5   5  12 207.228 32.7127   1
  -5   5  11 56.3947 19.2646   1
   5   8 -10 534.052 37.9476  -2
  -5   5  10 534.052 37.9476   1
  -5   5   9 113.119 25.3539   1
   5   7  -8 139.707 36.3647  -2
  -5   5   8 139.707 36.3647   1
  -5   5   7 378.654 49.4254   1
   5   6  -6 1315.76 75.9951  -2
  -5   5   6 1315.76 75.9951   1
  -5   5   5 745.225 36.2110   1
   5   5  -5 743.834 45.8531  -2
  -5   5   5 743.834 45.8531   1
  -5   5   4 1785.35 34.7830   1
   5   4  -3 5404.58 66.6937  -2
  -5   5   3 5404.58 66.6937   1
  -5   5   2 9429.72 63.3533   1
   5   3  -1 3785.84 55.3682  -2
  -5   5   1 3785.84 55.3682   1
  -5   5   0 15.6156 18.9153   1
  -5   5  -1 445.444 34.3170   1
   5   2   1 590.940 38.7311  -2
  -5   5  -1 590.940 38.7311   1
  -5   5  -2 1632.74 72.3162   1
   5   1   2 2765.36 43.8595  -2
  -5   5  -2 2765.36 43.8595   1
  -5   5  -3 1002.13 33.8040   1
   5   0   4 269.942 33.2838  -2
  -5   5  -4 269.942 33.2838   1
  -5   5  -5 258.562 26.3858   1
   5  -1   6 67.2578 28.5428  -2
  -5   5  -6 67.2578 28.5428   1
  -5   5  -7 251.832 32.4550   1
   5  -2   8 17868.7 146.252  -2
  -5   5  -8 17868.7 146.252   1
  -5   5  -9 754.223 54.8441   1
   5  -3   9 1297.70 74.3406  -2
  -5   5  -9 1297.70 74.3406   1
  -5   5 -10 1263.21 58.9745   1
   5  -3  10 1918.02 76.2767  -2
  -5   5 -10 1918.02 76.2767   1
  -5   5 -11 585.546 31.5751   1
   5  -4  11 590.778 63.6220  -2
  -5   5 -11 590.778 63.6220   1
  -5   5 -12 6451.32 66.3888   1
   5  -5  13 2.07317 23.2933  -2
  -5   5 -13 2.07317 23.2933   1
   5   8 -12 3503.54 70.1318  -2
  -5   4  12 3503.54 70.1318   1
  -5   4  11 650.679 28.1028   1
   5   7 -10 812.280 43.5499  -2
  -5   4  10 812.280 43.5499   1
  -5   4   9 244.243 28.8624   1
   5   6  -8 16.1853 47.4583  -2
  -5   4   8 16.1853 47.4583   1
  -5   4   7 12.4316 42.5711   1
  -5   4   6 1325.34 56.7000   1
   5   5  -6 2602.53 91.2609  -2
  -5   4   6 2602.53 91.2609   1
  -5   4   5 68.9022 27.6878   1
   5   4  -5 129.752 39.6704  -2
  -5   4   5 129.752 39.6704   1
  -5   4   4 6233.26 52.0668   1
   5   3  -3 4671.85 58.0684  -2
  -5   4   3 4671.85 58.0684   1
  -5   4   2 315.368 21.8789   1
   5   2  -1 216.580 27.3644  -2
  -5   4   1 216.580 27.3644   1
  -5   4   0 4358.93 44.2988   1
  -5   4  -1-2.39308 27.8378   1
   5   1   1 37.6242 32.5358  -2
  -5   4  -1 37.6242 32.5358   1
  -5   4  -2 4764.65 73.9846   1
   5   0   2 9767.09 70.5996  -2
  -5   4  -2 9767.09 70.5996   1
  -5   4  -3 224.595 26.8383   1
   5   0   3 376.173 39.3632  -2
  -5   4  -3 376.173 39.3632   1
   5  -1   4 632.498 39.1608  -2
  -5   4  -4 632.498 39.1608   1
  -5   4  -5 11493.7 89.7008   1
   5  -2   6 129.543 36.4797  -2
  -5   4  -6 129.543 36.4797   1
  -5   4  -7 709.783 39.1644   1
  -5   4  -8 3739.48 94.7656   1
   5  -3   8 9501.76 179.232  -2
  -5   4  -8 9501.76 179.232   1
  -5   4  -9 8.21198 27.1328   1
   5  -4   9 33.2808 55.7084  -2
  -5   4  -9 33.2808 55.7084   1
  -5   4 -10 38.1454 25.7392   1
   5  -4  10 18.2152 52.5885  -2
  -5   4 -10 18.2152 52.5885   1
  -5   4 -11 93.0555 35.2572   1
   5  -5  11 559.632 62.8717  -2
  -5   4 -11 559.632 62.8717   1
  -5   4 -12 25.3824 23.6083   1
   5  -6  13 91.8014 24.2241  -2
  -5   4 -13 91.8014 24.2241   1
  -5   4 -14 1548.25 38.8415   1
  -5   3  13 474.817 29.7027   1
   5   7 -12 243.684 43.2938  -2
  -5   3  12 243.684 43.2938   1
  -5   3  11 598.553 28.9170   1
   5   6 -10 1361.93 53.6836  -2
  -5   3  10 1361.93 53.6836   1
  -5   3   9 2374.11 51.0702   1
  -5   3   8 196.094 36.7850   1
   5   5  -8 249.937 59.9998  -2
  -5   3   8 249.937 59.9998   1
  -5   3   7 1469.29 43.6485   1
  -5   3   6 1916.74 65.1448   1
   5   4  -6 2511.90 92.9958  -2
  -5   3   6 2511.90 92.9958   1
  -5   3   5 27.0741 27.6436   1
   5   3  -5 176.355 46.2794  -2
  -5   3   5 176.355 46.2794   1
  -5   3   4 406.482 22.5640   1
   5   2  -3 60354.7 188.458  -2
  -5   3   3 60354.7 188.458   1
  -5   3   2 114.255 19.4916   1
   5   1  -1 700.228 32.2232  -2
  -5   3   1 700.228 32.2232   1
  -5   3   0 223.919 21.7533   1
   5   0   0 1371.59 69.0230  -2
  -5   3   0 1371.59 69.0230   1
  -5   3  -1 243.265 29.8315   1
   5   0   1 238.130 29.5906  -2
  -5   3  -1 238.130 29.5906   1
  -5   3  -2-13.2768 26.7588   1
   5  -1   2 683.526 31.9698  -2
  -5   3  -2 683.526 31.9698   1
  -5   3  -3 91.1876 43.2024   1
   5  -1   3 212.888 28.4230  -2
  -5   3  -3 212.888 28.4230   1
   5  -2   4 83.1415 38.7678  -2
  -5   3  -4 83.1415 38.7678   1
  -5   3  -5 2148.65 54.9339   1
   5  -3   6 275.702 45.6266  -2
  -5   3  -6 275.702 45.6266   1
  -5   3  -7 2117.16 43.2359   1
  -5   3  -8 7094.25 83.8277   1
   5  -4   8 9585.56 177.282  -2
  -5   3  -8 9585.56 177.282   1
  -5   3  -9 753.582 36.8084   1
   5  -5   9 1340.20 72.7292  -2
  -5   3  -9 1340.20 72.7292   1
  -5   3 -10 831.017 51.1645   1
   5  -5  10 1933.22 76.1121  -2
  -5   3 -10 1933.22 76.1121   1
  -5   3 -11 17.4111 36.3122   1
   5  -6  11 90.7422 50.9779  -2
  -5   3 -11 90.7422 50.9779   1
  -5   3 -12 2045.53 42.7386   1
   5  -7  13 35.4714 24.2371  -2
  -5   3 -13 35.4714 24.2371   1
  -5   3 -14-0.40368 21.7293   1
   5   7 -13 991.881 45.5911  -2
  -5   2  13 991.881 45.5911   1
   5   6 -12 576.652 50.8089  -2
  -5   2  12 576.652 50.8089   1
  -5   2  11 259.376 27.0551   1
   5   5 -10 2597.53 69.2692  -2
  -5   2  10 2597.53 69.2692   1
  -5   2   9 59.7693 20.6328   1
   5   4  -8 4152.23 76.0553  -2
  -5   2   8 4152.23 76.0553   1
  -5   2   7 76.7358 28.0709   1
  -5   2   6 15.6923 36.8446   1
   5   3  -6 988.679 53.9426  -2
  -5   2   6 988.679 53.9426   1
  -5   2   5 22363.1 147.586   1
   5   2  -5 53254.8 244.784  -2
  -5   2   5 53254.8 244.784   1
  -5   2   4 9029.42 79.8488   1
   5   2  -4 12430.4 161.848  -2
  -5   2   4 12430.4 161.848   1
   5   1  -3 59618.2 208.726  -2
  -5   2   3 59618.2 208.726   1
  -5   2   2 11273.7 76.0109   1
   5   0  -1 335.457 27.8523  -2
  -5   2   1 335.457 27.8523   1
  -5   2   0 686.544 23.4427   1
  -5   2  -1-12.4088 27.2680   1
   5  -1   1 1046.67 50.1168  -2
  -5   2  -1 1046.67 50.1168   1
  -5   2  -2 78.1462 27.6276   1
   5  -2   2 190.188 38.1599  -2
  -5   2  -2 190.188 38.1599   1
  -5   2  -3 6.72067 22.4244   1
   5  -2   3 4.15619 52.8791  -2
  -5   2  -3 4.15619 52.8791   1
   5  -3   4 115.385 32.2121  -2
  -5   2  -4 115.385 32.2121   1
  -5   2  -5 2736.93 47.2428   1
   5  -4   6 107.495 32.7032  -2
  -5   2  -6 107.495 32.7032   1
  -5   2  -7 3068.93 49.5923   1
  -5   2  -8 12288.8 147.275   1
   5  -5   8 18367.9 145.501  -2
  -5   2  -8 18367.9 145.501   1
  -5   2  -9 1502.01 64.7730   1
   5  -6   9 2081.39 82.0963  -2
  -5   2  -9 2081.39 82.0963   1
  -5   2 -10 158.688 39.2264   1
   5  -6  10 145.652 54.8731  -2
  -5   2 -10 145.652 54.8731   1
   5  -7  11 2309.42 54.8592  -2
  -5   2 -11 2309.42 54.8592   1
  -5   2 -12 94.9730 24.5325   1
   5  -8  13 1609.04 43.4768  -2
  -5   2 -13 1609.04 43.4768   1
  -5   2 -14 30.1342 21.5817   1
   5   6 -14 836.382 39.3958  -2
  -5   1  14 836.382 39.3958   1
   5   6 -13 2721.59 64.2080  -2
  -5   1  13 2721.59 64.2080   1
   5   5 -12 339.268 50.6164  -2
  -5   1  12 339.268 50.6164   1
   5   5 -11 403.075 53.6876  -2
  -5   1  11 403.075 53.6876   1
   5   4 -10 1609.94 46.4109  -2
  -5   1  10 1609.94 46.4109   1
  -5   1   9 149.341 23.3146   1
   5   3  -8 861.083 48.6291  -2
  -5   1   8 861.083 48.6291   1
  -5   1   7 329.281 47.6987   1
   5   2  -7 888.825 79.5765  -2
  -5   1   7 888.825 79.5765   1
  -5   1   6 2614.87 78.9830   1
   5   2  -6 2793.85 67.1442  -2
  -5   1   6 2793.85 67.1442   1
  -5   1   5 1685.68 49.3892   1
   5   1  -5 1625.01 60.1210  -2
  -5   1   5 1625.01 60.1210   1
  -5   1   4 4778.65 61.0864   1
   5   1  -4 4999.09 113.282  -2
  -5   1   4 4999.09 113.282   1
   5   0  -3 6471.06 74.8300  -2
  -5   1   3 6471.06 74.8300   1
  -5   1   2 21456.9 103.423   1
   5  -1  -1 7750.13 96.3213  -2
  -5   1   1 7750.13 96.3213   1
  -5   1   0 1077.00 33.8508   1
  -5   1  -1 916.752 39.2860   1
   5  -2   1 1078.34 50.6011  -2
  -5   1  -1 1078.34 50.6011   1
  -5   1  -2 761.446 37.2370   1
   5  -3   2 758.276 44.5289  -2
  -5   1  -2 758.276 44.5289   1
  -5   1  -3 104.600 22.8540   1
   5  -3   3 81.9268 38.2000  -2
  -5   1  -3 81.9268 38.2000   1
   5  -4   4 665.831 36.7614  -2
  -5   1  -4 665.831 36.7614   1
  -5   1  -5 69.6914 22.9799   1
   5  -5   6 68.2639 31.2855  -2
  -5   1  -6 68.2639 31.2855   1
  -5   1  -7 3572.47 66.1701   1
   5  -6   8 7940.37 99.1817  -2
  -5   1  -8 7940.37 99.1817   1
  -5   1  -9 19.9019 38.2080   1
   5  -7   9 362.567 58.0593  -2
  -5   1  -9 362.567 58.0593   1
  -5   1 -10 1058.72 55.6601   1
   5  -7  10 1190.90 65.8293  -2
  -5   1 -10 1190.90 65.8293   1
  -5   1 -11 2012.54 64.4908   1
   5  -8  11 2052.56 81.3460  -2
  -5   1 -11 2052.56 81.3460   1
  -5   1 -12 1133.41 33.7004   1
   5  -9  13 27.8151 29.9361  -2
  -5   1 -13 27.8151 29.9361   1
   5   5 -14 599.000 41.1190  -2
  -5   0  14 599.000 41.1190   1
   5   5 -13 3279.44 79.7751  -2
  -5   0  13 3279.44 79.7751   1
   5   4 -12 2138.12 84.3466  -2
  -5   0  12 2138.12 84.3466   1
  -5   0  11 8617.07 111.104   1
   5   4 -11 20335.8 176.695  -2
  -5   0  11 20335.8 176.695   1
   5   3 -10 2818.32 72.5792  -2
  -5   0  10 2818.32 72.5792   1
  -5   0   9 123.387 41.6247   1
   5   2  -8 4024.46 90.3520  -2
  -5   0   8 4024.46 90.3520   1
   5   1  -7 538.185 47.4673  -2
  -5   0   7 538.185 47.4673   1
   5   1  -6 8461.82 101.124  -2
  -5   0   6 8461.82 101.124   1
  -5   0   5 35.0884 45.1581   1
   5   0  -5-37.0742 44.3234  -2
  -5   0   5-37.0742 44.3234   1
  -5   0   4 22.9123 26.3356   1
   5  -1  -3 6811.32 109.087  -2
  -5   0   3 6811.32 109.087   1
  -5   0   2 2287.72 44.9095   1
   5  -2  -1 416.766 37.7498  -2
  -5   0   1 416.766 37.7498   1
  -5   0   0 1091.70 29.2064   1
  -5   0  -1-3.31299 21.2527   1
   5  -3   1 259.668 40.6528  -2
  -5   0  -1 259.668 40.6528   1
  -5   0  -2 4808.15 57.3743   1
   5  -4   2 9647.04 97.6229  -2
  -5   0  -2 9647.04 97.6229   1
  -5   0  -3 30.4391 23.0239   1
   5  -4   3 320.075 56.1385  -2
  -5   0  -3 320.075 56.1385   1
   5  -5   4 242.861 32.8873  -2
  -5   0  -4 242.861 32.8873   1
  -5   0  -5 10353.1 84.1765   1
   5  -6   6-2.53409 37.3013  -2
  -5   0  -6-2.53409 37.3013   1
  -5   0  -7 1648.53 50.4285   1
   5  -7   8 1370.90 52.3869  -2
  -5   0  -8 1370.90 52.3869   1
  -5   0  -9-3.13097 29.2281   1
  -5   0 -10 90.5112 28.4648   1
   5  -9  11 167.369 34.4190  -2
  -5   0 -11 167.369 34.4190   1
  -5   0 -12 279.796 24.1083   1
   5 -10  13 391.399 40.3678  -2
  -5   0 -13 391.399 40.3678   1
   5   4 -14 1028.92 48.4611  -2
  -5  -1  14 1028.92 48.4611   1
   5   4 -13 1004.92 56.6516  -2
  -5  -1  13 1004.92 56.6516   1
  -5  -1  12 676.658 41.5234   1
   5   3 -12 915.684 66.4615  -2
  -5  -1  12 915.684 66.4615   1
   5   3 -11 734.316 59.5737  -2
  -5  -1  11 734.316 59.5737   1
   5   2 -10 629.834 46.8482  -2
  -5  -1  10 629.834 46.8482   1
  -5  -1   9 2036.98 52.3442   1
   5   1  -8 5331.28 101.386  -2
  -5  -1   8 5331.28 101.386   1
   5   0  -7 335.306 45.8433  -2
  -5  -1   7 335.306 45.8433   1
   5   0  -6 8497.08 100.632  -2
  -5  -1   6 8497.08 100.632   1
  -5  -1   5 103.486 44.5201   1
   5  -1  -5 1582.73 59.0606  -2
  -5  -1   5 1582.73 59.0606   1
  -5  -1   4 33.8459 41.2998   1
   5  -1  -4 4649.44 106.215  -2
  -5  -1   4 4649.44 106.215   1
   5  -2  -3 56864.4 298.187  -2
  -5  -1   3 56864.4 298.187   1
  -5  -1   2 9238.51 80.1535   1
   5  -3  -1 695.758 40.5444  -2
  -5  -1   1 695.758 40.5444   1
  -5  -1   0 161.999 20.6719   1
  -5  -1  -1 28.2910 21.9078   1
   5  -4   1 29.7166 37.0598  -2
  -5  -1  -1 29.7166 37.0598   1
  -5  -1  -2 952.208 32.8163   1
   5  -5   2 2529.22 84.1271  -2
  -5  -1  -2 2529.22 84.1271   1
  -5  -1  -3 360.340 23.1299   1
   5  -6   4 17.7742 38.6710  -2
  -5  -1  -4 17.7742 38.6710   1
  -5  -1  -5 1434.81 47.7504   1
   5  -7   6 1461.36 63.7732  -2
  -5  -1  -6 1461.36 63.7732   1
  -5  -1  -7 188.601 32.2334   1
   5  -8   8 25882.0 160.849  -2
  -5  -1  -8 25882.0 160.849   1
  -5  -1  -9 103.430 29.7782   1
  -5  -1 -10 623.338 33.9132   1
  -5  -1 -11 152.221 35.6429   1
   5 -10  11 1201.07 59.7892  -2
  -5  -1 -11 1201.07 59.7892   1
  -5  -1 -12 360.053 34.4385   1
   5   3 -14 996.186 50.4781  -2
  -5  -2  14 996.186 50.4781   1
  -5  -2  13-9.00418 27.4370   1
   5   3 -13 700.216 53.2293  -2
  -5  -2  13 700.216 53.2293   1
   5   2 -12 157.475 52.8231  -2
  -5  -2  12 157.475 52.8231   1
   5   2 -11 1374.14 66.7348  -2
  -5  -2  11 1374.14 66.7348   1
   5   1 -10 626.051 67.2694  -2
  -5  -2  10 626.051 67.2694   1
  -5  -2   9 109.015 32.1621   1
   5   0  -8 4201.28 90.1319  -2
  -5  -2   8 4201.28 90.1319   1
  -5  -2   7 72.0842 41.9185   1
   5  -1  -7 196.381 67.2662  -2
  -5  -2   7 196.381 67.2662   1
   5  -1  -6 2539.90 67.6388  -2
  -5  -2   6 2539.90 67.6388   1
   5  -2  -5 54251.6 337.999  -2
  -5  -2   5 54251.6 337.999   1
  -5  -2   4 3063.05 50.1567   1
   5  -3  -3 65491.1 234.586  -2
  -5  -2   3 65491.1 234.586   1
  -5  -2   2 1851.73 41.2852   1
   5  -4  -1 187.908 29.7344  -2
  -5  -2   1 187.908 29.7344   1
  -5  -2   0 2542.02 39.1065   1
  -5  -2  -1 8.76221 22.7044   1
   5  -5   1 279.884 62.9839  -2
  -5  -2  -1 279.884 62.9839   1
  -5  -2  -2 5437.55 53.0796   1
  -5  -2  -3 91.2761 31.3458   1
   5  -7   4 249.740 44.1200  -2
  -5  -2  -4 249.740 44.1200   1
  -5  -2  -5 366.008 36.1157   1
   5  -8   6 302.420 46.5873  -2
  -5  -2  -6 302.420 46.5873   1
  -5  -2  -7 7880.63 91.9324   1
   5  -9   8 35838.9 181.243  -2
  -5  -2  -8 35838.9 181.243   1
  -5  -2  -9 41.7741 28.5251   1
  -5  -2 -10 1990.48 43.6813   1
  -5  -2 -11 118.377 34.1226   1
   5 -11  11 2520.52 58.7665  -2
  -5  -2 -11 2520.52 58.7665   1
  -5  -2 -12 20.5580 25.6441   1
  -5  -3  14 715.324 33.2418   1
   5   2 -14 908.107 52.0499  -2
  -5  -3  14 908.107 52.0499   1
   5   2 -13 721.645 54.4757  -2
  -5  -3  13 721.645 54.4757   1
   5   1 -12 961.765 65.6626  -2
  -5  -3  12 961.765 65.6626   1
   5   1 -11 540.853 58.6197  -2
  -5  -3  11 540.853 58.6197   1
   5   0 -10 3376.82 82.0299  -2
  -5  -3  10 3376.82 82.0299   1
  -5  -3   9 446.953 35.0276   1
   5  -1  -8 893.100 56.3292  -2
  -5  -3   8 893.100 56.3292   1
  -5  -3   7 708.617 37.4967   1
   5  -2  -7 440.616 71.0752  -2
  -5  -3   7 440.616 71.0752   1
  -5  -3   6 934.373 55.9071   1
   5  -2  -6 733.265 50.5471  -2
  -5  -3   6 733.265 50.5471   1
  -5  -3   5 41.7761 38.5514   1
   5  -3  -5 2.79097 58.9927  -2
  -5  -3   5 2.79097 58.9927   1
  -5  -3   4 3335.55 63.3101   1
   5  -4  -3 4644.46 87.2599  -2
  -5  -3   3 4644.46 87.2599   1
  -5  -3   2 8065.96 75.0508   1
   5  -5  -1 3740.35 58.1828  -2
  -5  -3   1 3740.35 58.1828   1
  -5  -3   0 535.296 28.1987   1
  -5  -3  -1 341.580 25.9637   1
   5  -6   1 241.126 62.6841  -2
  -5  -3  -1 241.126 62.6841   1
  -5  -3  -2 645.922 39.6170   1
  -5  -3  -3 93.2796 31.0443   1
   5  -8   4 1262.65 54.7409  -2
  -5  -3  -4 1262.65 54.7409   1
  -5  -3  -5 1032.72 44.7172   1
   5  -9   6 2604.57 78.8448  -2
  -5  -3  -6 2604.57 78.8448   1
  -5  -3  -7 9092.18 95.9007   1
   5 -10   8 15357.6 116.259  -2
  -5  -3  -8 15357.6 116.259   1
  -5  -3  -9 57.8680 26.3695   1
  -5  -3 -10 2567.28 43.9102   1
  -5  -3 -11 1677.21 47.5782   1
   5   1 -14 986.519 48.3750  -2
  -5  -4  14 986.519 48.3750   1
   5   1 -13 1051.38 56.4567  -2
  -5  -4  13 1051.38 56.4567   1
   5   0 -12 2266.84 83.8171  -2
  -5  -4  12 2266.84 83.8171   1
   5   0 -11 21549.3 181.903  -2
  -5  -4  11 21549.3 181.903   1
   5  -1 -10 1787.22 60.2499  -2
  -5  -4  10 1787.22 60.2499   1
  -5  -4   9 40.8608 37.5637   1
   5  -2  -8 4351.02 67.7525  -2
  -5  -4   8 4351.02 67.7525   1
  -5  -4   7 722.686 31.9609   1
  -5  -4   6 567.898 51.2481   1
   5  -3  -6 2651.55 87.2854  -2
  -5  -4   6 2651.55 87.2854   1
  -5  -4   5 79.1510 41.0108   1
   5  -4  -5 210.644 58.9760  -2
  -5  -4   5 210.644 58.9760   1
  -5  -4   4 7402.74 90.0567   1
   5  -5  -3 5595.61 125.712  -2
  -5  -4   3 5595.61 125.712   1
  -5  -4   2 5598.44 74.3612   1
   5  -6  -1 1586.05 57.9305  -2
  -5  -4   1 1586.05 57.9305   1
  -5  -4   0 235.893 45.9716   1
  -5  -4  -1 131.413 41.0812   1
   5  -7   1 772.488 68.0452  -2
  -5  -4  -1 772.488 68.0452   1
  -5  -4  -2-1.26314 29.4964   1
  -5  -4  -3 2043.16 54.7304   1
   5  -9   4 151.830 41.4238  -2
  -5  -4  -4 151.830 41.4238   1
  -5  -4  -5 2285.60 55.1702   1
   5 -10   6 104.599 41.3368  -2
  -5  -4  -6 104.599 41.3368   1
  -5  -4  -7 1217.22 43.1209   1
   5 -11   8 563.303 40.0405  -2
  -5  -4  -8 563.303 40.0405   1
  -5  -4  -9 1008.45 33.7864   1
  -5  -4 -10 45.2823 19.4070   1
   5   0 -14 670.828 42.7277  -2
  -5  -5  14 670.828 42.7277   1
   5   0 -13 3506.33 80.5524  -2
  -5  -5  13 3506.33 80.5524   1
   5  -1 -12 367.305 51.3779  -2
  -5  -5  12 367.305 51.3779   1
  -5  -5  11 493.077 44.3922   1
   5  -1 -11 523.478 53.5673  -2
  -5  -5  11 523.478 53.5673   1
   5  -2 -10 2486.95 95.4155  -2
  -5  -5  10 2486.95 95.4155   1
  -5  -5   9 1461.21 63.2329   1
   5  -3  -8 145.270 41.0534  -2
  -5  -5   8 145.270 41.0534   1
  -5  -5   7 258.724 33.5333   1
  -5  -5   6 1427.63 66.2767   1
  -5  -5   5 9.82903 38.1578   1
  -5  -5   4 36.5911 40.6052   1
   5  -6  -3 30717.3 280.796  -2
  -5  -5   3 30717.3 280.796   1
  -5  -5   2 7069.49 81.8752   1
   5  -7  -1 980.097 77.0035  -2
  -5  -5   1 980.097 77.0035   1
  -5  -5   0 2479.66 82.9385   1
   5  -8   1 18.6132 59.6515  -2
  -5  -5  -1 18.6132 59.6515   1
  -5  -5  -2 436.495 52.7926   1
  -5  -5  -3 1033.59 43.4204   1
   5 -10   4 1545.74 54.6323  -2
  -5  -5  -4 1545.74 54.6323   1
  -5  -5  -5 839.356 39.7523   1
   5 -11   6 4038.56 86.3866  -2
  -5  -5  -6 4038.56 86.3866   1
  -5  -5  -7 1610.55 43.0771   1
  -5  -5  -8 2919.92 49.2177   1
  -5  -5  -9 932.247 39.6233   1
  -5  -6  14 725.156 31.6203   1
   5  -1 -13 3176.24 69.0598  -2
  -5  -6  13 3176.24 69.0598   1
  -5  -6  12 377.081 39.1368   1
   5  -2 -12 622.979 52.8070  -2
  -5  -6  12 622.979 52.8070   1
  -5  -6  11 218.326 27.6080   1
   5  -3 -10 1347.34 77.0507  -2
  -5  -6  10 1347.34 77.0507   1
  -5  -6   9 190.805 44.2597   1
   5  -4  -8 26.3178 40.1702  -2
  -5  -6   8 26.3178 40.1702   1
  -5  -6   7-0.10438 39.9217   1
  -5  -6   6 1158.79 62.8243   1
  -5  -6   5 5200.22 109.215   1
  -5  -6   4 876.546 59.3716   1
   5  -7  -3 31123.9 152.601  -2
  -5  -6   3 31123.9 152.601   1
  -5  -6   2 130.387 45.0970   1
   5  -8  -1 1795.70 90.0761  -2
  -5  -6   1 1795.70 90.0761   1
  -5  -6   0 1335.81 68.6730   1
  -5  -6  -1 308.125 51.5537   1
  -5  -6  -2 840.597 60.2341   1
  -5  -6  -3 1380.21 67.2581   1
   5 -11   4 1431.26 75.0968  -2
  -5  -6  -4 1431.26 75.0968   1
  -5  -6  -5 76.4171 41.7390   1
   5 -12   6 213.529 51.6904  -2
  -5  -6  -6 213.529 51.6904   1
  -5  -6  -7 7594.78 101.869   1
  -5  -6  -8 4941.61 73.1212   1
  -5  -7  13 196.746 28.9650   1
  -5  -7  12 34.8190 32.9454   1
   5  -3 -12 290.010 45.5098  -2
  -5  -7  12 290.010 45.5098   1
  -5  -7  11 9.83550 34.5133   1
   5  -4 -10 827.659 68.7165  -2
  -5  -7  10 827.659 68.7165   1
  -5  -7   9 145.128 40.4023   1
   5  -5  -8 142.129 57.9798  -2
  -5  -7   8 142.129 57.9798   1
  -5  -7   7 706.244 54.7233   1
  -5  -7   6 284.694 45.4979   1
  -5  -7   5 46.3717 41.3014   1
  -5  -7   4 675.588 54.0428   1
   5  -8  -3 3207.05 73.5308  -2
  -5  -7   3 3207.05 73.5308   1
  -5  -7   2 1659.57 49.0111   1
   5  -9  -1 2399.85 97.0205  -2
  -5  -7   1 2399.85 97.0205   1
  -5  -7   0 2847.57 84.9901   1
  -5  -7  -1 562.707 52.2547   1
  -5  -7  -2 1217.67 62.4761   1
  -5  -7  -3 99.8269 43.9142   1
   5 -12   4 2694.22 85.8806  -2
  -5  -7  -4 2694.22 85.8806   1
  -5  -7  -5 2773.38 72.2850   1
   5 -13   6 6096.43 120.369  -2
  -5  -7  -6 6096.43 120.369   1
  -5  -7  -7 5884.19 78.9701   1
  -5  -8  12 748.178 42.1238   1
  -5  -8  11 1347.46 54.0305   1
   5  -5 -10 620.126 64.0724  -2
  -5  -8  10 620.126 64.0724   1
  -5  -8   9 113.736 38.0250   1
   5  -6  -8 110.077 55.0449  -2
  -5  -8   8 110.077 55.0449   1
  -5  -8   7 524.349 47.0739   1
  -5  -8   6 219.679 43.4490   1
  -5  -8   5 3.90136 40.9463   1
  -5  -8   4 2574.75 53.9753   1
   5  -9  -3 908.228 50.0409  -2
  -5  -8   3 908.228 50.0409   1
  -5  -8   2 1192.26 43.6546   1
   5 -10  -1 2900.09 73.9872  -2
  -5  -8   1 2900.09 73.9872   1
  -5  -8   0 1392.91 45.5785   1
  -5  -8  -1 17.0468 39.3393   1
  -5  -8  -2 0.34574 40.6675   1
  -5  -8  -3 713.156 49.5357   1
   5 -13   4 157.580 50.8043  -2
  -5  -8  -4 157.580 50.8043   1
  -5  -8  -5 91.8996 34.2653   1
   5 -14   6 36.1637 25.1402  -2
  -5  -8  -6 36.1637 25.1402   1
  -5  -9  12 197.310 30.9781   1
  -5  -9  11 710.309 43.3350   1
   5  -6 -10 1090.82 66.6314  -2
  -5  -9  10 1090.82 66.6314   1
  -5  -9   9 203.479 38.8051   1
   5  -7  -8 575.682 57.7962  -2
  -5  -9   8 575.682 57.7962   1
  -5  -9   7 265.805 43.8559   1
  -5  -9   6 569.382 48.5759   1
  -5  -9   5 136.348 42.0151   1
  -5  -9   4 170.206 27.6158   1
   5 -10  -3 3460.40 68.1216  -2
  -5  -9   3 3460.40 68.1216   1
  -5  -9   2 402.357 32.6421   1
   5 -11  -1 2126.29 61.4942  -2
  -5  -9   1 2126.29 61.4942   1
  -5  -9   0 2483.04 51.2922   1
  -5  -9  -1-3.97992 25.9008   1
  -5  -9  -2 42.6143 25.7033   1
  -5  -9  -3 222.169 26.1837   1
  -5  -9  -4 225.560 30.6533   1
   5 -14   4 697.912 49.6745  -2
  -5  -9  -4 697.912 49.6745   1
  -5  -9  -5 731.276 34.9360   1
  -5 -10  11 498.719 36.4817   1
   5  -7 -10 1219.32 62.6352  -2
  -5 -10  10 1219.32 62.6352   1
  -5 -10   9 0.13917 34.6055   1
   5  -8  -8 1341.47 64.3884  -2
  -5 -10   8 1341.47 64.3884   1
  -5 -10   7 21.8535 34.9982   1
  -5 -10   6 2286.77 67.0521   1
  -5 -10   5 38.9942 37.1544   1
  -5 -10   4 230.165 26.6367   1
   5 -11  -3 1108.03 43.8856  -2
  -5 -10   3 1108.03 43.8856   1
  -5 -10   2 177.971 26.3847   1
   5 -12  -1 1903.44 51.4197  -2
  -5 -10   1 1903.44 51.4197   1
  -5 -10   0 651.144 30.8960   1
  -5 -10  -1 104.130 22.8589   1
  -5 -10  -2 83.1298 20.4654   1
  -5 -10  -3 61.5175 26.7543   1
   5  -8 -10 473.924 41.1223  -2
  -5 -11  10 473.924 41.1223   1
  -5 -11   9 820.004 39.1348   1
   5  -9  -8 1991.52 61.5400  -2
  -5 -11   8 1991.52 61.5400   1
  -5 -11   7 37.0658 30.5205   1
  -5 -11   6 499.168 39.8560   1
  -5 -11   5-4.32786 31.1784   1
  -5 -11   4 75.9997 30.7904   1
  -5  12   3 123.707 26.7619  -2
   5  11  -3 123.707 26.7619   1
  -5 -11   2 883.025 23.2885   1
   5 -13  -1 2469.78 36.7990  -2
  -5 -11   1 2469.78 36.7990   1
  -5 -11   0 239.562 16.7672   1
  -5 -11  -1 741.675 23.6834   1
  -5 -12   7 48.7516 23.3588   1
  -5 -12   6 311.573 28.5096   1
  -5 -12   5 54.1764 23.5012   1
  -6  12  -1 16.7417 22.3824   1
  -6  12  -2 1539.58 42.7040   1
   6   7   3 1075.98 44.1626  -2
  -6  12  -3 1075.98 44.1626   1
  -6  12  -4 484.789 30.6756   1
  -6  11   0 1290.63 43.2409   1
  -6  11  -1 354.126 34.2632   1
  -6  11  -2 487.546 35.7963   1
  -6  11  -3 35.4374 26.7571   1
   6   6   3 587.291 46.1661  -2
  -6  11  -3 587.291 46.1661   1
  -6  11  -4 90.3153 20.9338   1
   6   5   5 410.870 33.0464  -2
  -6  11  -5 410.870 33.0464   1
  -6  11  -6 246.485 20.4771   1
   6   4   7 1990.87 36.4464  -2
  -6  11  -7 1990.87 36.4464   1
  -6  11  -8 743.956 23.4608   1
   6   9  -4 3228.67 60.1578  -2
  -6  10   4 3228.67 60.1578   1
  -6  10   3 2797.84 55.4772   1
   6   8  -2 2530.57 71.8523  -2
  -6  10   2 2530.57 71.8523   1
  -6  10   1 160.781 22.0170   1
  -6  10   0 242.070 31.4335   1
   6   7   0 643.550 50.0686  -2
  -6  10   0 643.550 50.0686   1
  -6  10  -1 322.169 37.7281   1
  -6  10  -2 24.1864 22.4979   1
  -6  10  -3-14.5171 33.6172   1
   6   5   3 119.530 47.4914  -2
  -6  10  -3 119.530 47.4914   1
  -6  10  -4 1082.93 34.6140   1
   6   4   5 196.832 26.0482  -2
  -6  10  -5 196.832 26.0482   1
  -6  10  -6 94.2556 21.9992   1
   6   3   7 1478.58 39.8046  -2
  -6  10  -7 1478.58 39.8046   1
  -6  10  -8 599.009 25.5588   1
  -6  10  -9 28.0080 17.8865   1
  -6  10 -10 31.0426 22.2860   1
   6   1  10 256.855 31.9727  -2
  -6  10 -10 256.855 31.9727   1
  -6   9   6 903.941 34.0635   1
  -6   9   5 647.577 36.1591   1
   6   8  -4 2558.05 69.7191  -2
  -6   9   4 2558.05 69.7191   1
  -6   9   3 221.274 35.4202   1
   6   7  -2 644.219 39.5253  -2
  -6   9   2 644.219 39.5253   1
  -6   9   1 103.416 24.1185   1
  -6   9   0 39.1639 35.4165   1
   6   6   0 95.4025 32.5960  -2
  -6   9   0 95.4025 32.5960   1
  -6   9  -1 37.4681 24.8551   1
  -6   9  -2 46.8218 25.0593   1
  -6   9  -3 16.1436 37.3257   1
   6   4   3 414.414 52.1621  -2
  -6   9  -3 414.414 52.1621   1
  -6   9  -4 3657.27 44.1633   1
   6   3   5 1785.53 45.5313  -2
  -6   9  -5 1785.53 45.5313   1
  -6   9  -6 490.553 29.2964   1
   6   2   7 1625.55 45.8558  -2
  -6   9  -7 1625.55 45.8558   1
  -6   9  -8 5.68058 22.5561   1
  -6   9  -9 42.7462 29.1315   1
   6   1   9 14.9754 37.8320  -2
  -6   9  -9 14.9754 37.8320   1
  -6   9 -10 36.7644 25.4818   1
   6   0  10 930.512 43.7151  -2
  -6   9 -10 930.512 43.7151   1
  -6   8   7 433.608 30.5877   1
  -6   8   6 218.561 31.7177   1
  -6   8   5 853.491 45.2861   1
   6   7  -4 121.231 46.7164  -2
  -6   8   4 121.231 46.7164   1
  -6   8   3 3964.05 81.3098   1
   6   6  -2 1455.07 53.6851  -2
  -6   8   2 1455.07 53.6851   1
  -6   8   1 43.0024 20.5257   1
  -6   8   0 28.8317 39.6712   1
   6   5   0 368.266 38.3439  -2
  -6   8   0 368.266 38.3439   1
  -6   8  -1 61.5778 21.4968   1
  -6   8  -2 1563.30 44.4116   1
  -6   8  -3 2306.82 73.4697   1
   6   3   3 6759.28 126.160  -2
  -6   8  -3 6759.28 126.160   1
  -6   8  -4 1227.75 32.1580   1
   6   2   5 745.282 46.1655  -2
  -6   8  -5 745.282 46.1655   1
  -6   8  -6 57.0186 25.1119   1
   6   1   7 2002.96 51.9869  -2
  -6   8  -7 2002.96 51.9869   1
  -6   8  -8 14.4407 23.2142   1
  -6   8  -9 209.119 34.5697   1
   6   0   9 830.407 51.0410  -2
  -6   8  -9 830.407 51.0410   1
  -6   8 -10 2164.60 51.9802   1
   6  -1  10 2932.78 70.1490  -2
  -6   8 -10 2932.78 70.1490   1
  -6   8 -11 351.919 29.3287   1
  -6   7   8 158.506 26.3591   1
  -6   7   7 28.6027 30.2327   1
  -6   7   6 274.042 36.2983   1
  -6   7   5 991.648 49.6667   1
   6   6  -4 8643.83 138.305  -2
  -6   7   4 8643.83 138.305   1
  -6   7   3 4222.59 58.3740   1
   6   5  -2 1592.56 47.2723  -2
  -6   7   2 1592.56 47.2723   1
  -6   7   1 1012.81 31.6995   1
  -6   7   0 265.522 46.9201   1
   6   4   0 442.244 40.1394  -2
  -6   7   0 442.244 40.1394   1
  -6   7  -1 752.667 36.8043   1
   6   3   1 1271.41 68.5093  -2
  -6   7  -1 1271.41 68.5093   1
  -6   7  -2-4.30676 40.3409   1
   6   3   2 503.837 57.8508  -2
  -6   7  -2 503.837 57.8508   1
  -6   7  -3 664.073 53.6669   1
   6   2   3 855.690 44.7339  -2
  -6   7  -3 855.690 44.7339   1
  -6   7  -4 1652.19 45.3193   1
   6   1   5 433.105 42.2058  -2
  -6   7  -5 433.105 42.2058   1
  -6   7  -6 398.112 30.8875   1
   6   0   7 206.746 35.9374  -2
  -6   7  -7 206.746 35.9374   1
  -6   7  -8 49.0030 35.4748   1
   6  -1   8 36.4199 47.6493  -2
  -6   7  -8 36.4199 47.6493   1
  -6   7  -9 2817.03 67.0013   1
   6  -1   9 5353.60 92.6440  -2
  -6   7  -9 5353.60 92.6440   1
  -6   7 -10 812.749 39.6744   1
   6  -2  10 805.823 50.9490  -2
  -6   7 -10 805.823 50.9490   1
  -6   7 -11 556.197 33.2361   1
   6   8  -9 273.929 33.8630  -2
  -6   6   9 273.929 33.8630   1
  -6   6   8 1089.68 43.7973   1
   6   7  -7 3021.14 73.2751  -2
  -6   6   7 3021.14 73.2751   1
  -6   6   6 7025.76 106.049   1
  -6   6   5 3637.56 84.1295   1
   6   5  -4 15186.6 192.755  -2
  -6   6   4 15186.6 192.755   1
  -6   6   3 3434.06 58.5143   1
   6   4  -2 2678.55 73.8135  -2
  -6   6   2 2678.55 73.8135   1
  -6   6   1 927.970 32.6591   1
   6   3   0 2170.92 49.9696  -2
  -6   6   0 2170.92 49.9696   1
  -6   6  -1 1416.78 68.1093   1
   6   2   1 3189.86 62.5196  -2
  -6   6  -1 3189.86 62.5196   1
  -6   6  -2 189.838 45.9758   1
   6   2   2 2003.69 53.2549  -2
  -6   6  -2 2003.69 53.2549   1
  -6   6  -3 497.534 52.1131   1
   6   1   3 915.288 62.4189  -2
  -6   6  -3 915.288 62.4189   1
  -6   6  -4 3628.90 62.6787   1
   6   0   5 156.451 39.7073  -2
  -6   6  -5 156.451 39.7073   1
  -6   6  -6 180.226 29.4394   1
   6  -1   7 1546.31 52.5043  -2
  -6   6  -7 1546.31 52.5043   1
  -6   6  -8 698.948 47.7576   1
   6  -2   8 764.298 56.3802  -2
  -6   6  -8 764.298 56.3802   1
  -6   6  -9 47.3047 33.2399   1
   6  -2   9 0.72258 45.5852  -2
  -6   6  -9 0.72258 45.5852   1
  -6   6 -10 61.4581 30.1813   1
   6  -3  10 436.825 47.5004  -2
  -6   6 -10 436.825 47.5004   1
  -6   6 -11 147.365 29.3147   1
   6   7  -9 363.020 42.8132  -2
  -6   5   9 363.020 42.8132   1
  -6   5   8 166.753 34.0818   1
   6   6  -7 4916.29 95.0262  -2
  -6   5   7 4916.29 95.0262   1
   6   5  -6 3521.55 87.9903  -2
  -6   5   6 3521.55 87.9903   1
  -6   5   5 2641.28 77.2615   1
   6   4  -4 8877.61 97.4665  -2
  -6   5   4 8877.61 97.4665   1
  -6   5   3 284.445 32.7188   1
   6   3  -2 600.129 50.6190  -2
  -6   5   2 600.129 50.6190   1
  -6   5   1 126.271 31.9451   1
   6   2   0 338.744 44.6037  -2
  -6   5   0 338.744 44.6037   1
  -6   5  -1 331.240 37.0447   1
   6   1   1 416.931 59.7931  -2
  -6   5  -1 416.931 59.7931   1
  -6   5  -2 1479.66 68.6449   1
   6   1   2 3002.41 84.3455  -2
  -6   5  -2 3002.41 84.3455   1
  -6   5  -3 24.8237 40.1686   1
   6   0   3 44.7557 51.4096  -2
  -6   5  -3 44.7557 51.4096   1
  -6   5  -4 6401.39 81.2423   1
   6  -1   5 4067.92 88.9696  -2
  -6   5  -5 4067.92 88.9696   1
  -6   5  -6 66.7574 27.6423   1
   6  -2   7 285.718 39.7693  -2
  -6   5  -7 285.718 39.7693   1
  -6   5  -8 34.7022 34.6575   1
   6  -3   8 58.1666 50.3851  -2
  -6   5  -8 58.1666 50.3851   1
  -6   5  -9 2947.80 67.3738   1
   6  -3   9 4535.87 94.2651  -2
  -6   5  -9 4535.87 94.2651   1
  -6   5 -10 561.625 35.5172   1
   6  -4  10 3675.03 84.3197  -2
  -6   5 -10 3675.03 84.3197   1
   6  -4  11 270.432 38.6089  -2
  -6   5 -11 270.432 38.6089   1
  -6   4  10 327.743 27.5863   1
   6   6  -9 425.442 49.1484  -2
  -6   4   9 425.442 49.1484   1
  -6   4   8-0.77350 32.1055   1
   6   5  -7 517.108 57.1681  -2
  -6   4   7 517.108 57.1681   1
  -6   4   6 46.3812 32.3147   1
   6   4  -6 851.895 65.2726  -2
  -6   4   6 851.895 65.2726   1
  -6   4   5 4330.04 64.5717   1
   6   3  -4 7873.69 75.6828  -2
  -6   4   4 7873.69 75.6828   1
  -6   4   3 4304.93 55.9562   1
   6   2  -2 2323.63 47.9923  -2
  -6   4   2 2323.63 47.9923   1
  -6   4   1 14.4123 22.0013   1
   6   1   0 231.416 36.3569  -2
  -6   4   0 231.416 36.3569   1
  -6   4  -1 21.4031 45.0669   1
   6   0   1 919.372 48.6857  -2
  -6   4  -1 919.372 48.6857   1
  -6   4  -2 352.488 49.5128   1
   6   0   2 464.057 35.1490  -2
  -6   4  -2 464.057 35.1490   1
  -6   4  -3 1354.80 67.5317   1
   6  -1   3 3112.84 56.4702  -2
  -6   4  -3 3112.84 56.4702   1
  -6   4  -4 873.308 40.0524   1
   6  -2   5 1433.54 61.5469  -2
  -6   4  -5 1433.54 61.5469   1
  -6   4  -6 369.529 33.1122   1
   6  -3   7 779.807 45.6302  -2
  -6   4  -7 779.807 45.6302   1
  -6   4  -8 31.0067 36.7001   1
   6  -4   8 125.913 48.8832  -2
  -6   4  -8 125.913 48.8832   1
  -6   4  -9 1780.43 54.5130   1
   6  -4   9 3295.99 85.4423  -2
  -6   4  -9 3295.99 85.4423   1
   6  -5  10 3884.06 86.4861  -2
  -6   4 -10 3884.06 86.4861   1
  -6   4 -11 82.7103 29.2508   1
  -6   3  10 483.557 32.8982   1
   6   5  -9 1167.96 63.8443  -2
  -6   3   9 1167.96 63.8443   1
  -6   3   8 34.9711 21.3534   1
  -6   3   7 212.065 35.9839   1
   6   4  -7 2857.97 89.4928  -2
  -6   3   7 2857.97 89.4928   1
  -6   3   6 643.075 44.4639   1
   6   3  -6 958.469 65.2584  -2
  -6   3   6 958.469 65.2584   1
  -6   3   5 61.7117 37.7331   1
   6   3  -5 592.417 62.0049  -2
  -6   3   5 592.417 62.0049   1
   6   2  -4 24583.0 118.276  -2
  -6   3   4 24583.0 118.276   1
  -6   3   3 16869.7 92.0824   1
   6   1  -2 1398.81 40.9987  -2
  -6   3   2 1398.81 40.9987   1
  -6   3   1 110.523 22.6753   1
   6   0   0 74.8371 29.1532  -2
  -6   3   0 74.8371 29.1532   1
  -6   3  -1-14.2677 44.8309   1
   6  -1   1 42.0301 41.9414  -2
  -6   3  -1 42.0301 41.9414   1
  -6   3  -2 449.134 53.0357   1
   6  -1   2 2471.73 48.5272  -2
  -6   3  -2 2471.73 48.5272   1
  -6   3  -3-4.10928 46.3735   1
   6  -2   3 476.907 36.2861  -2
  -6   3  -3 476.907 36.2861   1
  -6   3  -4 1437.41 47.3921   1
   6  -3   5 332.633 44.0783  -2
  -6   3  -5 332.633 44.0783   1
  -6   3  -6 12.8441 28.7070   1
   6  -4   7 814.521 45.7122  -2
  -6   3  -7 814.521 45.7122   1
  -6   3  -8 35.1087 34.9161   1
   6  -5   8 96.5416 49.8727  -2
  -6   3  -8 96.5416 49.8727   1
   6  -5   9 4230.25 91.1308  -2
  -6   3  -9 4230.25 91.1308   1
   6  -6  10 311.220 48.5532  -2
  -6   3 -10 311.220 48.5532   1
  -6   3 -11 92.6429 29.3449   1
  -6   2  10 153.623 29.8180   1
   6   4  -9 50.6722 27.5693  -2
  -6   2   9 50.6722 27.5693   1
  -6   2   8 185.074 25.4978   1
  -6   2   7 1893.60 60.2386   1
   6   3  -7 2170.11 82.8039  -2
  -6   2   7 2170.11 82.8039   1
  -6   2   6 1516.51 58.6128   1
   6   2  -6 4333.76 99.5070  -2
  -6   2   6 4333.76 99.5070   1
  -6   2   5 2269.86 53.5105   1
   6   2  -5 2857.93 88.2657  -2
  -6   2   5 2857.93 88.2657   1
   6   1  -4 33799.3 138.735  -2
  -6   2   4 33799.3 138.735   1
  -6   2   3 88.1213 22.0595   1
   6   0  -2 764.392 35.5950  -2
  -6   2   2 764.392 35.5950   1
  -6   2   1 2339.45 40.1360   1
   6  -1   0 464.308 33.5945  -2
  -6   2   0 464.308 33.5945   1
  -6   2  -1 6633.68 86.3749   1
   6  -2   1 13474.4 115.800  -2
  -6   2  -1 13474.4 115.800   1
  -6   2  -2 1867.59 77.2930   1
   6  -2   2 3934.74 56.7802  -2
  -6   2  -2 3934.74 56.7802   1
  -6   2  -3 444.092 50.8060   1
   6  -3   3 312.305 43.7600  -2
  -6   2  -3 312.305 43.7600   1
  -6   2  -4 3393.33 50.3111   1
   6  -4   5 1417.46 60.8137  -2
  -6   2  -5 1417.46 60.8137   1
  -6   2  -6 256.993 30.2568   1
   6  -5   7 326.188 38.9349  -2
  -6   2  -7 326.188 38.9349   1
  -6   2  -8 75.8480 30.7066   1
   6  -6   8 653.049 57.0643  -2
  -6   2  -8 653.049 57.0643   1
  -6   2  -9 25.3796 28.3861   1
   6  -6   9-2.69834 48.9855  -2
  -6   2  -9-2.69834 48.9855   1
  -6   2 -10 31.0784 26.1495   1
   6  -7  10 600.289 50.1319  -2
  -6   2 -10 600.289 50.1319   1
  -6   2 -11 988.151 37.3548   1
  -6   1  10 71.3559 19.3416   1
   6   3  -9 66.6183 29.1912  -2
  -6   1   9 66.6183 29.1912   1
  -6   1   8 265.742 27.2688   1
  -6   1   7 801.027 47.5303   1
   6   2  -7 2062.59 84.5691  -2
  -6   1   7 2062.59 84.5691   1
  -6   1   6 1229.91 56.3697   1
   6   1  -6 4044.16 74.9274  -2
  -6   1   6 4044.16 74.9274   1
  -6   1   5 49.1638 37.9903   1
   6   1  -5 1090.10 53.7266  -2
  -6   1   5 1090.10 53.7266   1
   6   0  -4 14913.4 95.9557  -2
  -6   1   4 14913.4 95.9557   1
  -6   1   3 2348.82 39.4842   1
   6  -1  -2 678.615 37.1465  -2
  -6   1   2 678.615 37.1465   1
  -6   1   1 75.4281 21.7870   1
   6  -2   0 382.303 31.8478  -2
  -6   1   0 382.303 31.8478   1
  -6   1  -1 14.5312 28.5512   1
   6  -3   1 15.4424 33.9326  -2
  -6   1  -1 15.4424 33.9326   1
  -6   1  -2 1948.41 78.0584   1
   6  -3   2 2272.82 59.2424  -2
  -6   1  -2 2272.82 59.2424   1
  -6   1  -3 1494.28 70.7875   1
   6  -4   3 2699.84 68.1319  -2
  -6   1  -3 2699.84 68.1319   1
  -6   1  -4 6760.39 66.6292   1
   6  -5   5 4347.52 70.7040  -2
  -6   1  -5 4347.52 70.7040   1
  -6   1  -6 234.591 23.6361   1
   6  -6   7 1469.55 49.0800  -2
  -6   1  -7 1469.55 49.0800   1
  -6   1  -8 22.9909 31.7915   1
   6  -7   8-6.74118 50.2409  -2
  -6   1  -8-6.74118 50.2409   1
  -6   1  -9 2713.41 59.3710   1
   6  -7   9 5062.55 91.6358  -2
  -6   1  -9 5062.55 91.6358   1
  -6   1 -10 747.877 34.8685   1
   6  -8  10 2609.48 64.3330  -2
  -6   1 -10 2609.48 64.3330   1
   6   3 -11 74.0265 29.5871  -2
  -6   0  11 74.0265 29.5871   1
  -6   0  10 790.512 27.6497   1
   6   2  -9 51.4733 27.5847  -2
  -6   0   9 51.4733 27.5847   1
  -6   0   8 1405.44 39.9014   1
  -6   0   7 29.5173 35.3281   1
   6   1  -7 696.277 48.1216  -2
  -6   0   7 696.277 48.1216   1
  -6   0   6 519.160 45.3674   1
   6   0  -6 1346.27 54.4659  -2
  -6   0   6 1346.27 54.4659   1
  -6   0   5 5712.13 105.531   1
   6   0  -5 12493.3 113.853  -2
  -6   0   5 12493.3 113.853   1
   6  -1  -4 14775.1 113.628  -2
  -6   0   4 14775.1 113.628   1
  -6   0   3 2442.42 39.9870   1
   6  -2  -2 708.506 38.4531  -2
  -6   0   2 708.506 38.4531   1
  -6   0   1 1160.23 31.2524   1
   6  -3   0 31.4297 27.7041  -2
  -6   0   0 31.4297 27.7041   1
  -6   0  -1 720.670 31.3318   1
  -6   0  -2 10.3823 42.7089   1
   6  -4   2 312.072 58.9784  -2
  -6   0  -2 312.072 58.9784   1
  -6   0  -3 54.5777 41.9524   1
   6  -5   3 40.0050 53.6229  -2
  -6   0  -3 40.0050 53.6229   1
  -6   0  -4 709.670 25.9375   1
   6  -6   5 154.916 38.5505  -2
  -6   0  -5 154.916 38.5505   1
  -6   0  -6 152.227 28.3574   1
   6  -7   7 149.574 34.6752  -2
  -6   0  -7 149.574 34.6752   1
  -6   0  -8 153.949 25.2166   1
  -6   0  -9 617.497 36.8441   1
   6  -8   9 760.835 52.6925  -2
  -6   0  -9 760.835 52.6925   1
  -6   0 -10 906.347 35.2309   1
   6  -9  10 1000.71 46.2558  -2
  -6   0 -10 1000.71 46.2558   1
   6   2 -11 896.599 42.4565  -2
  -6  -1  11 896.599 42.4565   1
  -6  -1  10 52.2921 28.0363   1
   6   1  -9 18.0716 30.9194  -2
  -6  -1   9 18.0716 30.9194   1
  -6  -1   8-0.70700 24.5874   1
  -6  -1   7 510.496 45.0121   1
   6   0  -7 677.433 49.2214  -2
  -6  -1   7 677.433 49.2214   1
  -6  -1   6 2555.52 76.5450   1
   6  -1  -6 4225.66 75.1986  -2
  -6  -1   6 4225.66 75.1986   1
  -6  -1   5 908.725 54.5701   1
   6  -1  -5 992.592 53.2629  -2
  -6  -1   5 992.592 53.2629   1
   6  -2  -4 34023.2 168.410  -2
  -6  -1   4 34023.2 168.410   1
  -6  -1   3 9625.90 81.5411   1
   6  -3  -2 1266.17 43.3358  -2
  -6  -1   2 1266.17 43.3358   1
  -6  -1   1 128.555 25.2018   1
   6  -4   0 164.308 31.8995  -2
  -6  -1   0 164.308 31.8995   1
  -6  -1  -1 117.569 24.2042   1
  -6  -1  -2 1432.82 63.8873   1
   6  -5   2 2880.15 87.8923  -2
  -6  -1  -2 2880.15 87.8923   1
  -6  -1  -3 296.015 46.6326   1
   6  -6   3 675.327 67.5156  -2
  -6  -1  -3 675.327 67.5156   1
  -6  -1  -4 579.520 52.7108   1
   6  -7   5 410.464 42.6945  -2
  -6  -1  -5 410.464 42.6945   1
  -6  -1  -6 14.3807 25.9520   1
   6  -8   7 1825.43 50.5080  -2
  -6  -1  -7 1825.43 50.5080   1
  -6  -1  -8 5.70412 23.0911   1
  -6  -1  -9 17.5648 20.3250   1
   6   1 -11 988.656 46.3274  -2
  -6  -2  11 988.656 46.3274   1
  -6  -2  10 673.088 39.3330   1
   6   0  -9 46.0745 43.9158  -2
  -6  -2   9 46.0745 43.9158   1
  -6  -2   8 187.973 26.7728   1
   6  -1  -8 815.611 66.9851  -2
  -6  -2   8 815.611 66.9851   1
  -6  -2   7 1133.71 56.1926   1
   6  -1  -7 2245.44 62.0233  -2
  -6  -2   7 2245.44 62.0233   1
  -6  -2   6 2636.11 74.9336   1
   6  -2  -6 4525.84 75.3735  -2
  -6  -2   6 4525.84 75.3735   1
  -6  -2   5 390.961 44.9674   1
   6  -2  -5 2658.43 63.9020  -2
  -6  -2   5 2658.43 63.9020   1
   6  -3  -4 23496.8 139.261  -2
  -6  -2   4 23496.8 139.261   1
  -6  -2   3 2935.02 48.9053   1
   6  -4  -2 2375.47 68.0336  -2
  -6  -2   2 2375.47 68.0336   1
  -6  -2   1 11.7844 26.1060   1
  -6  -2   0 289.223 41.1796   1
   6  -5   0 418.094 59.5295  -2
  -6  -2   0 418.094 59.5295   1
  -6  -2  -1 1754.49 37.7984   1
  -6  -2  -2 1644.65 68.2268   1
   6  -7   3 601.726 62.8521  -2
  -6  -2  -3 601.726 62.8521   1
  -6  -2  -4 2713.16 78.9868   1
   6  -8   5 646.759 68.6454  -2
  -6  -2  -5 646.759 68.6454   1
  -6  -2  -6 1022.18 37.0235   1
   6  -9   7 1571.58 46.1124  -2
  -6  -2  -7 1571.58 46.1124   1
  -6  -2  -8 849.701 44.2681   1
  -6  -2  -9 59.1040 26.6829   1
  -6  -3  12 1352.87 35.4481   1
   6   0 -11 31.6183 33.3673  -2
  -6  -3  11 31.6183 33.3673   1
  -6  -3  10 95.1191 30.5258   1
   6  -1  -9 27.0466 41.6160  -2
  -6  -3   9 27.0466 41.6160   1
  -6  -3   8 429.057 32.1662   1
  -6  -3   7 169.948 40.4325   1
   6  -2  -7 2514.06 90.7956  -2
  -6  -3   7 2514.06 90.7956   1
  -6  -3   6 373.799 43.1455   1
   6  -3  -6 759.004 71.6770  -2
  -6  -3   6 759.004 71.6770   1
  -6  -3   5 480.235 46.1093   1
   6  -3  -5 266.882 69.1692  -2
  -6  -3   5 266.882 69.1692   1
   6  -4  -4 8106.61 75.0898  -2
  -6  -3   4 8106.61 75.0898   1
  -6  -3   3 2971.28 54.4337   1
   6  -5  -2 646.365 46.3363  -2
  -6  -3   2 646.365 46.3363   1
  -6  -3   1 419.786 31.6023   1
  -6  -3   0 1241.34 53.6483   1
   6  -6   0 2528.27 84.0929  -2
  -6  -3   0 2528.27 84.0929   1
  -6  -3  -1 645.601 51.7963   1
  -6  -3  -2 544.634 49.9247   1
   6  -8   3 7422.19 125.822  -2
  -6  -3  -3 7422.19 125.822   1
  -6  -3  -4 2159.15 70.9524   1
   6  -9   5 1743.52 84.5660  -2
  -6  -3  -5 1743.52 84.5660   1
  -6  -3  -6 1404.59 57.9763   1
   6 -10   7 1514.97 62.5566  -2
  -6  -3  -7 1514.97 62.5566   1
  -6  -3  -8 73.5547 28.0342   1
  -6  -4  12 477.802 26.4396   1
   6  -1 -11 467.496 41.8197  -2
  -6  -4  11 467.496 41.8197   1
  -6  -4  10-17.4075 28.2888   1
   6  -2  -9 32.4460 41.6782  -2
  -6  -4   9 32.4460 41.6782   1
  -6  -4   8 642.819 31.7518   1
  -6  -4   7 2844.76 73.2832   1
   6  -3  -7 3165.26 94.7541  -2
  -6  -4   7 3165.26 94.7541   1
  -6  -4   6 881.522 34.6548   1
   6  -4  -6 591.965 66.7391  -2
  -6  -4   6 591.965 66.7391   1
  -6  -4   5 712.018 29.2980   1
   6  -5  -4 8728.56 85.3636  -2
  -6  -4   4 8728.56 85.3636   1
  -6  -4   3 2170.20 47.2949   1
   6  -6  -2 2721.08 69.4345  -2
  -6  -4   2 2721.08 69.4345   1
  -6  -4   1 193.475 22.8872   1
   6  -7   0 643.889 59.8571  -2
  -6  -4   0 643.889 59.8571   1
  -6  -4  -1 869.211 54.0373   1
  -6  -4  -2 123.780 43.5675   1
   6  -9   3 755.215 61.6449  -2
  -6  -4  -3 755.215 61.6449   1
  -6  -4  -4 87.4516 41.3530   1
   6 -10   5 337.631 52.7758  -2
  -6  -4  -5 337.631 52.7758   1
  -6  -4  -6 188.673 36.5800   1
   6 -11   7 2108.07 59.5157  -2
  -6  -4  -7 2108.07 59.5157   1
  -6  -5  12 45.2472 19.4306   1
   6  -2 -11 991.525 44.9804  -2
  -6  -5  11 991.525 44.9804   1
  -6  -5  10 55.1453 28.5070   1
   6  -3  -9 1131.60 60.9716  -2
  -6  -5   9 1131.60 60.9716   1
  -6  -5   8 31.1734 19.6859   1
  -6  -5   7 546.709 29.9882   1
   6  -4  -7 403.702 58.6017  -2
  -6  -5   7 403.702 58.6017   1
  -6  -5   6 3324.89 53.7212   1
   6  -5  -6 3463.45 89.7830  -2
  -6  -5   6 3463.45 89.7830   1
  -6  -5   5 1191.14 31.9673   1
   6  -6  -4 15555.8 105.975  -2
  -6  -5   4 15555.8 105.975   1
  -6  -5   3 204.032 26.6424   1
   6  -7  -2 1553.78 53.5185  -2
  -6  -5   2 1553.78 53.5185   1
  -6  -5   1 638.280 34.4691   1
   6  -8   0 539.931 40.4402  -2
  -6  -5   0 539.931 40.4402   1
  -6  -5  -1 56.4084 37.8855   1
  -6  -5  -2 242.805 41.4887   1
   6 -10   3 322.294 50.2185  -2
  -6  -5  -3 322.294 50.2185   1
  -6  -5  -4 288.132 40.2818   1
   6 -11   5 553.051 52.6315  -2
  -6  -5  -5 553.051 52.6315   1
  -6  -5  -6 823.951 38.5219   1
   6  -3 -11 3250.40 58.6392  -2
  -6  -6  11 3250.40 58.6392   1
  -6  -6  10 16.8917 25.3637   1
   6  -4  -9 420.535 32.3030  -2
  -6  -6   9 420.535 32.3030   1
  -6  -6   8 17.8470 21.5421   1
  -6  -6   7 3982.39 53.8181   1
   6  -5  -7 5537.52 92.7554  -2
  -6  -6   7 5537.52 92.7554   1
  -6  -6   6 9103.75 64.8954   1
  -6  -6   5 483.008 24.5931   1
   6  -7  -4 9011.27 77.6921  -2
  -6  -6   4 9011.27 77.6921   1
  -6  -6   3 3349.13 78.3587   1
   6  -8  -2 1298.88 76.6879  -2
  -6  -6   2 1298.88 76.6879   1
  -6  -6   1 13.6085 24.6478   1
  -6  -6   0 1.95435 35.3470   1
   6  -9   0 121.649 46.6851  -2
  -6  -6   0 121.649 46.6851   1
  -6  -6  -1 121.492 26.7180   1
  -6  -6  -2 15.7356 24.0921   1
  -6  -6  -3 590.910 40.4583   1
   6 -11   3 652.471 51.7468  -2
  -6  -6  -3 652.471 51.7468   1
  -6  -6  -4 896.306 29.8776   1
   6 -12   5 330.659 29.0100  -2
  -6  -6  -5 330.659 29.0100   1
  -6  -7  10 530.372 29.1939   1
   6  -5  -9 328.365 27.9589  -2
  -6  -7   9 328.365 27.9589   1
  -6  -7   8 401.337 23.6959   1
  -6  -7   7 34.2156 17.6869   1
  -6  -7   6 291.818 20.2996   1
  -6  -7   5 17.4157 25.2022   1
   6  -8  -4 212.799 48.5676  -2
  -6  -7   4 212.799 48.5676   1
  -6  -7   3 181.905 36.2557   1
   6  -9  -2 686.565 40.4832  -2
  -6  -7   2 686.565 40.4832   1
  -6  -7   1 25.4827 22.5090   1
  -6  -7   0 432.734 39.7418   1
   6 -10   0 477.712 48.6813  -2
  -6  -7   0 477.712 48.6813   1
  -6  -7  -1 46.4198 23.1518   1
  -6  -7  -2 1167.54 33.1638   1
  -6  -7  -3 817.417 27.8200   1
  -6  -7  -4 106.335 17.4208   1
  -6  -8   8-2.68234 25.7607   1
  -6  -8   7 2802.35 60.0077   1
  -6  -8   6 751.616 28.5670   1
  -6  -8   5 249.573 24.5557   1
   6  -9  -4 2529.13 67.3282  -2
  -6  -8   4 2529.13 67.3282   1
  -6  -8   3 879.392 43.8779   1
   6 -10  -2 2476.33 81.1911  -2
  -6  -8   2 2476.33 81.1911   1
  -6  -8   1 250.074 23.1673   1
  -6  -8   0 315.963 22.9638   1
  -6  -8  -1 253.685 21.4913   1
  -6  -8  -2 179.387 18.0936   1
  -6  -9   7 454.742 29.4814   1
  -6  -9   6 70.2902 25.6109   1
  -6  -9   5 1923.51 49.0264   1
   6 -10  -4 3038.74 60.6628  -2
  -6  -9   4 3038.74 60.6628   1
  -6  -9   3 114.679 27.7163   1
   6 -11  -2 3933.96 80.0921  -2
  -6  -9   2 3933.96 80.0921   1
  -6  -9   1 2419.98 49.0153   1
  -7   8  -1 2872.22 49.4199   1
  -7   8  -2 233.476 28.2791   1
  -7   8  -3 609.089 33.8688   1
   7   2   4 186.136 36.6623  -2
  -7   8  -4 186.136 36.6623   1
  -7   8  -5 162.535 26.0345   1
   7   5  -3 1283.88 47.4520  -2
  -7   7   3 1283.88 47.4520   1
  -7   7   2 2178.61 45.1612   1
   7   4  -1 454.408 38.0215  -2
  -7   7   1 454.408 38.0215   1
  -7   7   0 76.1655 28.3496   1
  -7   7  -1 337.927 34.1980   1
  -7   7  -2 12.5970 28.6927   1
  -7   7  -3 2874.83 61.1114   1
   7   1   4 398.900 46.0862  -2
  -7   7  -4 398.900 46.0862   1
  -7   7  -5 45.0795 28.9530   1
   7   0   6 179.508 35.4359  -2
  -7   7  -6 179.508 35.4359   1
   7   5  -5 9046.93 89.3900  -2
  -7   6   5 9046.93 89.3900   1
  -7   6   4 3453.04 56.9718   1
   7   4  -3 1573.15 61.1694  -2
  -7   6   3 1573.15 61.1694   1
  -7   6   2 558.585 35.6909   1
   7   3  -1 138.998 39.4073  -2
  -7   6   1 138.998 39.4073   1
  -7   6   0 663.230 26.8309   1
  -7   6  -1 544.011 40.3680   1
  -7   6  -2 2378.03 61.7069   1
  -7   6  -3 221.352 35.6855   1
   7   0   4 708.618 52.4988  -2
  -7   6  -4 708.618 52.4988   1
  -7   6  -5 139.990 32.6976   1
   7  -1   6 206.541 38.3032  -2
  -7   6  -6 206.541 38.3032   1
  -7   5   6 1173.15 35.7258   1
   7   4  -5 7117.55 91.0983  -2
  -7   5   5 7117.55 91.0983   1
  -7   5   4 199.879 31.9082   1
   7   3  -3 762.341 55.0522  -2
  -7   5   3 762.341 55.0522   1
  -7   5   2 980.715 43.9310   1
   7   2  -1 680.032 36.6873  -2
  -7   5   1 680.032 36.6873   1
  -7   5   0 30.7473 23.2389   1
  -7   5  -1 218.347 37.8256   1
  -7   5  -2-7.61369 33.3202   1
  -7   5  -3 132.018 37.0609   1
   7  -1   4 1012.26 59.3451  -2
  -7   5  -4 1012.26 59.3451   1
  -7   5  -5 41.4493 19.8168   1
   7  -2   6 691.700 31.0490  -2
  -7   5  -6 691.700 31.0490   1
   7   4  -6 477.969 38.4271  -2
  -7   4   6 477.969 38.4271   1
   7   3  -5 2090.16 62.7890  -2
  -7   4   5 2090.16 62.7890   1
  -7   4   4 323.938 36.5618   1
   7   2  -3 2141.00 78.9361  -2
  -7   4   3 2141.00 78.9361   1
  -7   4   2 309.601 38.4476   1
   7   1  -1 1262.89 44.4915  -2
  -7   4   1 1262.89 44.4915   1
  -7   4   0 103.210 37.0998   1
   7   0   0 192.340 46.7329  -2
  -7   4   0 192.340 46.7329   1
  -7   4  -1 1541.15 58.1937   1
  -7   4  -2 2470.68 65.5509   1
  -7   4  -3 749.111 44.6718   1
   7  -2   4 1166.16 40.9650  -2
  -7   4  -4 1166.16 40.9650   1
  -7   4  -5-22.6671 19.8898   1
   7  -3   6 295.665 27.4492  -2
  -7   4  -6 295.665 27.4492   1
  -7   4  -7 105.505 25.4585   1
   7   3  -7 280.837 34.3435  -2
  -7   3   7 280.837 34.3435   1
   7   3  -6 1296.15 50.9199  -2
  -7   3   6 1296.15 50.9199   1
   7   2  -5 1415.09 60.5134  -2
  -7   3   5 1415.09 60.5134   1
   7   2  -4 1231.53 57.6883  -2
  -7   3   4 1231.53 57.6883   1
   7   1  -3 649.946 58.5462  -2
  -7   3   3 649.946 58.5462   1
  -7   3   2 729.328 44.6227   1
   7   0  -1 1511.14 47.9229  -2
  -7   3   1 1511.14 47.9229   1
  -7   3   0 31.3995 36.1396   1
  -7   3  -1 330.740 40.5299   1
  -7   3  -2 7.77676 35.7102   1
  -7   3  -3 3179.78 70.3185   1
   7  -3   4 1069.91 40.4069  -2
  -7   3  -4 1069.91 40.4069   1
  -7   3  -5 92.6015 21.1863   1
   7  -4   6 305.393 26.4159  -2
  -7   3  -6 305.393 26.4159   1
   7  -5   7 7.67738 32.6747  -2
  -7   3  -7 7.67738 32.6747   1
   7   2  -7 4640.24 67.2828  -2
  -7   2   7 4640.24 67.2828   1
   7   2  -6 658.136 47.2927  -2
  -7   2   6 658.136 47.2927   1
   7   1  -5 1697.53 65.7755  -2
  -7   2   5 1697.53 65.7755   1
  -7   2   4 63.0810 33.4287   1
   7   0  -3 1914.39 79.2034  -2
  -7   2   3 1914.39 79.2034   1
  -7   2   2 138.631 27.9364   1
   7  -1  -1 965.026 69.7021  -2
  -7   2   1 965.026 69.7021   1
  -7   2   0 50.6682 36.0623   1
   7  -2   0 256.362 56.6701  -2
  -7   2   0 256.362 56.6701   1
  -7   2  -1 38.2233 35.9945   1
   7  -2   1 323.416 55.7648  -2
  -7   2  -1 323.416 55.7648   1
  -7   2  -2 271.685 38.0907   1
   7  -3   2 512.683 55.2286  -2
  -7   2  -2 512.683 55.2286   1
  -7   2  -3 96.3219 23.0932   1
   7  -4   4 1226.60 40.5348  -2
  -7   2  -4 1226.60 40.5348   1
  -7   2  -5 29.2801 19.4064   1
   7  -5   6 715.406 46.3315  -2
  -7   2  -6 715.406 46.3315   1
  -7   2  -7 1176.98 36.9941   1
  -7   1   6 81.5878 27.8174   1
   7   1  -6 131.673 41.4096  -2
  -7   1   6 131.673 41.4096   1
   7   0  -5 565.112 34.4044  -2
  -7   1   5 565.112 34.4044   1
  -7   1   4 596.474 41.0519   1
   7   0  -4 637.450 52.2045  -2
  -7   1   4 637.450 52.2045   1
   7  -1  -3 1947.13 57.7561  -2
  -7   1   3 1947.13 57.7561   1
  -7   1   2 177.062 43.5462   1
   7  -2  -1 906.667 68.9417  -2
  -7   1   1 906.667 68.9417   1
   7  -3   0 1043.83 63.8684  -2
  -7   1   0 1043.83 63.8684   1
   7  -3   1 859.027 60.5533  -2
  -7   1  -1 859.027 60.5533   1
   7  -4   2 3125.50 77.8437  -2
  -7   1  -2 3125.50 77.8437   1
  -7   1  -3 1521.59 34.2113   1
   7  -5   4 1003.96 55.0492  -2
  -7   1  -4 1003.96 55.0492   1
  -7   1  -5 85.6892 29.1441   1
   7  -6   6 192.766 36.7625  -2
  -7   1  -6 192.766 36.7625   1
  -7   0   7 190.952 27.7030   1
  -7   0   6 92.4899 28.4789   1
  -7   0   5 73.4355 29.9599   1
  -7   0   4 28.0275 28.7896   1
   7  -1  -4 1008.99 63.9308  -2
  -7   0   4 1008.99 63.9308   1
   7  -2  -3 2003.56 58.0449  -2
  -7   0   3 2003.56 58.0449   1
  -7   0   2 289.256 45.5448   1
   7  -3  -1 1796.37 81.3572  -2
  -7   0   1 1796.37 81.3572   1
   7  -4   0 474.949 58.2147  -2
  -7   0   0 474.949 58.2147   1
   7  -4   1 3003.70 77.9057  -2
  -7   0  -1 3003.70 77.9057   1
   7  -5   2 3491.76 76.4292  -2
  -7   0  -2 3491.76 76.4292   1
  -7   0  -3 171.202 23.7144   1
   7  -6   4 703.223 49.4900  -2
  -7   0  -4 703.223 49.4900   1
  -7   0  -5 44.3309 27.0588   1
   7  -7   6 300.640 34.0673  -2
  -7   0  -6 300.640 34.0673   1
   7   0  -8 2333.17 47.8205  -2
  -7  -1   8 2333.17 47.8205   1
  -7  -1   7 162.305 27.4799   1
  -7  -1   6 4.25827 27.5331   1
  -7  -1   5 625.442 37.4278   1
   7  -2  -5 2007.94 73.2713  -2
  -7  -1   5 2007.94 73.2713   1
  -7  -1   4 367.797 27.4792   1
   7  -3  -3 743.375 41.8892  -2
  -7  -1   3 743.375 41.8892   1
  -7  -1   2 1597.49 61.2223   1
   7  -4  -1 1635.54 77.6029  -2
  -7  -1   1 1635.54 77.6029   1
   7  -5   0 56.3143 55.3401  -2
  -7  -1   0 56.3143 55.3401   1
   7  -5   1 1263.75 62.5129  -2
  -7  -1  -1 1263.75 62.5129   1
   7  -6   2 2721.18 44.0102  -2
  -7  -1  -2 2721.18 44.0102   1
  -7  -1  -3 422.524 24.7457   1
   7  -7   4 548.750 42.2853  -2
  -7  -1  -4 548.750 42.2853   1
  -7  -1  -5 111.542 25.7554   1
   7  -1  -8 3599.34 54.5392  -2
  -7  -2   8 3599.34 54.5392   1
  -7  -2   7 1987.03 46.7419   1
  -7  -2   6 613.460 34.4969   1
  -7  -2   5 234.665 31.8054   1
   7  -3  -5 1787.71 68.6516  -2
  -7  -2   5 1787.71 68.6516   1
  -7  -2   4-5.86808 27.3593   1
   7  -3  -4 1720.67 66.5775  -2
  -7  -2   4 1720.67 66.5775   1
   7  -4  -3 2186.75 55.0173  -2
  -7  -2   3 2186.75 55.0173   1
  -7  -2   2 275.607 42.6457   1
   7  -5  -1 529.642 61.4527  -2
  -7  -2   1 529.642 61.4527   1
  -7  -2   0 609.959 45.1275   1
   7  -6   1 1651.71 62.9735  -2
  -7  -2  -1 1651.71 62.9735   1
   7  -7   2 185.211 28.0236  -2
  -7  -2  -2 185.211 28.0236   1
  -7  -2  -3 708.293 23.9547   1
   7  -8   4 276.248 33.4136  -2
  -7  -2  -4 276.248 33.4136   1
  -7  -3   7 148.245 24.2937   1
  -7  -3   6 696.254 33.8069   1
   7  -3  -6 1603.10 56.3018  -2
  -7  -3   6 1603.10 56.3018   1
  -7  -3   5 77.0366 27.6736   1
   7  -4  -5 2408.80 70.1924  -2
  -7  -3   5 2408.80 70.1924   1
  -7  -3   4 1689.06 35.4019   1
   7  -5  -3 904.978 63.9653  -2
  -7  -3   3 904.978 63.9653   1
  -7  -3   2 183.844 38.3328   1
   7  -6  -1 79.5226 48.4288  -2
  -7  -3   1 79.5226 48.4288   1
  -7  -3   0 106.079 35.3511   1
   7  -7   1 184.487 46.5669  -2
  -7  -3  -1 184.487 46.5669   1
   7  -8   2 1103.13 48.6773  -2
  -7  -3  -2 1103.13 48.6773   1
  -7  -4   6 513.616 21.0546   1
  -7  -4   5 5006.43 62.3623   1
   7  -5  -5 7624.93 92.7780  -2
  -7  -4   5 7624.93 92.7780   1
  -7  -4   4 648.813 40.4879   1
   7  -6  -3 1557.86 67.9431  -2
  -7  -4   3 1557.86 67.9431   1
  -7  -4   2 414.139 38.2625   1
   7  -7  -1 415.428 50.5008  -2
  -7  -4   1 415.428 50.5008   1
  -7  -4   0 332.300 33.3590   1
  -7  -4  -1 2279.00 49.8611   1
  -7  -5   4 1553.90 43.1461   1
   7  -7  -3 1277.31 56.1067  -2
  -7  -5   3 1277.31 56.1067   1
  -7  -5   2 2308.04 49.9622   1
   7  -8  -1 946.101 48.3178  -2
  -7  -5   1 946.101 48.3178   1
  -7  -5   0-32.1013 24.9706   1
   0   0   2 17482.3 78.8252   2
   0   0   3 2809.77 60.6098   2
   0   0   4 30337.4 210.208   2
   0   0   5 10484.2 142.653   2
   0   0  -6 14438.3 133.449   2
   0   0  -8 982.253 54.6423   2
   0   0 -10 1788.03 72.9425   2
   0   0  13 1994.65 69.6571   2
   0   0  15 700.709 51.8173   2
   0   0  17 171.582 24.4315   2
   0  -1  17 4.99151 22.8142   2
   0  -1  15 819.567 53.3308   2
   0  -1  13 1247.99 59.7060   2
   0  -1  10 1399.29 87.9108   2
   0   1  -8 17718.8 172.136   2
   0  -1   6 79.0398 30.4253   2
   0  -1   5 887.909 54.1360   2
   0  -1   4 1112.12 52.5543   2
   0  -1   3 129.890 29.5374   2
   0  -1   2 773.155 21.8110   2
   0   1   1 2964.44 32.0237   2
   0   1   2 336.322 28.3352   2
   0   1   3 7239.21 99.5157   2
   0   1   4 2981.95 79.0064   2
   0   1   5 5103.52 108.587   2
   0  -1  -6 6133.84 93.1206   2
   0  -1  -8 303.967 40.3515   2
   0  -1 -10 208.319 41.9436   2
   0   1  11 10142.3 132.289   2
   0   1  13 1154.47 60.4772   2
   0   1  15 2233.83 72.2742   2
   0   1  17 440.260 26.1500   2
   0  -2  17 5.82159 33.5740   2
   0  -2  15 9.84990 37.3954   2
   0  -2  13 1277.45 59.8004   2
   0  -2  10 246.626 42.4543   2
   0  -2   8 72178.4 330.140   2
   0  -2   6 57481.0 245.896   2
   0  -2   5 45109.5 276.425   2
   0  -2   4 46767.2 254.261   2
   0  -2   3 5731.83 83.0973   2
   0   2  -2 3415.75 24.2003   2
   0   2  -1 5947.81 47.3991   2
   0   2   1 1043.64 39.3038   2
   0   2   2 5529.06 86.3548   2
   0   2   3 40.7479 34.3869   2
   0   2   4 5131.48 106.355   2
   0   2   5 28955.5 258.241   2
   0  -2  -6 9905.71 121.759   2
   0  -2  -8 40291.9 280.717   2
   0   2  10 10.3666 32.1329   2
   0   2  11 138.434 38.9656   2
   0   2  12 1348.93 62.3079   2
   0   2  13 3212.36 86.5428   2
   0   2  15 496.759 45.8125   2
   0   2  17 28.0205 18.8724   2
   0  -3  17 2309.34 47.8843   2
   0  -3  15 958.408 55.5699   2
   0  -3  13 50.4836 37.5565   2
   0  -3  10 328.241 43.4821   2
   0  -3   8 13037.0 143.888   2
   0  -3   6 2332.11 57.5655   2
   0  -3   5 6170.45 111.989   2
   0  -3   4 4282.64 88.0457   2
   0  -3   3 7356.75 41.7788   2
   0   3  -2 5352.08 79.7897   2
   0   3  -1 148.082 9.40897   2
   0   3   1 51.0514 29.2023   2
   0   3   2 37387.9 242.256   2
   0   3   3 11315.7 42.4193   2
   0  -3  -4 13472.2 127.220   2
   0   3   5 317.274 50.6036   2
   0  -3  -6 3869.46 85.2182   2
   0   3   8 20104.0 208.876   2
   0  -3 -10 1387.05 43.3959   2
   0   3  11 6733.51 115.961   2
   0   3  12 131.371 39.3916   2
   0   3  13 996.427 57.9122   2
   0   3  15 561.730 45.9928   2
   0   3  17 1888.47 47.4743   2
   0  -4  17 168.874 26.1589   2
   0  -4  15 20.8461 25.4578   2
   0  -4  13-5.13903 34.1043   2
   0  -4  11 308.175 67.9897   2
   0  -4  10 113.746 38.3537   2
   0  -4   8 1092.90 52.5097   2
   0  -4   6 97.5949 32.4031   2
   0  -4   5 18959.4 81.9370   2
   0  -4   4 12537.0 72.3292   2
   0   4  -3 6755.60 106.116   2
   0   4  -2 37790.0 93.8034   2
   0  -4   1 54968.6 569.508   2
   0   4   1 9992.95 132.078   2
   0  -4  -2 226.338 32.4722   2
   0  -4  -3 1962.00 80.5531   2
   0   4   4 7732.78 106.937   2
   0   4   5 2195.34 66.3852   2
   0   4   6 2493.70 74.5225   2
   0   4   8 1124.02 63.7106   2
   0   4  10 7220.59 118.716   2
   0   4  11 5963.24 112.735   2
   0   4  12 4997.26 105.238   2
   0   4  13 1551.29 64.8264   2
   0   4  15 1215.08 52.3759   2
   0  -5  17 326.389 39.0348   2
   0  -5  15 712.286 51.9784   2
   0  -5  13 74.1340 38.6466   2
   0  -5  10 1431.17 65.5546   2
   0  -5   8 378.341 43.5288   2
   0  -5   6 6538.15 97.2680   2
   0   5  -5 42.9382 8.70759   2
   0  -5   4 24735.0 239.624   2
   0   5  -3 10176.7 139.745   2
   0   5  -2 53054.8 139.353   2
   0  -5   1 6964.18 52.5114   2
   0  -5  -1 234.365 33.1359   2
   0  -5  -2 13836.4 196.960   2
   0  -5  -3 239.184 37.2160   2
   0  -5  -4 2578.08 71.3433   2
   0  -5  -5 83.4089 57.7761   2
   0  -5  -6 548.501 69.9605   2
   0   5   8 237.032 38.3214   2
   0   5  10 13274.8 161.535   2
   0   5  11 12166.0 158.266   2
   0   5  12 9495.24 140.144   2
   0   5  13 17.7743 37.3855   2
   0   5  15 1165.06 47.3538   2
   0  -6  17 35.2984 35.7497   2
   0  -6  15 149.392 28.5954   2
   0  -6  13 4320.75 92.3816   2
   0  -6  10 437.521 49.9661   2
   0  -6   8 70057.3 351.012   2
   0  -6   6 290.666 35.9848   2
   0  -6   5 6213.88 97.3041   2
   0  -6   4 11224.1 179.584   2
   0   6  -3 11649.4 120.504   2
   0  -6   2 6874.36 54.6139   2
   0   6  -1 1778.91 27.6971   2
   0  -6  -1 364.425 36.7758   2
   0   6   2 201.135 33.0571   2
   0  -6  -3 2097.22 67.7373   2
   0   6   4 167.804 36.4964   2
   0  -6  -5 2080.57 73.0606   2
   0  -6  -6 184.251 40.5462   2
   0   6   8 11215.7 98.6843   2
   0   6  10 462.235 48.1492   2
   0   6  11 217.178 43.7411   2
   0   6  12 2811.49 78.5837   2
   0   6  13 298.588 40.1779   2
   0   6  15 1404.05 43.7838   2
   0  -7  17 2594.83 72.4406   2
   0  -7  15 578.634 35.7536   2
   0  -7  13 7714.92 91.8527   2
   0  -7  11 11625.1 147.427   2
   0  -7  10 33.5348 47.9725   2
   0  -7   8 29470.9 240.391   2
   0  -7   6 33.7670 33.4455   2
   0  -7   5 820.588 70.8536   2
   0   7  -4 273.886 35.6105   2
   0   7  -3 33.9123 31.3119   2
   0   7  -2 144.961 34.4937   2
   0   7  -1 1772.86 56.9784   2
   0  -7  -1 970.103 49.5973   2
   0  -7  -2 8844.91 129.234   2
   0  -7  -3 597.875 47.8681   2
   0  -7  -4-13.7499 36.8956   2
   0  -7  -5 16.5780 40.8148   2
   0   7   6 878.047 50.8268   2
   0   7   8 1525.44 44.8213   2
   0   7  10 1409.11 65.1416   2
   0   7  11 2029.70 71.2108   2
   0   7  12 1758.36 63.1282   2
   0   7  13 99.5776 33.3892   2
   0  -8  17 345.789 29.5003   2
   0  -8  15 367.496 32.6935   2
   0  -8  13 153.896 28.1582   2
   0  -8  11 147.757 28.2600   2
   0  -8  10 3848.36 56.9739   2
   0  -8   8 2301.19 80.0962   2
   0  -8   6 22.2933 35.0396   2
   0  -8   5 1932.12 97.9227   2
   0  -8   4 21.8254 41.4051   2
   0   8  -3 10046.4 133.172   2
   0   8  -2 2823.23 77.4728   2
   0   8  -1 5897.94 106.081   2
   0  -8  -1 3652.61 133.024   2
   0  -8  -2 2729.28 83.7528   2
   0  -8  -3 3825.33 100.009   2
   0   8   4 3101.17 130.719   2
   0   8   5 1081.93 55.5690   2
   0   8   6 380.004 43.7298   2
   0   8   8 1308.73 44.0634   2
   0   8  10 10669.9 142.979   2
   0   8  11 5476.35 67.8558   2
   0   8  12 1952.07 60.4645   2
   0   8  13 76.5516 29.8060   2
   0  -9  17 19.9002 23.8523   2
   0  -9  15 312.259 31.7800   2
   0  -9  13 356.646 33.4426   2
   0  -9  12 3505.90 92.4380   2
   0  -9  11 8193.81 93.7720   2
   0   9 -10 2559.90 43.9702   2
   0  -9   8 1619.12 72.2930   2
   0  -9   6 509.045 48.3148   2
   0  -9   5 2763.05 122.370   2
   0   9  -4 2040.60 72.7403   2
   0   9  -3 1670.80 65.1427   2
   0   9  -2 5705.32 111.668   2
   0   9  -1 1792.70 69.4317   2
   0   9   1 61.5262 42.9695   2
   0  -9  -2 264.572 76.6210   2
   0  -9  -3 349.244 30.6679   2
   0   9   4 151.653 41.1437   2
   0   9   5 85.7010 39.1687   2
   0   9   6 64.9965 27.7700   2
   0   9   8 232.049 29.8743   2
   0   9  10 13609.7 150.190   2
   0   9  11 2108.47 42.1329   2
   0   9  12 472.530 33.8354   2
   0 -10  17 590.985 42.4030   2
   0 -10  15-2.05675 26.2727   2
   0 -10  13 6432.10 86.2449   2
   0 -10  12 59.9786 37.6149   2
   0  10 -11 15840.1 102.143   2
   0  10 -10 583.605 28.9722   2
   0  10  -8 19383.7 128.999   2
   0 -10   6 6896.08 184.645   2
   0 -10   5 1590.16 102.785   2
   0 -10   4 293.600 75.3891   2
   0  10  -3 5134.22 111.754   2
   0 -10   2 6050.81 121.014   2
   0  10  -1 570.705 78.0439   2
   0 -10  -1 1635.44 36.6140   2
   0 -10  -2 4401.44 69.1417   2
   0 -10  -3 3481.79 63.9621   2
   0  10   4 1152.24 61.1692   2
   0  10   5 1454.38 66.2212   2
   0  10   6 35.5893 28.7841   2
   0  10   8 214.009 29.1684   2
   0  10  10 1692.05 38.7864   2
   0  10  11 124.556 19.2910   2
   0 -11  17 44.7787 28.7923   2
   0 -11  15 735.427 50.8850   2
   0 -11  13 10246.9 147.819   2
   0 -11  12 29.5056 36.9096   2
   0  11 -11 27941.2 161.656   2
   0  11 -10 736.042 36.7838   2
   0  11  -8 3501.23 61.7088   2
   0  11  -6 169.723 27.6926   2
   0  11  -5 76.7944 26.3628   2
   0 -11   4 536.178 26.8626   2
   0 -11   3 17.5162 21.2505   2
   0 -11   2 75.3969 22.9450   2
   0 -11   1 767.244 30.5188   2
   0 -11  -1 230.461 24.4694   2
   0 -11  -2 1571.14 48.8492   2
   0  11   3 12.7052 39.1952   2
   0  11   4 797.440 56.4884   2
   0  11   5 1443.73 46.0122   2
   0  11   6 13.2650 26.4668   2
   0  11   8 22.5645 32.1106   2
   0  11  10 370.762 21.8455   2
   0 -12  18 1057.79 34.0896   2
   0 -12  17 1040.51 42.1455   2
   0 -12  15 1699.17 61.7145   2
   0 -12  13 1532.90 63.5702   2
   0 -12  12 4444.33 101.131   2
   0  12 -11 924.786 38.3816   2
   0  12 -10 4716.41 71.4389   2
   0  12  -8 1936.48 50.2951   2
   0  12  -6 1982.85 50.4573   2
   0 -12   5 594.813 29.1525   2
   0 -12   4 1711.17 39.5953   2
   0 -12   3 11217.1 75.3069   2
   0 -12   2 1302.46 36.0532   2
   0 -12   1 179.159 24.2298   2
   0 -12  -1 658.881 37.9934   2
   0  12   2 3864.85 68.8492   2
   0  12   3 2218.38 79.1900   2
   0  12   4 2594.42 54.2029   2
   0  12   5 138.808 28.8623   2
   0  12   6 283.599 29.1626   2
   0  12   8 4.14891 20.3773   2
   0 -13  17 159.787 25.5787   2
   0 -13  15 143.134 35.7775   2
   0 -13  13 5.14560 33.8915   2
   0 -13  12 767.523 54.1837   2
   0  13 -11 6244.81 77.6447   2
   0  13 -10 3483.52 61.7965   2
   0  13  -8 822.430 38.3015   2
   0 -13   6 288.017 26.1982   2
   0 -13   5 752.166 32.2683   2
   0 -13   4 18.1088 22.6280   2
   0 -13   3 301.246 25.9163   2
   0 -13   2 53.9819 24.3263   2
   0 -13   1 33.3872 22.4818   2
   0 -13  -1 363.099 35.1594   2
   0  13   2 406.678 48.8359   2
   0  13   3 1149.52 38.4130   2
   0  13   4 158.271 26.3337   2
   0  13   5 135.460 25.1767   2
   0  13   6 99.7613 29.3157   2
   0  13   8-10.4368 23.8488   2
   0 -14  15 566.456 26.7982   2
   0 -14  13 664.597 46.3580   2
   0 -14  12 866.899 52.1263   2
   0  14 -11 16184.3 97.1422   2
   0 -14  10 302.589 24.8002   2
   0  14  -8 274.818 25.0772   2
   0 -14   6 40.8056 22.2513   2
   0 -14   5 4978.28 76.2546   2
   0 -14   4 2452.63 56.4134   2
   0 -14   3 1411.69 36.9130   2
   0 -14   2 364.329 26.5246   2
   0 -14   1 41.2290 28.3890   2
   0  14   1 639.988 50.0555   2
   0  14   2 3505.72 83.0897   2
   0  14   3 898.949 51.6434   2
   0  14   4 1346.42 53.7176   2
   0  14   5 1322.55 50.6147   2
   0  14   6 106.900 28.6110   2
   0 -15  15 40.0463 16.0006   2
   0 -15  13 1784.35 39.1086   2
   0 -15  12 532.254 29.7959   2
   0  15 -11 12479.0 78.6550   2
   0 -15  10 191.295 19.3642   2
   0 -15   8 12.0318 26.3833   2
   0 -15   6 276.100 29.4297   2
   0 -15   5 174.820 29.1642   2
   0 -15   4 1653.84 45.9901   2
   0 -15   3 418.722 25.1340   2
   0 -15   2 342.470 30.6487   2
   0 -15   1 10.1626 25.0323   2
   0  15   1 46.0748 33.1999   2
   0  15   2 1057.90 34.8207   2
   0  15   3 139.292 23.4762   2
   0  15   4 41.7235 27.5217   2
   0 -16  13 1360.87 29.2169   2
   0 -16  12 47.0456 19.3901   2
   0  16 -11 1172.91 25.8903   2
   0  16 -10 3421.67 41.4479   2
   0 -16   8 39.9802 23.7594   2
   0 -16   6 769.145 32.4553   2
   0 -16   5 444.804 29.0788   2
   0 -16   4 1371.45 56.4938   2
   0 -16   3 5616.80 98.7990   2
   0  16  -2 492.763 26.2920   2
   0  16  -1 334.612 24.8702   2
   0  16   1 529.351 34.9996   2
   0  16   2 1922.47 45.9131   2
   0 -17  11 1458.70 40.2604   2
   0 -17  10 618.863 18.3694   2
   0 -17   8 178.586 17.3020   2
   0  17  -6 1560.57 36.6676   2
   0  17  -5 65.5744 21.4067   2
   0  17  -4 42.5822 32.0983   2
   0  17  -3 318.138 33.2461   2
   0  17  -2 39.5115 26.8869   2
  -1  17  -1 80.2862 22.6788   2
  -1  17  -2 208.101 25.5129   2
  -1  17  -3 446.586 29.2694   2
   1 -17   4 1589.47 49.9330   2
   1 -17   5 832.138 42.2642   2
   1 -17   6-5.78750 27.5609   2
   1 -17   7 100.833 21.6039   2
  -1  17  -9 1155.90 24.8505   2
   1 -17  10 4345.57 48.4151   2
   1 -17  11 36.7894 16.3352   2
  -1  16   3 19.6775 22.1007   2
  -1  16   2 84.0355 26.2756   2
  -1  16   0 15.3393 31.1880   2
   1 -16   2 1295.24 36.5656   2
   1 -16   3 621.932 30.5215   2
   1 -16   4 52.9064 18.9748   2
   1 -16   5 209.822 25.6307   2
   1 -16   7 105.290 26.4012   2
   1 -16   9 1664.82 42.3611   2
   1 -16  10 1672.98 40.2650   2
   1 -16  11 4044.36 54.4157   2
   1 -16  12 1318.85 33.6041   2
   1 -16  13 7524.73 60.6366   2
  -1  15   5 158.265 25.3765   2
  -1  15   4 458.801 22.2241   2
  -1  15   3 326.971 23.0706   2
  -1  15   2 62.1645 22.3560   2
  -1  15   0 17.6751 35.2557   2
   1 -15   2 432.677 31.4450   2
   1 -15   3 83.5347 22.1257   2
   1 -15   4 317.332 24.9937   2
  -1  15  -5 1505.24 35.8889   2
   1 -15   7 50.9940 27.4048   2
   1 -15   9 6.87587 25.9682   2
   1 -15  10 7855.17 85.7131   2
   1 -15  11 16.5419 25.1748   2
   1 -15  12 9184.19 84.6185   2
   1 -15  13 1123.63 47.0460   2
   1 -15  14 553.543 25.7992   2
  -1  14   6 28.9837 24.7152   2
  -1  14   5-6.00316 20.2266   2
  -1  14   4 17.2732 22.7536   2
  -1  14   3 22.0823 24.1408   2
  -1  14   2 64.6974 39.3840   2
   1 -14   0 66.8429 27.7312   2
   1 -14   2 211.221 24.6468   2
   1 -14   3 261.516 25.6480   2
   1 -14   4 1970.60 42.1576   2
  -1  14  -5 7618.13 73.2661   2
   1 -14   7 490.883 35.1582   2
   1 -14   9 176.274 39.8558   2
   1 -14  10 5426.60 107.789   2
   1 -14  11 200.599 39.2330   2
   1 -14  12 8793.84 126.877   2
   1 -14  14 10.3469 29.5624   2
   1 -14  16-1.87148 21.0719   2
  -1  13   7 17.4641 28.0597   2
  -1  13   6 104.018 24.6449   2
  -1  13   5 144.474 26.3385   2
  -1  13   4 135.158 39.8863   2
  -1  13   3 114.138 44.6285   2
  -1  13   2 944.418 61.0371   2
   1 -13   0-14.6453 22.0894   2
   1 -13   2 3333.01 52.5631   2
   1 -13   3 756.636 32.5135   2
   1 -13   4 2869.22 48.6888   2
   1 -13   5 1617.81 49.0372   2
   1 -13   7 1963.92 73.1232   2
   1 -13   9 1790.23 70.6158   2
   1 -13  10 1446.78 66.5642   2
   1 -13  11 944.104 56.7700   2
   1 -13  12 988.454 56.2684   2
   1 -13  14 259.514 40.3211   2
   1 -13  16 1148.16 43.8870   2
  -1  12   9 1358.09 42.8014   2
  -1  12   7 9.81083 23.3698   2
  -1  12   6 108.901 27.4728   2
  -1  12   5 18.6637 39.5613   2
  -1  12   4 1668.86 68.6999   2
  -1  12   3 3312.15 92.1467   2
   1 -12  -2 1463.30 47.1563   2
   1 -12   0 4916.89 62.1041   2
   1 -12   2 907.686 32.7408   2
   1 -12   3 812.474 32.1730   2
   1 -12   4 714.200 30.3686   2
   1 -12   5 446.616 27.2961   2
   1 -12   7 14.4668 38.0643   2
   1 -12   9 73.9573 35.6212   2
   1 -12  10 926.838 58.6059   2
   1 -12  11 1715.29 69.0500   2
   1 -12  12 601.532 51.1557   2
   1 -12  14 109.612 36.6222   2
   1 -12  16 62.1855 30.2689   2
  -1  11  11 113.813 21.9216   2
  -1  11  10 2919.31 60.5405   2
  -1  11   9 180.397 36.2164   2
  -1  11   7 321.092 30.1427   2
  -1  11   6 644.441 37.1793   2
  -1  11   5 1076.86 60.5427   2
  -1  11   4 2522.94 82.7903   2
  -1  11   3 1209.00 62.5902   2
   1 -11  -2 38.7696 22.9691   2
   1 -11   0 1252.14 35.0171   2
   1 -11   2-23.8854 22.3750   2
   1 -11   3 450.240 25.9358   2
   1 -11   4 3284.82 47.3218   2
   1 -11   5 1872.41 66.8214   2
   1 -11   7 388.860 45.5119   2
   1 -11   9 278.437 44.5170   2
   1 -11  10 3004.90 87.1926   2
   1 -11  11 62.2454 39.2631   2
   1 -11  12 1013.84 41.6168   2
   1 -11  14 94.0252 28.8663   2
   1 -11  16 1254.65 51.1485   2
  -1  10  12 78.2932 22.3811   2
  -1  10  11 1200.93 45.7633   2
  -1  10  10 870.668 49.1001   2
  -1  10   9 2185.25 47.1179   2
  -1  10   7 283.471 31.4601   2
  -1  10   6 103.571 43.3107   2
  -1  10   5 72.3891 40.5902   2
  -1  10   4 2898.56 84.6432   2
   1 -10  -3 4950.22 60.2824   2
   1 -10  -2 1334.36 35.0249   2
   1 -10   0 186.944 23.9783   2
   1 -10   2 789.605 85.7993   2
   1 -10   3 5949.09 176.541   2
   1 -10   4 9753.31 224.676   2
   1 -10   5 1102.95 91.7265   2
   1 -10   7 4694.93 95.2553   2
   1 -10   9 112.174 27.7323   2
   1 -10  10 1690.85 48.6312   2
   1 -10  11 723.053 37.6886   2
   1 -10  12 2369.47 56.6040   2
   1 -10  14 845.502 39.7442   2
   1 -10  16 151.566 26.0292   2
   1 -10  18 49.9406 24.1212   2
  -1   9  13 167.774 24.5730   2
  -1   9  12 7.58875 30.1753   2
  -1   9  11 1362.71 55.4744   2
  -1   9  10 319.783 42.7874   2
  -1   9   9 2038.40 48.6230   2
  -1   9   7-4.64918 26.6705   2
  -1   9   5 2649.75 80.4263   2
   1  -9  -4 1396.53 45.0319   2
   1  -9  -3 25.3179 25.8040   2
   1  -9  -2 136.296 68.1794   2
   1  -9   0 2502.41 124.244   2
   1  -9   2 13767.7 243.663   2
   1  -9   3 5.79676 59.6660   2
   1  -9   4 792.334 77.2812   2
   1  -9   5 6400.68 174.555   2
   1  -9   7 7828.17 198.662   2
   1  -9   9 104.142 24.4631   2
   1  -9  11 5354.65 77.2753   2
   1  -9  12 197.517 28.7440   2
   1  -9  14-4.83315 27.7069   2
   1  -9  16 1317.96 41.6518   2
   1  -9  18 256.795 28.5355   2
  -1   8  14 831.472 31.8597   2
  -1   8  13 529.484 37.2280   2
  -1   8  12 1484.82 56.1182   2
  -1   8  11 2429.98 74.2261   2
  -1   8   9 34.0389 27.7535   2
  -1   8   7 83.9354 39.7926   2
  -1   8   5 2286.08 71.7376   2
   1  -8  -4 7811.61 200.707   2
   1  -8  -3 9115.67 213.856   2
   1  -8  -2 3613.02 138.097   2
  -1   8   0 13959.6 146.376   2
  -1   8  -2 32.7679 28.5163   2
   1  -8   3 251.038 57.9301   2
   1  -8   4 4602.81 136.014   2
   1  -8   5 3965.08 82.1314   2
   1  -8   7 12266.0 231.277   2
   1  -8   9 5830.39 175.425   2
   1  -8  11 174.356 26.9995   2
   1  -8  12 10.2371 25.7907   2
   1  -8  14 12.6724 26.9391   2
   1  -8  16 166.225 27.6335   2
   1  -8  18-0.05201 26.0406   2
  -1   7  14 75.9948 29.2895   2
  -1   7  13 121.850 33.3294   2
  -1   7  12 334.764 42.8657   2
  -1   7  11 220.879 43.7474   2
   1  -7 -10 7760.59 128.425   2
  -1   7   9 4282.31 55.4171   2
  -1   7   7 1457.80 43.6455   2
   1  -7  -5 8957.45 138.972   2
   1  -7  -4 9222.72 134.801   2
   1  -7  -3 4439.09 74.7888   2
   1  -7  -2 43.0878 27.2296   2
  -1   7   0 30653.6 149.013   2
  -1   7  -2 257.573 30.2179   2
   1  -7   3 465.701 55.1966   2
   1  -7   4 3843.81 118.832   2
   1  -7   5 79.8367 28.2412   2
   1  -7   7 15388.9 154.480   2
   1  -7   9 362.189 66.5549   2
   1  -7  11 154.627 37.6940   2
   1  -7  12 963.314 38.4669   2
   1  -7  14 290.696 30.1022   2
   1  -7  16 265.349 29.5889   2
  -1   6  14 22.7213 31.2737   2
  -1   6  13 846.794 50.9621   2
  -1   6  12 1709.41 67.4812   2
  -1   6  11 5615.52 79.7361   2
   1  -6 -10 961.546 63.5271   2
  -1   6   9 3305.56 61.8506   2
  -1   6   7 3697.89 139.513   2
  -1   6   6 4060.39 135.508   2
   1  -6  -5 933.829 53.8738   2
   1  -6  -4 13741.7 152.207   2
   1  -6  -3 11696.2 133.002   2
   1  -6  -2 3570.64 58.5636   2
   1  -6   0 3028.28 59.7773   2
  -1   6  -2 18874.9 96.2123   2
   1  -6   3 12000.6 178.322   2
   1  -6   4 4300.33 71.6208   2
   1  -6   5 9522.98 106.397   2
   1  -6   7 10904.4 124.917   2
   1  -6   9 741.843 75.5072   2
   1  -6  11 37.5143 33.5267   2
   1  -6  12 4185.64 64.8386   2
   1  -6  14 3036.99 49.1830   2
   1  -6  16 29.2038 31.2232   2
  -1   5  16 1958.74 44.4221   2
  -1   5  14 1796.55 61.8070   2
  -1   5  13 293.416 44.5758   2
  -1   5  12 7428.63 125.959   2
  -1   5  11 11758.0 112.886   2
   1  -5 -10 79.3755 46.9013   2
  -1   5   9 2248.74 51.6384   2
  -1   5   7 5540.63 115.639   2
  -1   5   6 810.039 74.4668   2
  -1   5   5 1429.41 57.5828   2
   1  -5  -4 8644.89 117.751   2
   1  -5  -3 471.534 24.3174   2
   1  -5  -2 231.676 29.6558   2
   1  -5   0 4440.15 102.472   2
  -1   5  -2 14507.4 59.7297   2
   1  -5   3 18699.6 199.214   2
   1  -5   4 15689.3 76.3440   2
   1  -5   5 16313.8 127.846   2
   1  -5   7 42999.7 235.285   2
   1  -5   9 71.9364 33.0862   2
   1  -5  11 2542.93 71.1045   2
   1  -5  12 22.5835 34.7250   2
   1  -5  14 94.0636 27.0066   2
   1  -5  16 63.4462 25.1404   2
  -1   4  16 245.095 23.0475   2
  -1   4  14 33.5244 34.9772   2
  -1   4  12 9549.40 141.070   2
  -1   4  11 4843.25 75.4330   2
   1  -4 -10 779.201 56.2294   2
  -1   4   9 1451.93 43.0383   2
   1  -4  -7 791.238 53.8341   2
   1  -4  -5 5320.09 93.5394   2
   1  -4  -4 5076.86 60.9839   2
  -1   4   3 2512.14 39.0024   2
   1  -4  -2 196.851 28.1438   2
  -1   4   0 9584.33 92.3988   2
   1  -4   2 2288.69 27.5662   2
   1  -4   3 37800.7 113.263   2
   1  -4   4 1610.06 25.1366   2
   1  -4   5 711.265 22.3750   2
   1  -4   7 98775.2 347.716   2
   1  -4   9 1049.85 52.9563   2
   1  -4  12 1446.00 60.2886   2
   1  -4  14 3.56846 26.2976   2
   1  -4  16 91.8190 38.6840   2
  -1   3  16 31.9526 21.9747   2
  -1   3  14 40.4862 38.2727   2
  -1   3  12 46.4131 30.2136   2
  -1   3  11 1199.07 43.9682   2
   1  -3  -9 15504.3 193.832   2
   1  -3  -7 2656.90 76.2584   2
   1  -3  -5 4212.88 79.5006   2
   1  -3  -4 36083.6 151.983   2
   1  -3  -3 10494.3 67.9909   2
   1  -3  -2 120.736 20.5220   2
   1  -3   0 27068.2 72.3382   2
   1  -3   2 532.608 15.1067   2
   1  -3   3 111.711 12.7931   2
   1  -3   4 206.206 21.0505   2
   1  -3   5 100.843 21.6869   2
   1  -3   7 94166.1 337.783   2
   1  -3   9 48.4935 31.5641   2
   1  -3  11 96.7610 74.4755   2
   1  -3  12 172.457 38.9600   2
   1  -3  14 146.053 40.3543   2
   1  -3  16 38.8338 25.2878   2
  -1   2  16 12.3427 24.0398   2
  -1   2  14 655.008 50.9218   2
  -1   2  12 4513.29 72.4300   2
  -1   2  11 4066.54 67.0503   2
   1  -2  -9 291.208 43.9828   2
   1  -2  -7 7813.03 117.628   2
  -1   2   6 12431.5 191.210   2
   1  -2  -5 182.239 31.2802   2
   1  -2  -4 620.124 34.1455   2
   1  -2  -3 3670.65 45.7831   2
   1  -2  -2 30.4528 13.5197   2
   1  -2   0 3458.76 18.6817   2
   1  -2   1 19705.7 122.688   2
   1  -2   2 6037.55 30.8074   2
   1  -2   3 11668.1 56.6462   2
   1  -2   4 93.5000 27.0978   2
   1  -2   5 19.7660 21.8970   2
   1  -2   7 729.015 41.2331   2
   1  -2   9 331.506 39.3085   2
   1  -2  11 206.598 31.9618   2
   1  -2  12 4272.29 91.7330   2
   1  -2  14 4407.84 98.2995   2
   1  -2  16 19.0626 25.3762   2
   1  -2  18-0.60802 29.2847   2
  -1   1  16 2360.33 49.2393   2
  -1   1  14 959.796 56.5986   2
  -1   1  12 48112.8 216.667   2
  -1   1  11 15409.0 118.978   2
   1  -1  -9 3628.67 93.1956   2
   1  -1  -7 4121.55 85.1724   2
   1  -1  -5 923.567 40.5187   2
  -1   1   4 4762.58 52.5912   2
  -1   1   3 6.98491 14.6402   2
  -1   1   2 901.626 16.0112   2
   1  -1   0 244.121 6.43995   2
   1  -1   1 85180.2 536.807   2
   1  -1   2 1862.20 20.3272   2
  -1   1  -3 46911.4 118.169   2
  -1   1  -4 48564.5 181.424   2
  -1   1  -5 7152.38 82.9660   2
  -1   1  -7 56449.3 203.244   2
  -1   1  -9-47.4158 33.9559   2
   1  -1  11 3075.69 129.040   2
   1  -1  12 200.252 40.0619   2
   1  -1  14 111.864 39.1462   2
   1  -1  16 316.619 29.9204   2
   1  -1  18 499.630 24.8799   2
  -1   0  18 1823.52 43.6765   2
  -1   0  16 313.691 30.3837   2
  -1   0  14 1046.97 56.5380   2
  -1   0  12 18583.5 177.975   2
  -1   0  11 9738.27 93.0482   2
   1   0  -9 528.121 49.0222   2
   1   0  -7 590.555 44.4311   2
  -1   0   6 1488.11 72.9573   2
  -1   0   5 526.540 33.7561   2
  -1   0   4 3936.65 89.1430   2
   1   0  -3 2031.16 39.0668   2
   1   0  -2 143.447 13.3362   2
  -1   0   1 10.1532 8.26449   2
  -1   0   0 712.820 15.2191   2
  -1   0  -1 2458.84 27.7847   2
   1   0   2 4229.25 28.4241   2
  -1   0  -3 14429.4 74.5991   2
  -1   0  -4 729.787 24.6423   2
  -1   0  -5 1152.42 29.3853   2
  -1   0  -7 90127.4 361.274   2
  -1   0  -9 127.601 38.8744   2
   1   0  11 84.8635 33.7919   2
   1   0  12 992.071 53.5034   2
   1   0  14 2.97732 40.1724   2
   1   0  16 1590.25 60.8526   2
   1   0  18 523.643 23.0014   2
  -1  -1  18 1224.27 39.7896   2
  -1  -1  16 6.61558 26.1440   2
  -1  -1  14 1007.90 55.1728   2
  -1  -1  12 35.4648 36.1406   2
   1   1 -11 461.167 48.9106   2
  -1  -1   9 9181.04 133.708   2
  -1  -1   7 22643.5 260.065   2
  -1  -1   6 2151.38 83.3286   2
  -1  -1   5 1840.15 72.5444   2
  -1  -1   4 72755.5 231.011   2
  -1  -1   3 2621.88 43.3854   2
   1   1  -2 101.888 13.1357   2
   1   1   0 2473.45 20.7719   2
  -1  -1  -2 127.103 14.1752   2
   1   1   3 50.2362 16.9505   2
   1   1   4 6403.36 56.7198   2
  -1  -1  -5 18025.1 143.919   2
  -1  -1  -7 23298.9 193.662   2
  -1  -1  -9 38.3322 40.5685   2
   1   1  11 8.67780 32.2538   2
   1   1  12 84.5290 38.5909   2
   1   1  14 24.2309 40.5241   2
   1   1  16 2.72042 35.4504   2
   1   1  18 1611.99 39.3504   2
  -1  -2  18 236.051 29.3497   2
  -1  -2  16 154.742 37.5376   2
  -1  -2  14 2075.39 70.0662   2
  -1  -2  12 297.707 40.4343   2
  -1  -2  11 2434.35 84.8425   2
  -1  -2   9 141.981 37.8282   2
  -1  -2   7 78.8186 30.4855   2
  -1  -2   5 134.543 28.8234   2
  -1  -2   4 7636.38 82.4259   2
   1   2  -3 8488.50 60.8244   2
   1   2  -2 42.4152 12.6234   2
  -1  -2   0 121.249 22.5485   2
  -1  -2  -2 771.035 36.1148   2
  -1  -2  -3 25092.1 106.431   2
  -1  -2  -4 6171.59 85.4354   2
   1   2   5 12298.1 127.854   2
   1   2   7 2418.58 72.7744   2
  -1  -2  -9 4234.81 105.095   2
   1   2  11 486.366 46.2841   2
   1   2  12 620.825 49.4991   2
   1   2  14 2272.63 73.8866   2
   1   2  16 172.108 35.2078   2
  -1  -3  18 82.8715 33.7906   2
  -1  -3  16 2348.38 67.7856   2
  -1  -3  14 23160.5 148.560   2
  -1  -3  12 93726.7 367.195   2
  -1  -3  11 3409.87 99.3891   2
  -1  -3   9 10486.6 142.935   2
  -1  -3   7 16536.8 154.593   2
  -1  -3   5 1537.54 49.0306   2
   1   3  -4 740.201 26.8120   2
   1   3  -3 527.696 22.2630   2
   1   3  -2 15684.2 59.1962   2
  -1  -3   0 105.309 27.0844   2
  -1  -3  -2 1425.86 47.2472   2
  -1  -3  -3 6533.32 91.4745   2
  -1  -3  -4 1000.06 66.9951   2
  -1  -3  -5 6992.91 150.827   2
  -1  -3  -7 2425.98 112.251   2
   1   3   9 81.9252 36.1970   2
   1   3  11 3794.61 61.8596   2
   1   3  12 5.49196 36.6700   2
   1   3  14-1.72775 36.9578   2
   1   3  16 18.3451 28.0155   2
   1   3  17 190.600 23.8640   2
  -1  -4  18 147.761 33.0205   2
  -1  -4  16-11.0278 33.4089   2
  -1  -4  14 1097.54 54.0539   2
  -1  -4  11 4278.25 154.264   2
  -1  -4   9 800.302 52.4009   2
  -1  -4   7 221.955 38.5169   2
   1   4  -6 3050.91 73.8371   2
   1   4  -5 308.557 24.4310   2
   1   4  -4 101.680 19.2915   2
   1   4  -3 3941.22 50.0195   2
   1   4  -2 35749.9 134.729   2
  -1  -4   0 13553.5 118.039   2
  -1  -4  -2 33266.8 203.555   2
  -1  -4  -3 523.508 38.6895   2
  -1  -4  -4 50.3086 35.7418   2
  -1  -4  -5 3722.11 86.2872   2
  -1  -4  -7 11343.1 231.209   2
   1   4   9 32.3084 36.2230   2
   1   4  10 95.9382 37.6680   2
   1   4  11 3625.60 62.4673   2
   1   4  12 230.390 44.3097   2
   1   4  14 255.860 39.6226   2
   1   4  16 580.733 32.6329   2
  -1  -5  18 735.371 43.7914   2
   1   5 -16 2277.88 74.3130   2
   1   5 -14 4858.62 108.306   2
   1   5 -12 1016.69 60.9940   2
  -1  -5  11 3398.29 139.846   2
  -1  -5   9 765.065 50.5685   2
  -1  -5   7 357.467 41.6693   2
   1   5  -5 75.2160 12.9008   2
   1   5  -4 50886.8 254.267   2
   1   5  -3 1084.40 46.7007   2
   1   5  -2 21691.2 110.494   2
   1   5   0 1103.84 18.4098   2
   1   5   2 158.209 32.3062   2
  -1  -5  -3 58.9095 34.6035   2
  -1  -5  -4 2696.93 77.8098   2
  -1  -5  -5 6397.12 117.529   2
  -1  -5  -7 566.449 83.8034   2
   1   5   9 768.247 50.9922   2
   1   5  10 609.486 50.2458   2
   1   5  11 2888.63 56.3065   2
   1   5  12 1310.82 42.0600   2
   1   5  14-15.5528 32.2418   2
  -1  -6  18 1211.93 49.8397   2
   1   6 -16 43.5663 21.9144   2
   1   6 -14 1528.75 47.3535   2
   1   6 -11 12929.8 157.084   2
  -1  -6   9 2061.87 77.5161   2
  -1  -6   7 5108.67 102.319   2
  -1  -6   5 151.405 53.8686   2
   1   6  -4 3799.60 81.0854   2
   1   6  -3 644.950 43.3684   2
   1   6  -2 549.405 21.2035   2
  -1  -6   0 812.158 68.2293   2
   1   6   2 145.925 36.6121   2
  -1  -6  -3 433.803 43.9466   2
  -1  -6  -4 13629.2 170.692   2
  -1  -6  -5 946.799 59.2471   2
   1   6   7 773.677 34.4618   2
   1   6   9 118.097 39.1700   2
   1   6  10 3817.58 91.0899   2
   1   6  11 2108.64 50.3127   2
   1   6  12 8270.46 82.1838   2
   1   6  14 373.140 34.0665   2
  -1  -7  18 138.698 31.7813   2
   1   7 -16 77.0879 22.0564   2
   1   7 -14 13881.5 97.5910   2
   1   7 -12 76141.8 385.649   2
   1   7 -11 455.802 34.7412   2
  -1  -7   9 13589.8 178.940   2
  -1  -7   7 11894.9 157.664   2
  -1  -7   5 294.875 52.9898   2
   1   7  -4 195.042 40.2649   2
   1   7  -3 781.724 50.4963   2
   1   7  -2 23293.5 199.095   2
  -1  -7   0 44.4929 54.8674   2
  -1  -7  -2 1524.10 64.9857   2
  -1  -7  -3 570.762 52.7835   2
  -1  -7  -4 10862.5 163.455   2
   1   7   5 2375.03 70.9701   2
   1   7   7 1145.86 40.4922   2
   1   7   9 1468.48 43.7990   2
   1   7  10 474.790 45.0657   2
   1   7  11 87.4269 26.5845   2
   1   7  12 195.213 25.4037   2
   1   7  14 48.5663 21.3951   2
  -1  -8  18 388.887 36.3637   2
   1   8 -16 1035.05 31.0786   2
   1   8 -14 35.5794 22.7963   2
   1   8 -12 11239.0 88.7201   2
   1   8 -11 24.0522 22.0449   2
  -1  -8   9 1640.08 101.437   2
  -1  -8   7 336.868 47.4711   2
  -1  -8   5 13552.1 237.391   2
   1   8  -4 9616.34 141.126   2
   1   8  -3 26193.4 226.192   2
   1   8  -2 34107.1 258.943   2
   1   8   0 7019.49 123.448   2
  -1  -8  -2 7004.80 190.150   2
  -1  -8  -3 313.304 53.2770   2
   1   8   4 5076.79 98.3072   2
   1   8   5 2285.87 48.6346   2
   1   8   7 138.120 28.2483   2
   1   8   9 2284.10 50.3668   2
   1   8  10 1227.32 40.3751   2
   1   8  11 5078.89 62.6727   2
   1   8  12 901.846 28.7004   2
  -1  -9  18 313.656 33.0742   2
   1   9 -16 2479.14 49.5438   2
   1   9 -14 443.126 27.4160   2
   1   9 -12 835.242 31.9572   2
   1   9 -11 6584.87 69.3109   2
   1   9  -9 1262.44 41.7533   2
  -1  -9   7 579.312 52.6412   2
  -1  -9   6 2572.04 128.735   2
  -1  -9   5 240.037 59.7047   2
   1   9  -4 15541.4 187.553   2
   1   9  -3 2005.47 75.3992   2
   1   9  -2 19306.9 209.681   2
   1   9   0 1835.19 79.2170   2
  -1  -9  -2 175.520 27.3475   2
  -1  -9  -3 1.19519 25.9654   2
   1   9   4 1621.41 66.4441   2
   1   9   5 201.639 42.3553   2
   1   9   7 521.195 33.5857   2
   1   9   9 6000.19 70.6830   2
   1   9  10 614.075 31.0253   2
   1   9  11 11801.3 78.4091   2
  -1 -10  18 2777.45 59.1341   2
   1  10 -16 718.211 31.7594   2
   1  10 -14 330.607 30.8682   2
   1  10 -12 11731.3 111.009   2
   1  10 -11 3686.60 65.8527   2
   1  10  -9 11709.6 107.418   2
   1  10  -7 726.943 35.1295   2
   1  10  -5 1435.49 59.0460   2
  -1 -10   4 5204.90 71.4197   2
  -1 -10   3-0.48265 23.4598   2
  -1 -10   2 411.869 31.2053   2
  -1 -10   0 89.1703 22.4445   2
  -1 -10  -2 479.407 34.5589   2
   1  10   3 1610.74 67.4138   2
   1  10   4 4076.26 96.9764   2
   1  10   5 88.6867 42.3020   2
   1  10   7 123.344 26.8040   2
   1  10   9 224.356 20.7327   2
   1  10  10 4955.17 80.1795   2
   1  10  11 4046.27 56.9441   2
  -1 -11  18 150.471 24.5407   2
  -1 -11  16 197.202 35.4425   2
   1  11 -14 263.917 28.9945   2
   1  11 -12 19338.4 139.249   2
   1  11 -11 74.4339 28.9341   2
   1  11  -9 5206.01 75.4911   2
   1  11  -7 597.875 35.2396   2
  -1 -11   6 3607.05 92.4507   2
  -1 -11   5 1.91734 20.2175   2
  -1 -11   4-1.30891 20.7067   2
  -1 -11   3 78.5060 28.1335   2
  -1 -11   2 5865.06 63.6692   2
  -1 -11   0 528.379 35.0302   2
  -1 -11  -2 119.597 29.5853   2
   1  11   3 1180.97 62.7162   2
   1  11   4 5962.08 113.885   2
   1  11   5 32.5256 41.0702   2
   1  11   7 253.486 43.2110   2
   1  11   9 2700.42 41.2043   2
   1  11  10 29.1220 24.3037   2
  -1 -12  16 313.996 35.3048   2
   1  12 -14 140.492 26.4987   2
  -1 -12  13 348.286 44.0241   2
   1  12 -12 7478.83 86.1648   2
   1  12 -11 558.374 28.5508   2
   1  12  -9 710.896 37.2098   2
  -1 -12   7 306.356 26.3842   2
  -1 -12   6 11.6571 26.6367   2
  -1 -12   5 4022.22 55.2260   2
  -1 -12   4 4137.39 71.0294   2
  -1 -12   3 6723.86 88.5253   2
  -1 -12   2 10556.7 85.7480   2
  -1 -12   0 374.433 34.0272   2
   1  12   2 174.148 44.0206   2
   1  12   3 713.571 53.1939   2
   1  12   4 4913.77 100.110   2
   1  12   5 448.908 46.5890   2
   1  12   7 13.2848 33.3173   2
  -1 -13  16 485.999 32.8903   2
  -1 -13  14 489.574 23.1504   2
  -1 -13  13 190.768 21.6207   2
  -1 -13  12 147.399 22.0633   2
   1  13 -11 2418.26 36.9620   2
   1  13  -9 3716.36 46.5058   2
  -1 -13   7 527.067 28.5705   2
  -1 -13   6 139.869 23.5915   2
  -1 -13   5 314.169 26.3454   2
  -1 -13   4 2780.27 61.0588   2
  -1 -13   3 1684.49 50.8657   2
  -1 -13   2 1647.41 46.8482   2
  -1 -13   0 135.475 29.2548   2
   1  13   2 1.45575 35.4191   2
   1  13   3 17.7792 26.5719   2
   1  13   4 236.366 40.3513   2
   1  13   5 111.821 38.8452   2
   1  13   7 90.2176 18.9331   2
  -1 -14  14-3.40947 15.6421   2
  -1 -14  13 256.730 20.2366   2
  -1 -14  12 3400.82 44.1708   2
   1  14 -11 1239.13 27.6492   2
   1  14 -10 2605.99 51.8958   2
   1  14  -9 3226.71 42.0493   2
  -1 -14   7 67.4066 22.5088   2
  -1 -14   6 8.12197 21.9215   2
  -1 -14   5 522.119 36.6867   2
  -1 -14   4 2031.98 75.3956   2
  -1 -14   3 445.901 33.2961   2
  -1 -14   2 439.669 26.1421   2
   1  14   0 1.91142 20.9975   2
   1  14   2 389.964 42.0947   2
   1  14   3 40.0587 35.6576   2
   1  14   4 428.097 38.3186   2
   1  14   5 40.6675 19.8052   2
   1  14   6-8.38873 21.4258   2
  -1 -15  14 554.970 29.3159   2
  -1 -15  13 142.971 15.4921   2
  -1 -15  12 553.055 21.3026   2
   1  15 -11 523.652 19.9624   2
   1  15 -10 350.263 19.5034   2
   1  15  -9 3030.73 37.1541   2
  -1 -15   7 76.7966 18.8540   2
  -1 -15   6 99.4265 38.3899   2
  -1 -15   5 49.1291 28.0831   2
  -1 -15   4 23.4379 34.2305   2
  -1 -15   3 282.168 23.6733   2
   1  15  -2 1341.53 33.2160   2
   1  15   0 8.37796 23.6576   2
   1  15   2-13.4600 30.9125   2
   1  15   3 1612.75 47.9402   2
   1  15   4 1043.00 35.2330   2
  -1 -16  12 421.071 27.5283   2
   1  16 -11 926.966 25.9934   2
   1  16 -10 2288.43 40.0964   2
   1  16  -9 70.2197 22.3111   2
   1  16  -7 67.3606 24.0196   2
  -1 -16   6 13.1884 24.2969   2
  -1 -16   5 37.1403 23.9803   2
  -1 -16   4-7.85317 23.0230   2
   1  16  -3 91.5481 36.3681   2
   1  16  -2 714.113 27.6835   2
   1  16   0 231.584 28.8347   2
   1  16   1 1230.06 36.9536   2
   1  17  -9 1437.24 27.3721   2
   1  17  -7 1.60646 18.3113   2
   1  17  -6 106.772 28.9029   2
   1  17  -5 478.704 34.7299   2
   1  17  -4 174.066 28.8092   2
  -2  17  -1 5061.32 60.9785   2
  -2  17  -2 477.642 29.9310   2
  -2  17  -3 125.531 26.0612   2
  -2  17  -4 299.594 27.6986   2
   2 -17   5 56.1262 23.9858   2
   2 -17   6 1224.24 39.2526   2
   2 -17   8 59.0397 18.3636   2
   2 -17   9 171.127 18.2277   2
   2 -17  10 2256.89 48.1721   2
  -2  16   1 7593.23 59.6558   2
  -2  16  -1 243.470 35.5231   2
  -2  16  -2 247.673 35.5198   2
   2 -16   3 95.3962 22.5714   2
   2 -16   4-1.62600 21.9150   2
   2 -16   5 102.813 19.2736   2
   2 -16   6 861.324 25.9929   2
   2 -16   8-21.2115 22.0520   2
   2 -16   9 69.3787 22.7088   2
   2 -16  10 305.926 24.6401   2
   2 -16  11 8178.68 67.9765   2
   2 -16  12 1969.97 33.6712   2
  -2  15   4 26.6429 17.9877   2
  -2  15   3 1338.89 32.5408   2
  -2  15   1 4772.57 88.8126   2
  -2  15  -1 23.9493 36.0487   2
   2 -15   2 302.933 29.1205   2
   2 -15   3 289.861 23.6969   2
   2 -15   4 720.812 24.5923   2
   2 -15   5 1543.61 35.5975   2
   2 -15   6 7.84240 26.3004   2
   2 -15   8 12.3518 25.6232   2
   2 -15   9 331.116 29.7653   2
   2 -15  10 19.3389 22.7824   2
   2 -15  11 587.466 30.2921   2
   2 -15  12 1045.34 33.1542   2
   2 -15  13 623.261 25.5556   2
  -2  14   6 697.076 23.1354   2
  -2  14   5 242.336 22.9337   2
  -2  14   4 496.263 28.6677   2
  -2  14   3 146.544 39.3618   2
  -2  14   1 93.1494 40.4385   2
   2 -14   1 1123.14 34.1945   2
   2 -14   2 58.1194 22.6984   2
   2 -14   3 439.552 27.3738   2
   2 -14   4 2424.15 44.9185   2
   2 -14   5 335.954 31.7750   2
   2 -14   6 1388.62 36.3910   2
   2 -14   8 69.1865 26.6502   2
   2 -14   9 198.331 30.4900   2
   2 -14  10 1719.03 64.7708   2
   2 -14  11 4298.90 90.3321   2
   2 -14  12 4606.79 88.5769   2
   2 -14  13 646.356 42.0969   2
   2 -14  15 93.1656 22.7766   2
  -2  13   8-13.7451 22.1549   2
  -2  13   7 98.9069 30.1389   2
  -2  13   6 410.144 27.5255   2
  -2  13   5 300.129 27.8916   2
  -2  13   4 260.028 44.7456   2
  -2  13   3 860.668 56.7900   2
   2 -13  -1 17.1715 29.6463   2
   2 -13   1 1796.74 41.2226   2
   2 -13   2 1069.36 35.5746   2
   2 -13   3 1300.28 37.1590   2
   2 -13   4 81.7410 23.3318   2
   2 -13   5 15.2951 42.9548   2
   2 -13   6 5401.87 63.0029   2
   2 -13   8 4.49450 34.8280   2
   2 -13  10 3619.64 91.7955   2
   2 -13  11 13609.9 162.537   2
   2 -13  12 4830.09 96.8134   2
   2 -13  13 34.9595 33.6872   2
   2 -13  15 470.852 33.4192   2
  -2  12   8 22.5821 20.2225   2
  -2  12   6 69.7369 25.9497   2
  -2  12   5 11.7757 40.1863   2
  -2  12   4 124.951 43.3100   2
  -2  12   3 801.945 56.7905   2
   2 -12  -1 9113.89 146.685   2
   2 -12   1 1.66107 22.6263   2
   2 -12   2 1159.84 35.2296   2
   2 -12   3 221.355 25.3344   2
   2 -12   4 516.477 28.9335   2
   2 -12   6 7314.03 86.6688   2
   2 -12   8 1406.52 64.2005   2
   2 -12   9 1729.39 66.1304   2
   2 -12  10 61.1842 27.7804   2
   2 -12  11 18439.3 131.176   2
   2 -12  12 7160.88 82.0694   2
   2 -12  13 8.95081 24.4944   2
   2 -12  15 136.515 22.4832   2
   2 -12  16 463.656 31.1957   2
  -2  11  10 79.9993 27.9761   2
  -2  11   8 22.9179 23.1716   2
  -2  11   6 82.3432 39.5612   2
  -2  11   5 37.6100 41.8979   2
  -2  11   4 29.3534 41.8403   2
   2 -11  -3 1227.33 66.0473   2
   2 -11  -1 11961.1 115.003   2
   2 -11   1 176.978 24.0896   2
   2 -11   2 89.5630 22.5600   2
   2 -11   3 1564.68 37.7839   2
   2 -11   4 4900.33 71.7069   2
   2 -11   6 773.924 29.8146   2
   2 -11   8 96.8024 27.1130   2
   2 -11   9 966.002 55.5032   2
   2 -11  10 14.1377 27.8813   2
   2 -11  11 1859.87 50.9902   2
   2 -11  13 60.6205 26.9309   2
   2 -11  15 697.673 42.5339   2
   2 -11  17 344.530 30.2138   2
  -2  10  11 265.695 31.9457   2
  -2  10  10 3633.23 76.1960   2
  -2  10   8 628.980 33.5570   2
  -2  10   6 461.852 34.2828   2
  -2  10   5 537.254 35.2012   2
   2 -10  -4 57.2487 30.1347   2
   2 -10  -3 385.056 33.4848   2
   2 -10  -1 6785.80 84.6007   2
   2 -10   1 1446.36 45.3214   2
   2 -10   2 48.5732 25.4317   2
   2 -10   3 5375.33 65.7167   2
   2 -10   4 8864.18 81.6593   2
   2 -10   6 10021.8 76.4172   2
   2 -10   8 294.789 29.7036   2
   2 -10  10 663.630 37.1160   2
   2 -10  11 13660.3 119.586   2
   2 -10  13 1586.63 46.8645   2
   2 -10  15 10.1599 24.7833   2
   2 -10  17 101.908 33.2724   2
   2 -10  18 9.32885 20.4812   2
  -2   9  12 6.26757 26.3579   2
  -2   9  11 378.941 40.0932   2
  -2   9  10 141.373 26.6672   2
  -2   9   8 714.438 30.1650   2
  -2   9   6 33.7489 28.7611   2
   2  -9  -5 399.158 28.6040   2
   2  -9  -4 629.181 37.2197   2
   2  -9  -3 175.047 29.8449   2
   2  -9  -1 829.239 34.5828   2
   2  -9   1 74.9962 66.6487   2
   2  -9   2 3878.27 133.447   2
   2  -9   3 13169.1 233.674   2
   2  -9   4 203.995 63.9594   2
   2  -9   6 16229.4 269.265   2
   2  -9   8 1214.36 40.2748   2
   2  -9  10 216.212 28.3862   2
   2  -9  11 7624.36 90.0702   2
   2  -9  13 535.750 35.5218   2
   2  -9  15 101.991 26.5909   2
  -2   8  13 96.5013 28.1444   2
  -2   8  12 758.785 44.3577   2
  -2   8  11 1238.70 40.8362   2
  -2   8  10 1087.03 41.2595   2
  -2   8   8 320.971 25.7147   2
   2  -8  -6 7.50352 21.6934   2
   2  -8  -5 7725.13 86.7342   2
   2  -8  -4 1228.49 41.7582   2
   2  -8  -3 496.100 81.0181   2
   2  -8  -1 2012.48 104.747   2
   2  -8   1 31.5503 49.7009   2
   2  -8   2 10381.7 192.895   2
   2  -8   3 2361.01 102.379   2
   2  -8   4 874.539 72.5284   2
   2  -8   6 42005.6 407.092   2
   2  -8   8 79.8810 73.9123   2
   2  -8  10 449.233 31.6112   2
   2  -8  11 10922.9 103.314   2
   2  -8  13 171.309 29.4766   2
   2  -8  15 115.111 42.7206   2
  -2   7  13 608.451 41.2022   2
  -2   7  12 158.358 37.0863   2
  -2   7  11 1386.05 44.1614   2
  -2   7  10 305.340 33.5546   2
   2  -7  -8 96.5532 44.6551   2
   2  -7  -6 28.8575 26.4464   2
   2  -7  -5 312.828 84.8083   2
   2  -7  -4 116.303 46.7015   2
   2  -7  -3 1022.78 54.9764   2
   2  -7  -1 10681.5 105.207   2
   2  -7   1 252.289 34.0039   2
   2  -7   2 241.068 32.9208   2
   2  -7   3 26664.5 280.039   2
   2  -7   4 4647.45 126.987   2
   2  -7   6 1809.06 92.9391   2
   2  -7   8 1148.47 83.3120   2
   2  -7  10 1791.37 44.8598   2
   2  -7  11 80.5356 33.3196   2
   2  -7  12-18.8121 34.3901   2
   2  -7  13 412.678 49.3693   2
   2  -7  15 143.542 42.2146   2
  -2   6  15 749.798 24.1598   2
  -2   6  13 895.676 49.5212   2
  -2   6  12 787.071 38.2190   2
  -2   6  11 892.140 40.7820   2
  -2   6  10 4956.22 75.5886   2
   2  -6  -8 520.470 48.3274   2
   2  -6  -6 748.816 78.8048   2
   2  -6  -5 1592.50 69.2682   2
   2  -6  -4 5981.29 108.241   2
   2  -6  -3 148.408 34.3715   2
   2  -6  -1 3363.59 58.4730   2
   2  -6   1 358.408 33.6934   2
   2  -6   2 5506.86 81.3169   2
   2  -6   3 26046.0 253.596   2
   2  -6   4 12365.5 183.268   2
   2  -6   6 5031.61 134.099   2
   2  -6   8 69.1029 53.1476   2
   2  -6  10 921.573 51.2411   2
   2  -6  13 537.490 51.1307   2
   2  -6  15 186.588 44.1288   2
  -2   5  15 2844.65 43.7509   2
  -2   5  13 2054.18 67.6427   2
  -2   5  12 112.327 29.8685   2
  -2   5  11 511.914 37.1257   2
  -2   5  10 27.9076 27.7206   2
   2  -5  -8 203.480 40.7239   2
  -2   5   6 2411.16 63.2015   2
   2  -5  -5 17892.2 145.442   2
  -2   5   4 3431.07 63.0819   2
   2  -5  -3 1939.44 38.6658   2
   2  -5  -1 280.691 26.0478   2
   2  -5   1 74.8726 25.3322   2
   2  -5   2 91.5007 25.7153   2
   2  -5   3 34422.4 178.459   2
   2  -5   4 9196.39 97.3398   2
   2  -5   6 19399.6 235.460   2
   2  -5   8 9162.14 186.156   2
   2  -5  10 12250.4 143.030   2
   2  -5  11 3155.84 81.7586   2
   2  -5  13 1456.61 64.3599   2
  -2   4  15 278.338 26.5677   2
  -2   4  13 2829.73 58.2898   2
  -2   4  12 3256.81 63.3358   2
   2  -4 -11 2451.57 83.8248   2
  -2   4  10 92.6373 29.2621   2
   2  -4  -8 17.0925 32.4422   2
   2  -4  -6 3292.35 57.0011   2
   2  -4  -5 41106.8 175.147   2
   2  -4  -4 9553.72 80.5498   2
   2  -4  -3 626.276 22.4167   2
   2  -4  -1 544.371 36.8935   2
   2  -4   1 6610.11 83.1982   2
   2  -4   2 7273.65 85.4822   2
   2  -4   3 1544.01 42.7256   2
   2  -4   4 411.712 28.6888   2
   2  -4   5 30.6718 28.6713   2
   2  -4   6 23695.4 161.585   2
   2  -4   8 565.846 60.8740   2
   2  -4  10 3371.81 133.040   2
   2  -4  11 887.538 50.0197   2
   2  -4  13 1348.35 63.9644   2
   2  -4  15 1353.71 61.3984   2
  -2   3  15 471.844 30.5268   2
  -2   3  13 14.3521 28.9847   2
  -2   3  12 1133.34 44.1152   2
   2  -3 -11 9200.84 148.554   2
  -2   3  10-3.43174 25.4969   2
   2  -3  -8 87.8985 35.0646   2
   2  -3  -6 675.991 31.3745   2
   2  -3  -5 4320.26 57.6849   2
   2  -3  -4 7044.99 66.8914   2
   2  -3  -3 2993.15 43.2164   2
   2  -3  -1 455.352 14.0579   2
   2  -3   1 21173.2 89.7574   2
   2  -3   2 3799.68 41.4400   2
   2  -3   3 29020.5 169.941   2
   2  -3   4 9137.55 91.1957   2
   2  -3   5 2481.56 77.8578   2
   2  -3   6 2153.76 48.5856   2
   2  -3   8 612.134 43.7894   2
   2  -3  13 1415.55 64.4078   2
   2  -3  15 39.6886 26.6135   2
   2  -2 -17 97.2528 30.9495   2
  -2   2  15 115.407 27.6472   2
  -2   2  13 19132.2 138.764   2
  -2   2  12 13927.4 120.057   2
   2  -2 -11 384.755 51.0154   2
  -2   2  10 2464.69 53.4071   2
   2  -2  -8 2924.32 68.7798   2
   2  -2  -6 1002.61 39.4397   2
   2  -2  -5 23432.2 141.248   2
   2  -2  -4 16703.1 117.749   2
   2  -2  -3 1661.18 27.3985   2
   2  -2  -1 1721.67 13.7507   2
   2  -2   0 25123.5 54.2564   2
   2  -2   1 11166.9 44.1955   2
   2  -2   2 4516.35 30.1303   2
   2  -2   3 19754.1 141.836   2
   2  -2   4 14087.8 96.4324   2
   2  -2   6 6214.01 68.9283   2
   2  -2   8 1466.08 55.7584   2
   2  -2  11 4141.53 62.1517   2
   2  -2  13 547.401 48.7116   2
   2  -2  15 359.778 31.7628   2
   2  -1 -17 10.6508 32.1752   2
  -2   1  15 6269.20 75.8324   2
  -2   1  13 2322.75 55.1494   2
  -2   1  12 630.894 36.9357   2
   2  -1 -11 20.2056 42.0343   2
   2  -1 -10 5931.92 111.330   2
   2  -1  -8 10454.1 150.350   2
   2  -1  -6 11219.3 105.090   2
   2  -1  -5 34396.5 164.192   2
  -2   1   4 6233.94 88.0556   2
  -2   1   3 653.322 18.7208   2
  -2   1   2 19750.0 87.8242   2
   2  -1  -1 540.249 18.7041   2
   2  -1   1 780.243 8.78652   2
   2  -1   2 12.7193 9.54128   2
  -2   1  -3 2372.06 37.1348   2
  -2   1  -4 1280.53 42.9425   2
  -2   1  -6 4299.28 60.5640   2
   2  -1   8 5106.72 124.202   2
   2  -1  10 12508.7 141.076   2
   2  -1  11 2911.13 77.4059   2
   2  -1  13 929.632 55.8292   2
   2  -1  15 195.325 39.9802   2
   2  -1  17-9.19004 29.4245   2
   2   0 -17 468.028 41.6070   2
  -2   0  15 928.990 37.9374   2
  -2   0  13 29617.5 218.507   2
   2   0 -12 8084.66 137.899   2
   2   0 -11 340.717 46.8339   2
   2   0 -10 14.0371 72.9707   2
   2   0  -8 78.3153 29.4851   2
  -2   0   6 1362.35 42.0411   2
  -2   0   5 71292.5 222.984   2
   2   0  -4 16924.6 98.0221   2
   2   0  -3 4351.71 35.1864   2
   2   0  -1 7111.89 65.4361   2
  -2   0  -1 21653.3 68.0578   2
  -2   0  -2 6026.52 49.2553   2
  -2   0  -3 24551.7 118.682   2
  -2   0  -4 1020.74 40.5446   2
  -2   0  -6 24685.6 177.437   2
  -2   0  -8 129.780 52.7751   2
   2   0  10 3762.05 59.0580   2
   2   0  11 192.982 29.4498   2
   2   0  13 20.7025 24.9888   2
   2   0  15 442.767 44.0344   2
   2   0  17 43.2206 28.7129   2
   2   1 -12 2355.77 82.2037   2
   2   1 -11 3746.85 91.8837   2
   2   1 -10 5931.35 95.8563   2
  -2  -1   8 4834.06 78.4787   2
   2   1  -6 378.533 29.3891   2
   2   1  -5 941.527 33.7421   2
   2   1  -4 252.517 22.7260   2
   2   1  -3 340.486 16.0186   2
   2   1  -1 634.014 11.6497   2
  -2  -1  -1 22314.9 115.562   2
  -2  -1  -2 627.396 26.7398   2
  -2  -1  -3 8107.00 91.0031   2
  -2  -1  -4 8870.66 104.032   2
  -2  -1  -6 13607.2 209.350   2
  -2  -1  -8 4048.82 139.971   2
   2   1  10 56.5976 25.9832   2
   2   1  11 3623.91 61.5554   2
   2   1  13 2106.23 71.3524   2
   2   1  15 2.95831 32.7233   2
   2   1  17 14.3793 25.0103   2
   2   2 -15 37.9946 44.8980   2
   2   2 -11 259.505 44.1056   2
   2   2 -10 203.384 40.8999   2
   2   2  -8 797.267 39.5652   2
   2   2  -6 1409.82 41.4035   2
   2   2  -5 49284.6 189.365   2
   2   2  -4 1237.25 33.6555   2
   2   2  -3 2764.18 38.0854   2
   2   2  -1 1360.72 25.3445   2
  -2  -2  -1 988.057 32.1668   2
  -2  -2  -2 6995.43 85.7411   2
  -2  -2  -3 1280.58 47.6617   2
  -2  -2  -4 5369.08 89.4891   2
  -2  -2  -6 829.595 50.6550   2
  -2  -2  -8-57.6816 66.7035   2
   2   2  10 2679.62 53.6253   2
   2   2  11 23516.2 145.996   2
   2   2  13 1776.93 46.0353   2
   2   2  15 747.556 43.4952   2
   2   3 -15 34.2855 43.8517   2
  -2  -3  10 3993.79 100.061   2
   2   3  -8 16076.3 134.928   2
   2   3  -6 2752.76 53.4459   2
   2   3  -5 28474.4 147.526   2
   2   3  -4 15264.2 103.053   2
   2   3  -3 151.699 18.9276   2
   2   3  -1 63.9363 16.3570   2
  -2  -3  -1 1180.43 37.4272   2
  -2  -3  -2 2232.65 59.9334   2
  -2  -3  -3 57249.2 278.926   2
  -2  -3  -4 1012.86 51.8872   2
  -2  -3  -6 883.476 52.6761   2
   2   3   8 44.9354 36.7243   2
   2   3  10 791.485 37.3373   2
   2   3  11 4164.40 66.5787   2
   2   3  13 909.420 36.1210   2
   2   3  15 15.0673 28.2783   2
   2   4 -12 9876.93 151.590   2
  -2  -4  10 316.472 77.5968   2
  -2  -4   8 1963.89 68.4521   2
   2   4  -6 13075.3 108.030   2
   2   4  -5 39693.1 175.798   2
  -2  -4   4 16341.3 108.462   2
   2   4  -3 878.535 29.2054   2
   2   4  -1 221.610 21.0604   2
  -2  -4  -1 2536.56 53.6728   2
  -2  -4  -2 2029.02 63.1960   2
  -2  -4  -3 49983.6 283.910   2
  -2  -4  -4 1239.41 57.7048   2
  -2  -4  -6 28307.5 251.278   2
   2   4   8 270.153 37.1518   2
   2   4  10 987.842 39.8866   2
   2   4  11 221.197 30.8026   2
   2   4  13 122.668 25.9599   2
   2   4  15 11.6431 25.0297   2
  -2  -5  17 1300.54 58.2246   2
   2   5 -15 565.623 54.7920   2
  -2  -5  10 5408.23 87.6151   2
  -2  -5   8 6304.93 116.912   2
  -2  -5   6 521.196 42.6371   2
  -2  -5   5 12774.0 143.099   2
   2   5  -4 5660.02 94.5533   2
   2   5  -3 977.359 31.4589   2
   2   5  -1 1724.34 32.1069   2
  -2  -5  -1 145.967 48.3656   2
  -2  -5  -2 2100.88 68.4461   2
  -2  -5  -3 6442.37 113.220   2
  -2  -5  -4 882.978 53.7797   2
  -2  -5  -6 3371.35 135.943   2
   2   5   8 377.457 30.8841   2
   2   5  10 3706.60 63.0402   2
   2   5  11 9982.54 95.3213   2
   2   5  12 493.648 44.2827   2
   2   5  13 851.488 30.9009   2
   2   6 -17-0.61913 25.3416   2
   2   6 -15 3461.76 93.8314   2
   2   6 -10 130.433 39.8303   2
  -2  -6   8 1578.68 67.5770   2
  -2  -6   6 437.507 44.2240   2
  -2  -6   5 22151.8 199.598   2
   2   6  -4-10.2194 34.0167   2
   2   6  -3 98.2326 26.8101   2
   2   6  -1 4326.49 60.4124   2
  -2  -6  -1 701.212 47.3998   2
  -2  -6  -2 5515.54 112.263   2
  -2  -6  -3 37.6452 41.7308   2
  -2  -6  -4 2686.78 87.9788   2
   2   6   6 1249.39 61.1669   2
   2   6   8 430.120 46.9810   2
   2   6  10 10595.7 97.5020   2
   2   6  11 22246.4 131.827   2
   2   6  12 308.029 27.4535   2
   2   6  13 628.055 24.8639   2
   2   7 -17 2119.32 44.7479   2
   2   7 -15 8050.16 93.2021   2
   2   7 -13 4023.34 71.7184   2
   2   7 -10 56.2489 41.7294   2
  -2  -7   8 1348.96 64.7766   2
  -2  -7   6 196.735 41.7673   2
  -2  -7   5 19296.0 268.008   2
   2   7  -4 1247.40 61.3205   2
   2   7  -3 15744.5 176.190   2
   2   7  -1 2400.83 60.3278   2
   2   7   1 1069.25 48.5026   2
  -2  -7  -2 729.530 57.8574   2
  -2  -7  -3 14843.4 268.297   2
   2   7   4 278.880 41.4533   2
   2   7   6 23.8991 38.5052   2
   2   7   8 49.3816 40.7354   2
   2   7  10 1112.90 58.0376   2
   2   7  11 6436.11 103.823   2
   2   7  12 2118.37 57.8852   2
   2   7  13 452.529 28.9875   2
   2   8 -17 706.639 30.4638   2
   2   8 -15 2773.77 57.0564   2
   2   8 -13 23803.5 159.187   2
   2   8 -12 940.275 42.3974   2
   2   8 -10 597.086 35.9050   2
   2   8  -8 609.251 34.9458   2
  -2  -8   6 4339.24 105.219   2
  -2  -8   5 5154.55 154.557   2
   2   8  -4 604.252 51.1672   2
   2   8  -3 7944.88 136.337   2
   2   8  -1 4397.35 105.195   2
  -2  -8  -1 765.456 85.6320   2
  -2  -8  -2 126.164 26.2537   2
   2   8   3 15284.7 164.027   2
   2   8   4 1437.82 44.8547   2
   2   8   6 2828.30 84.9443   2
   2   8   8 199.799 30.9330   2
   2   8   9 2419.55 70.1966   2
   2   8  10 263.090 41.3703   2
   2   8  11 158.549 36.3261   2
   2   8  12 194.441 28.7310   2
   2   9 -17 7.43652 20.7146   2
   2   9 -15 807.613 37.2018   2
   2   9 -13 808.311 39.5458   2
   2   9 -12 5417.68 79.7054   2
   2   9 -10 37.8087 21.7903   2
   2   9  -8 303.261 25.2578   2
   2   9  -6 21.7538 36.2729   2
  -2  -9   5 1049.18 48.0454   2
   2   9  -4 328.300 38.3683   2
  -2  -9   3 2963.40 66.5948   2
  -2  -9   1 93.9616 26.9656   2
  -2  -9  -1 19.6673 18.2425   2
   2   9   2 56.5760 37.9509   2
   2   9   3 1491.68 45.6355   2
   2   9   4 182.721 45.0190   2
   2   9   6 180.289 44.7604   2
   2   9   8 38.3710 26.3420   2
   2   9   9 5.10078 24.7732   2
   2   9  10 3235.11 71.0643   2
   2   9  11 6511.69 78.3967   2
   2  10 -17 29.7084 18.5921   2
   2  10 -15 1586.04 42.1647   2
   2  10 -13 8614.29 93.3178   2
   2  10 -12 498.200 35.2754   2
   2  10 -10 4140.05 55.8684   2
   2  10  -8 582.253 28.9700   2
   2  10  -6 803.487 31.1917   2
  -2 -10   5 2710.51 56.2925   2
  -2 -10   4 44.8557 26.5082   2
  -2 -10   3 4364.77 55.2914   2
  -2 -10   1 395.510 27.1625   2
   2  10   1 587.819 25.6066   2
   2  10   2 248.985 30.6515   2
   2  10   3 73.4503 43.9319   2
   2  10   4 1784.00 71.7938   2
   2  10   6 34.5035 41.7265   2
   2  10   8 28.0177 25.2944   2
   2  10   9 320.000 24.9508   2
   2  10  10 4411.21 66.5511   2
  -2 -11  17 27.8205 23.0085   2
   2  11 -15 10608.2 85.8751   2
   2  11 -13 2214.59 50.2612   2
   2  11 -12 48.0978 26.7597   2
   2  11 -11 1442.32 36.3484   2
   2  11 -10 201.638 21.2401   2
  -2 -11   8 98.6446 22.9283   2
   2  11  -6 28.0724 23.6927   2
   2  11  -5 979.886 33.7516   2
  -2 -11   4 638.184 36.9969   2
  -2 -11   3 15581.0 102.113   2
   2  11  -1 1315.19 28.6411   2
   2  11   1 227.196 25.0324   2
   2  11   2 262.285 45.0985   2
   2  11   3 726.906 56.2428   2
   2  11   4 505.795 49.4471   2
   2  11   6 31.1148 25.3760   2
   2  11   8-3.59062 20.9253   2
   2  11   9 1199.53 39.5720   2
   2  12 -15 731.351 28.1792   2
   2  12 -13 223.902 26.8006   2
   2  12 -12 208.929 27.1579   2
   2  12 -11 973.452 31.5751   2
  -2 -12  10 249.357 21.1254   2
   2  12  -8 22.0592 23.8497   2
   2  12  -6 345.959 28.1186   2
   2  12  -5 142.482 24.9665   2
  -2 -12   4 276.214 27.1124   2
   2  12  -3 19843.3 101.016   2
   2  12  -1 1590.96 40.2744   2
   2  12   1 395.303 34.2390   2
   2  12   2 288.849 45.8074   2
   2  12   3 1500.93 63.3655   2
   2  12   4 28.5894 36.6952   2
   2  12   5 1494.60 40.8451   2
   2  12   6 105.486 24.1809   2
   2  12   8 1673.39 40.3067   2
   2  13 -15 9.88490 16.0548   2
  -2 -13  14 131.438 28.4380   2
   2  13 -13-2.00827 21.3249   2
   2  13 -12 766.681 32.1835   2
   2  13 -11 232.816 19.2645   2
   2  13 -10 116.440 22.2497   2
   2  13  -8 234.192 25.5877   2
   2  13  -6 38.1622 23.0040   2
  -2 -13   5 14.3602 23.1906   2
  -2 -13   4-2.73820 22.3457   2
   2  13  -3 1939.84 35.7117   2
   2  13  -1 256.764 31.2147   2
   2  13   1 406.762 47.2474   2
   2  13   2 371.673 46.5716   2
   2  13   3 0.79310 36.9687   2
   2  13   4 148.363 24.4580   2
   2  13   5 1597.21 35.6283   2
   2  13   6 18.8014 17.1846   2
   2  14 -13 625.391 36.9826   2
   2  14 -12 13.9515 31.0728   2
   2  14 -11 4168.24 56.5021   2
   2  14 -10 6001.89 55.8434   2
   2  14  -8 815.318 29.7729   2
   2  14  -6 60.3895 22.4627   2
   2  14  -5 104.264 22.9303   2
  -2 -14   4 128.019 29.1244   2
   2  14  -3 4456.69 52.6016   2
   2  14  -1 49.4910 26.4461   2
   2  14   1 1162.18 34.4481   2
   2  14   2 11.0543 21.2579   2
   2  14   3 220.378 22.2636   2
   2  14   4 302.700 20.1282   2
   2  15 -12 132.702 28.6204   2
   2  15 -11 88.7852 20.8322   2
   2  15 -10 767.928 30.3779   2
   2  15  -8 703.952 25.4638   2
   2  15  -6 181.065 26.1709   2
   2  15  -5 452.515 29.4013   2
   2  15  -4 507.936 45.7794   2
   2  15  -3 4079.33 81.5451   2
   2  15  -1 5.40089 21.2343   2
   2  15   1 487.169 34.0435   2
   2  15   2 226.345 25.5800   2
   2  16 -10 1.84233 23.1140   2
   2  16  -8 162.411 32.7557   2
   2  16  -6 477.945 37.7396   2
   2  16  -5 748.994 40.6737   2
   2  16  -4 76.0131 29.9159   2
   2  16  -3 14549.0 110.782   2
  -3  16   0 480.539 33.6216   2
  -3  16  -1 654.506 38.2921   2
  -3  16  -2 65.8420 32.0536   2
  -3  16  -3 31.1966 29.8076   2
  -3  16  -4 587.800 38.8330   2
  -3  16  -5 1431.40 47.5020   2
  -3  16  -7 882.566 37.4889   2
   3 -16   9 58.0711 27.0934   2
   3 -16  10 289.902 27.1458   2
  -3  15   3 10228.0 66.1549   2
  -3  15   2 1241.46 45.3513   2
  -3  15   0 668.608 45.6229   2
  -3  15  -1 1003.49 51.8143   2
   3 -15   2 15.0728 34.9976   2
   3 -15   3 41.3552 36.1294   2
   3 -15   4-9.98635 34.7515   2
   3 -15   5 1053.90 37.1635   2
   3 -15   7 515.486 27.4721   2
   3 -15   9 484.200 39.1373   2
   3 -15  10 71.4239 20.2302   2
   3 -15  11 508.863 22.9820   2
   3 -15  12 832.119 31.8504   2
  -3  14   5 59.0040 17.3081   2
  -3  14   4 25.2261 21.0648   2
  -3  14   3 4436.98 81.1435   2
  -3  14   2 15402.6 150.980   2
   3 -14   0 8924.20 130.900   2
   3 -14   1 735.359 54.5517   2
   3 -14   2 369.494 48.2619   2
   3 -14   3 307.769 31.9257   2
   3 -14   4 54.0188 28.4752   2
   3 -14   5 1787.81 48.1421   2
   3 -14   7 115.981 26.6786   2
   3 -14   9 156.536 25.8796   2
   3 -14  10 1045.19 34.6511   2
   3 -14  11 2482.68 44.0387   2
   3 -14  12 83.2863 19.9822   2
  -3  13   7 625.892 32.5338   2
  -3  13   6 48.7225 18.8182   2
  -3  13   5 107.567 23.7563   2
  -3  13   4-7.41375 35.2657   2
  -3  13   3 476.511 48.0636   2
   3 -13  -2 2929.47 58.5281   2
   3 -13   0 8497.32 137.484   2
   3 -13   1 1941.26 74.6393   2
   3 -13   2 35.5595 28.4455   2
   3 -13   3 170.174 31.1806   2
   3 -13   4 42.2807 28.8772   2
   3 -13   5 5783.61 63.1484   2
   3 -13   7 55.2514 18.7379   2
   3 -13   9 1409.50 42.7324   2
   3 -13  10 12582.1 101.141   2
   3 -13  11 2687.50 49.1921   2
   3 -13  12 2786.16 46.5780   2
   3 -13  14 867.374 37.2302   2
  -3  12   7 137.076 31.7492   2
  -3  12   6 192.843 25.3358   2
  -3  12   5 90.4603 37.7290   2
  -3  12   4 519.638 32.3411   2
   3 -12  -3 134.313 38.8442   2
   3 -12  -2 171.917 31.0812   2
   3 -12   0 2507.08 57.1324   2
   3 -12   1 653.925 38.2694   2
   3 -12   2 495.008 35.9082   2
   3 -12   3 116.581 29.9446   2
   3 -12   4 26.3226 22.9706   2
   3 -12   5 3512.41 52.4446   2
   3 -12   7 2151.23 42.6311   2
   3 -12   9 1411.25 34.9617   2
   3 -12  10 6866.46 81.2399   2
   3 -12  11 27.6038 24.4994   2
   3 -12  12 331.475 27.6440   2
   3 -12  14 147.894 32.5933   2
  -3  11   9 119.328 29.8616   2
  -3  11   7 631.033 25.3023   2
  -3  11   6 677.523 33.7599   2
  -3  11   5 85.5115 28.2217   2
  -3  11   4 223.500 25.9516   2
   3 -11  -3 12285.2 154.631   2
   3 -11  -2 2.82212 30.2005   2
   3 -11   0 697.500 54.9581   2
   3 -11   1 1814.42 50.9861   2
   3 -11   2 35.7194 22.5111   2
   3 -11   3 1507.13 37.9402   2
   3 -11   4 350.810 26.9262   2
   3 -11   5 4160.26 55.8470   2
   3 -11   7 1135.49 34.8147   2
   3 -11   9 755.685 30.7074   2
   3 -11  10 216.250 30.3550   2
   3 -11  11 67.9644 26.7876   2
   3 -11  12 615.194 51.6096   2
   3 -11  14 477.926 42.2855   2
   3 -11  16 741.709 37.3602   2
  -3  10   9 1039.24 35.0387   2
  -3  10   7 429.315 25.9515   2
  -3  10   6 266.284 31.7219   2
   3 -10  -5 802.445 32.8900   2
   3 -10  -4 1499.84 48.2423   2
   3 -10  -3 3024.74 87.9101   2
   3 -10  -2 9420.68 101.447   2
   3 -10   0 3421.60 63.9009   2
   3 -10   1 28.9075 36.6654   2
   3 -10   2 2667.49 46.0287   2
   3 -10   3 110.356 23.3230   2
   3 -10   4 537.088 27.9300   2
   3 -10   5 826.542 31.2550   2
   3 -10   7 178.400 24.3280   2
   3 -10   9 1774.54 39.6543   2
   3 -10  10 24750.9 126.506   2
   3 -10  11 5328.44 112.926   2
   3 -10  12 77.0741 37.6809   2
   3 -10  14 58.6257 26.3153   2
   3 -10  16 71.0146 30.9785   2
   3 -10  17 26.3145 23.4726   2
  -3   9  11 2038.66 52.2767   2
  -3   9   9 91.4038 27.0872   2
   3  -9  -7 1419.11 65.5549   2
   3  -9  -6 4214.71 56.0072   2
   3  -9  -5 912.437 41.0788   2
   3  -9  -4 284.722 32.6015   2
   3  -9  -3 2773.39 84.0833   2
   3  -9  -2 3626.42 90.8598   2
   3  -9   0 1390.00 43.9682   2
   3  -9   1 192.716 40.7876   2
   3  -9   2 1432.57 35.6974   2
   3  -9   3 541.478 27.7067   2
   3  -9   4 1788.80 46.0415   2
   3  -9   5 1865.34 37.8685   2
   3  -9   7 1485.87 36.8939   2
   3  -9   9 3066.65 59.0503   2
   3  -9  10 27344.6 159.161   2
   3  -9  12 1246.78 63.6971   2
   3  -9  14 1177.64 57.4043   2
   3  -9  16 9.23530 31.3286   2
   3  -9  17 1152.38 43.1218   2
   3  -8 -13 3365.60 56.3811   2
  -3   8  12 517.061 33.7582   2
  -3   8  11 23.2238 24.2206   2
  -3   8   9 46.4814 27.6964   2
   3  -8  -7 54.2573 41.9788   2
   3  -8  -6 1436.08 47.3901   2
   3  -8  -5 1261.73 45.7318   2
   3  -8  -4 130.481 30.9115   2
   3  -8  -2 147.066 41.4840   2
   3  -8   0 4927.86 81.2323   2
   3  -8   2 1050.85 88.1611   2
   3  -8   3 293.269 60.7426   2
   3  -8   4 2924.85 132.286   2
   3  -8   5 29.4271 34.8691   2
   3  -8   7 2327.51 71.5701   2
   3  -8   9 9275.73 93.5262   2
   3  -8  10 27359.8 158.492   2
   3  -8  12 439.595 46.3848   2
   3  -8  14 0.58344 35.2438   2
  -3   7  13 65.6207 25.0895   2
  -3   7  12 1122.77 35.6527   2
  -3   7  11 213.311 29.6138   2
  -3   7   9 1386.82 45.6145   2
   3  -7  -7 1913.39 75.7434   2
   3  -7  -6 1065.89 42.1611   2
   3  -7  -5 413.177 34.3629   2
   3  -7  -4 1921.49 48.7765   2
   3  -7  -3 730.994 44.6790   2
   3  -7  -2 147.995 70.1390   2
   3  -7   0 9964.90 140.504   2
   3  -7   1-2.56816 52.1598   2
   3  -7   2 1552.69 94.9409   2
   3  -7   3 5157.93 158.971   2
   3  -7   4 3560.51 139.974   2
   3  -7   5 2524.36 120.472   2
   3  -7   7 150.918 37.6920   2
   3  -7   9 25.6418 26.8642   2
   3  -7  14 116.944 39.0044   2
   3  -6 -14 1932.81 54.8285   2
  -3   6  13 4738.25 73.7793   2
  -3   6  12 89.7034 26.4253   2
  -3   6  11 1019.79 40.5943   2
  -3   6   9 970.746 41.3248   2
   3  -6  -7 60.9111 43.3184   2
   3  -6  -6 6449.90 116.853   2
   3  -6  -5 2128.34 48.9615   2
   3  -6  -4 4541.43 153.868   2
   3  -6  -3 46.6292 57.6470   2
   3  -6  -2 26.6011 37.8653   2
   3  -6   0 18.7589 32.2306   2
   3  -6   1 2858.10 108.317   2
   3  -6   2 14498.3 242.675   2
   3  -6   3 1014.15 85.2356   2
   3  -6   4 357.043 65.6269   2
   3  -6   5 785.986 77.8723   2
   3  -6   7 11.3509 61.4802   2
   3  -6   9 1625.36 63.4719   2
   3  -6  14 1.69711 35.6781   2
   3  -5 -14 6888.27 103.048   2
  -3   5  13 10389.1 87.1600   2
  -3   5  12 138.154 28.7426   2
  -3   5  11 4305.86 68.7242   2
  -3   5   9 583.890 35.9574   2
   3  -5  -7 4669.03 100.858   2
   3  -5  -6 3274.32 83.2901   2
   3  -5  -5 239.624 68.3035   2
   3  -5  -4 599.338 71.2402   2
   3  -5  -2 460.979 42.1631   2
   3  -5   0-20.9046 33.5184   2
   3  -5   2 22732.0 194.176   2
   3  -5   3 3187.05 78.5075   2
   3  -5   4 2128.65 67.1453   2
   3  -5   5 37.3740 33.6175   2
   3  -5   7 103.763 62.6247   2
   3  -5   9 141.424 27.6995   2
   3  -5  12 126.254 38.7064   2
   3  -5  14 714.358 51.7772   2
   3  -4 -14 7428.05 115.435   2
  -3   4  13 4953.71 65.6255   2
  -3   4  12 528.650 34.2061   2
  -3   4  11 513.861 35.3830   2
  -3   4   9 311.122 30.9337   2
   3  -4  -7 663.171 48.5259   2
   3  -4  -6-43.4836 44.4495   2
   3  -4  -5 4579.22 101.225   2
   3  -4  -4 863.528 52.5018   2
   3  -4  -2 22.3520 34.2636   2
   3  -4   0 2595.44 72.6271   2
   3  -4   2 65219.2 324.362   2
   3  -4   3 8248.52 119.773   2
   3  -4   4 1528.17 55.9921   2
   3  -4   5 18423.3 174.624   2
   3  -4   7 814.492 74.8001   2
   3  -4   9 2440.71 50.8236   2
   3  -4  12 15.7750 25.5451   2
   3  -4  14 9.86111 36.9251   2
   3  -3 -16 2543.89 57.8907   2
   3  -3 -14 5060.78 102.813   2
   3  -3 -13 485.124 51.8916   2
   3  -3 -12 511.610 56.1525   2
   3  -3 -11 114.708 46.4115   2
   3  -3  -9 592.173 52.7554   2
   3  -3  -7 144.275 67.6539   2
   3  -3  -6 9316.32 145.724   2
   3  -3  -5 7867.37 127.609   2
   3  -3  -4 1209.24 54.9691   2
   3  -3  -3 6321.92 109.199   2
   3  -3  -2 313.821 32.5265   2
   3  -3   0 6176.52 83.9723   2
   3  -3   2 6269.53 103.906   2
   3  -3   3 924.197 39.9031   2
   3  -3   4 283.163 49.9217   2
   3  -3   5 271.390 38.7686   2
   3  -3   7 4389.02 95.0549   2
   3  -3   9 774.859 34.5762   2
   3  -3  12 50.3590 26.1304   2
   3  -3  14 68.8532 37.7218   2
   3  -2 -16 44.0923 32.7386   2
   3  -2 -14 1473.13 66.6470   2
   3  -2 -13 3580.82 96.6692   2
   3  -2 -12 36.8303 44.2635   2
   3  -2 -11 4002.74 102.019   2
   3  -2  -9 64.8791 37.0509   2
   3  -2  -7 1814.36 57.3671   2
   3  -2  -6 43217.7 301.597   2
   3  -2  -5 2787.98 61.1223   2
   3  -2  -4 1052.10 40.3470   2
   3  -2  -3 112.339 38.7871   2
   3  -2  -2 32.9542 24.5565   2
   3  -2   0 538.939 35.7592   2
   3  -2   2 54396.5 235.051   2
   3  -2   3 45.3071 32.4755   2
   3  -2   4-0.05596 32.1870   2
   3  -2   5 19.4899 36.4676   2
   3  -2   7 183.676 41.2625   2
   3  -2   9 7081.27 79.2607   2
   3  -2  12 361.197 31.4173   2
   3  -2  14 28.0217 20.9705   2
   3  -1 -16 1061.59 51.1065   2
   3  -1 -13 10451.2 156.046   2
   3  -1 -12 464.609 56.1449   2
   3  -1 -11 1925.88 73.9238   2
   3  -1  -9 688.513 52.6078   2
   3  -1  -7 2503.16 65.5721   2
   3  -1  -6-104.887 54.1526   2
   3  -1  -5 3867.19 70.2037   2
   3  -1  -4 274.332 29.2466   2
   3  -1  -3 4151.81 121.355   2
   3  -1  -2 155.695 23.1098   2
   3  -1   0-5.25718 23.6782   2
   3  -1   2 54677.3 292.107   2
   3  -1   3 5868.57 100.891   2
   3  -1   4 374.119 38.5467   2
   3  -1   5 103.772 37.3393   2
   3  -1   7 1278.53 85.9076   2
   3  -1   9 489.758 26.4154   2
   3  -1  12 236.148 30.2091   2
   3  -1  14 1208.04 38.9687   2
   3  -1  16 75.6694 29.4707   2
   3   0 -16 2034.08 66.4433   2
   3   0 -13 459.337 54.4366   2
   3   0 -12 10259.8 154.164   2
   3   0 -11 419.614 35.7431   2
   3   0  -9 119.483 38.2797   2
   3   0  -7 1693.40 66.2694   2
   3   0  -6 20563.2 193.115   2
   3   0  -5 101.410 26.6515   2
   3   0  -4 3.09459 25.4589   2
   3   0  -3-4.91223 47.4076   2
   3   0  -2 15.0013 19.7794   2
   3   0   0 211.441 17.4648   2
   3   0   1 1673.10 56.9457   2
   3   0   2 115660. 424.631   2
   3   0   3 210.239 25.4239   2
   3   0   4 14.1147 27.0590   2
   3   0   5 13154.6 148.969   2
   3   0   7 915.746 79.7352   2
   3   0   9 250.551 29.4516   2
   3   0  12 28.6056 26.7292   2
   3   0  14 28.1465 23.6930   2
   3   0  16 296.614 32.5735   2
   3   1 -12 110.920 42.9866   2
   3   1 -11 109.427 40.2550   2
   3   1  -9 281.888 42.4090   2
  -3  -1   7 9122.11 137.756   2
   3   1  -6 26838.2 218.694   2
   3   1  -5 24407.3 199.048   2
   3   1  -4 616.967 33.4901   2
   3   1  -3 4828.64 129.750   2
   3   1  -2 1391.74 36.8351   2
   3   1   0 4011.82 64.2255   2
   3   1   1 73.8608 31.7106   2
   3   1   2 295.502 63.1734   2
   3   1   3 231.748 31.1348   2
   3   1   4 5275.63 98.7936   2
   3   1   5 49.2517 36.3698   2
   3   1   7-74.2421 76.7136   2
   3   1   9 265.158 48.0711   2
   3   1  10 8803.39 124.018   2
   3   1  12 926.886 36.9949   2
   3   1  14-0.45644 21.7783   2
   3   1  16 1130.27 37.9684   2
  -3  -2  18 218.176 25.6859   2
   3   2 -12 1828.85 73.1651   2
   3   2 -11 67.4125 40.7465   2
   3   2  -9 183.270 38.1502   2
   3   2  -7 626.886 47.2792   2
   3   2  -6 28821.1 317.583   2
   3   2  -5 53.4295 32.9918   2
  -3  -2   4 2908.18 72.3766   2
   3   2  -3 498.559 63.0414   2
   3   2  -2 1691.68 33.0277   2
   3   2   0 2585.09 56.4093   2
   3   2   1 67.7790 38.3923   2
   3   2   2 26921.8 313.385   2
   3   2   3 1095.91 52.7142   2
   3   2   4 62.7398 34.4630   2
   3   2   5 1652.15 69.0371   2
   3   2   7 777.029 50.2002   2
   3   2   9 23787.5 215.518   2
   3   2  11 126.197 38.3184   2
   3   2  12 1141.90 39.8546   2
   3   2  14 1473.28 35.3981   2
  -3  -3  18 39.4993 22.8156   2
   3   3 -16 1473.91 63.5030   2
   3   3  -9 30.6470 37.0624   2
   3   3  -7 220.952 41.8578   2
   3   3  -6 453.316 61.1322   2
  -3  -3   5-5.33198 33.0539   2
  -3  -3   4 1026.85 49.1410   2
   3   3  -3 10095.3 181.726   2
   3   3  -2 4526.11 62.5726   2
   3   3   0 2278.12 57.2260   2
   3   3   2 23386.2 302.499   2
   3   3   3 853.981 53.0744   2
   3   3   4 247.329 40.3722   2
   3   3   5 2262.40 82.0415   2
   3   3   7 40.4675 27.5883   2
   3   3   9 157.787 42.7179   2
   3   3  10 18097.5 193.382   2
   3   3  12 315.891 46.4534   2
   3   3  14 257.690 31.9664   2
  -3  -4  18 7.69292 22.2251   2
   3   4 -16 215.933 41.3793   2
   3   4 -11 913.146 62.7510   2
   3   4  -9 242.028 43.2748   2
  -3  -4   7 506.297 67.4033   2
  -3  -4   6 36961.7 397.890   2
  -3  -4   5 2106.67 107.131   2
  -3  -4   4 221.094 55.5229   2
   3   4  -3 715.267 47.6062   2
   3   4  -2 256.777 27.1590   2
   3   4   0 1.55901 28.2767   2
   3   4   1 69.8839 50.2407   2
   3   4   2 18102.3 276.669   2
   3   4   3 2683.93 122.217   2
   3   4   4 393.989 47.6925   2
   3   4   5 216.169 28.1903   2
   3   4   7 2818.83 57.0260   2
   3   4   9 216.945 45.7062   2
   3   4  10 6945.62 122.604   2
   3   4  11 106.162 42.1643   2
   3   4  12-6.43097 37.0386   2
   3   4  14 144.054 23.8577   2
  -3  -5  18 228.224 25.6789   2
   3   5 -16 98.2952 27.0300   2
   3   5  -9 267.241 30.5439   2
  -3  -5   7 2758.43 127.806   2
  -3  -5   5 4515.45 151.089   2
  -3  -5   4 483.794 74.4211   2
   3   5  -3 1284.62 54.0119   2
   3   5  -2 294.953 32.8785   2
   3   5   0 3112.48 70.0200   2
   3   5   1 1094.21 60.8065   2
   3   5   2 703.806 82.6557   2
   3   5   3-29.1446 69.0521   2
   3   5   5 592.413 34.9273   2
   3   5   7 349.814 32.8241   2
   3   5   9 1470.78 66.9751   2
   3   5  10 1862.37 70.4538   2
   3   5  11 542.103 47.5498   2
   3   5  12 3344.08 52.6432   2
  -3  -6  18 312.554 25.5333   2
   3   6 -16 440.232 29.9071   2
  -3  -6  14 9729.85 138.474   2
   3   6 -11 3754.72 98.6798   2
   3   6  -9 255.349 32.2610   2
   3   6  -7 122.841 28.3296   2
  -3  -6   6-24.5302 73.6457   2
  -3  -6   5 2375.68 120.866   2
  -3  -6   4 2003.39 105.579   2
   3   6  -2 123.242 42.0238   2
   3   6   0 4963.70 112.099   2
   3   6   1 126.210 47.9067   2
   3   6   2 191.875 41.6388   2
   3   6   3 364.932 45.9675   2
   3   6   5 525.046 34.5912   2
   3   6   7 287.047 32.5034   2
   3   6   9 5691.77 74.3249   2
   3   6  10 4863.41 98.0433   2
   3   6  11 52.9103 37.7968   2
   3   6  12 1968.55 55.3641   2
   3   6  13 1896.72 41.9183   2
   3   7 -16 1668.20 40.8310   2
   3   7 -14 13563.1 114.197   2
   3   7 -11 1295.71 44.9628   2
   3   7  -9 3069.72 61.2542   2
   3   7  -7 613.183 36.3243   2
   3   7  -5 39.0969 25.4822   2
   3   7  -4 2933.55 81.7703   2
   3   7  -2 1292.95 59.4670   2
   3   7   0 132.959 28.7718   2
   3   7   2 2056.10 70.4658   2
   3   7   3 88.8160 41.6411   2
   3   7   4 711.609 37.8645   2
   3   7   5 2947.51 60.7293   2
   3   7   7 1085.92 43.5941   2
   3   7   9 1594.38 42.8518   2
   3   7  10 4646.59 88.8605   2
   3   7  11 449.322 38.3973   2
   3   7  12 811.066 33.7015   2
   3   8 -16 2560.57 45.2378   2
   3   8 -14 2776.27 54.5623   2
  -3  -8  12 135.755 37.7444   2
   3   8 -11 1869.16 49.0193   2
   3   8  -9 203.540 31.6967   2
   3   8  -7 3683.32 65.1107   2
   3   8  -6 5526.71 77.2179   2
   3   8  -5 186.486 29.5001   2
   3   8  -4 1833.80 38.9475   2
   3   8  -2 10.1348 22.8989   2
   3   8   0 1417.42 36.0298   2
   3   8   2 541.110 53.6515   2
   3   8   3 8.15777 37.6354   2
   3   8   4 774.315 40.0436   2
   3   8   5 2366.13 55.4116   2
   3   8   7 2399.19 54.0689   2
   3   8   9 341.567 28.5198   2
   3   8  10 1455.47 52.2465   2
   3   8  11 51.0251 24.2726   2
   3   9 -16 14.9486 19.8369   2
   3   9 -14 8788.66 84.4908   2
  -3  -9  13 42.8801 35.8666   2
  -3  -9  12 1420.60 58.5411   2
   3   9 -11 262.620 32.4929   2
   3   9  -9 19.5921 29.1613   2
   3   9  -7-14.1435 28.2302   2
   3   9  -6 58.6446 28.7254   2
   3   9  -5 22.7567 29.6050   2
   3   9  -4 603.362 29.0475   2
   3   9  -2 19.4734 23.0099   2
   3   9   0 138.628 24.5066   2
   3   9   1 1121.97 60.4929   2
   3   9   2 98.5261 29.2563   2
   3   9   3 37.6527 29.3729   2
   3   9   4 3996.18 68.4366   2
   3   9   5 485.270 34.9831   2
   3   9   7-8.57981 26.4033   2
   3   9   9 921.843 45.1456   2
   3   9  10 25.3839 17.3182   2
   3  10 -16 8211.36 91.4494   2
   3  10 -14 14157.1 96.9220   2
   3  10 -13 536.354 49.4759   2
   3  10 -12 87.0014 41.4659   2
   3  10 -11 2249.15 52.3220   2
   3  10  -9 1321.17 45.5239   2
   3  10  -7 60.6740 30.2703   2
   3  10  -6 871.791 41.2513   2
   3  10  -5 119.662 30.7617   2
   3  10  -4-2.87515 23.5474   2
   3  10  -2 161.019 26.1777   2
   3  10   0 2681.61 58.3941   2
   3  10   1 178.848 25.1130   2
   3  10   2 324.092 32.4752   2
   3  10   3 144.803 29.8080   2
   3  10   4 845.349 38.1359   2
   3  10   5 39.2505 27.8900   2
   3  10   7 541.203 29.3599   2
   3  10   9 40.7449 24.0017   2
   3  11 -16 249.286 26.8448   2
   3  11 -14 11496.5 125.557   2
   3  11 -13 1299.32 56.6458   2
   3  11 -12 386.143 44.0219   2
   3  11 -11 1897.15 47.8182   2
   3  11  -9 5461.58 76.9711   2
   3  11  -7 2160.15 54.7058   2
   3  11  -6 3402.83 65.5370   2
   3  11  -5 9.87752 29.8810   2
   3  11  -4 8965.47 78.5218   2
   3  11  -2 1932.92 42.2323   2
   3  11   0 3934.45 66.7083   2
   3  11   1 74.4574 22.8556   2
   3  11   2 99.5302 27.5092   2
   3  11   3 4.61067 26.4964   2
   3  11   4 445.903 30.8996   2
   3  11   5 58.4421 25.0271   2
   3  11   7 921.829 26.7756   2
   3  12 -14 2992.74 63.2253   2
   3  12 -13 313.576 38.6104   2
   3  12 -12 428.655 41.2238   2
   3  12 -11 160.525 27.7238   2
   3  12  -9 444.504 33.2620   2
   3  12  -7 2091.36 52.7519   2
   3  12  -6 49.3080 29.5835   2
   3  12  -5 70.1377 29.7234   2
   3  12  -4 300.121 26.4802   2
   3  12  -2 41.6444 27.9120   2
   3  12   0 2710.23 53.4618   2
   3  12   1 279.995 28.6783   2
   3  12   2 10.7778 24.1230   2
   3  12   3 458.465 28.6085   2
   3  12   4 1027.99 33.3878   2
   3  12   5 1681.70 34.7184   2
   3  13 -14 1691.32 42.1870   2
   3  13 -13 883.938 39.7130   2
   3  13 -12 382.730 36.7256   2
   3  13 -11 257.469 26.0036   2
   3  13  -9-5.75481 25.0567   2
   3  13  -7 105.592 28.4103   2
   3  13  -6 20.9226 27.4861   2
   3  13  -5-10.3336 26.6626   2
   3  13  -4 1338.50 42.3245   2
   3  13  -3 2223.31 48.2605   2
   3  13  -2 555.403 32.4294   2
   3  13   0 209.313 26.5205   2
   3  13   1 34.1841 33.6090   2
   3  13   2 6.22730 20.7901   2
   3  13   3 29.2219 18.8228   2
   3  13   4 4489.86 66.1458   2
   3  14 -12 432.166 31.6529   2
   3  14 -11 158.227 20.8113   2
   3  14  -9 1858.87 40.2889   2
   3  14  -7 2.13230 24.1153   2
   3  14  -6 59.3181 25.1808   2
   3  14  -5 100.392 38.5430   2
   3  14  -4 3385.65 75.4161   2
   3  14  -3 15462.9 143.312   2
   3  14  -2 747.730 29.1589   2
   3  14   0 839.960 41.1687   2
   3  14   1 2.90442 25.9922   2
   3  14   2 73.8461 23.6780   2
   3  15  -9 1628.82 43.8576   2
   3  15  -7 83.1978 31.1837   2
   3  15  -6 118.875 31.0097   2
   3  15  -5 1.20070 29.0051   2
   3  15  -4 11975.2 106.705   2
   3  15  -3 918.656 36.3900   2
  -4  16  -3 15.1657 22.4702   2
  -4  16  -4 516.122 29.5638   2
  -4  15   1 723.319 32.6625   2
  -4  15   0 345.778 32.0004   2
  -4  15  -1 44.1445 31.4265   2
   4 -15   2 106.120 33.0925   2
   4 -15   3-2.17163 31.2291   2
   4 -15   4 842.950 45.0191   2
   4 -15   6 621.882 39.6841   2
  -4  14   3 129.652 17.9963   2
  -4  14   1 5338.04 84.2482   2
   4 -14   0 1191.50 42.9230   2
   4 -14   1 464.815 29.0899   2
   4 -14   2-11.0649 24.3551   2
   4 -14   3 169.308 27.1445   2
   4 -14   4 114.461 39.4279   2
   4 -14   6-18.2817 35.7883   2
   4 -14   8-0.06282 31.7379   2
   4 -14   9 1194.93 42.2800   2
   4 -14  10 793.547 37.6193   2
   4 -14  11 52.3937 24.4876   2
  -4  13   5 82.0108 24.4671   2
  -4  13   4 77.0622 19.2828   2
  -4  13   3 98.1746 22.9215   2
   4 -13  -1 4649.69 63.2225   2
   4 -13   0 2969.75 73.7678   2
   4 -13   1 402.964 32.8180   2
   4 -13   2 389.183 32.3155   2
   4 -13   3 741.697 54.5114   2
   4 -13   4 63.0191 39.6556   2
   4 -13   6 2940.10 44.1149   2
   4 -13   8 194.890 27.2946   2
   4 -13   9 4195.52 57.0825   2
   4 -13  10 6.40532 32.3746   2
   4 -13  11 671.613 40.3962   2
   4 -13  13 693.196 31.7227   2
  -4  12   6 297.544 22.1869   2
  -4  12   5 255.318 19.3764   2
  -4  12   4 902.040 33.7986   2
   4 -12  -3 504.671 26.0049   2
   4 -12  -1 344.249 33.3046   2
   4 -12   1 45.9419 41.1835   2
   4 -12   2 1551.25 68.8278   2
   4 -12   3 664.966 54.8812   2
   4 -12   4 21.4085 28.8428   2
   4 -12   6 735.822 30.3768   2
   4 -12   8 308.060 31.5022   2
   4 -12   9 967.675 37.7933   2
   4 -12  10 64.4679 24.5397   2
   4 -12  11 560.366 42.9248   2
   4 -12  13 82.6737 29.7894   2
  -4  11   8 78.6256 17.3993   2
  -4  11   7 677.098 27.6605   2
  -4  11   6 2301.58 44.2949   2
  -4  11   5 635.152 32.2074   2
   4 -11  -4 86.7950 27.8966   2
   4 -11  -3 3705.37 63.6608   2
   4 -11  -1 684.821 38.6835   2
   4 -11   1 2791.76 85.0890   2
   4 -11   2 314.190 50.4697   2
   4 -11   3 74.8164 29.4035   2
   4 -11   4 193.362 24.9020   2
   4 -11   6 1372.10 46.5661   2
   4 -11   8 2563.30 55.8978   2
   4 -11   9 11.7629 26.1484   2
   4 -11  10 2970.54 55.5467   2
   4 -11  11 385.739 29.6195   2
   4 -11  13 747.589 43.9983   2
   4 -11  15 170.020 23.9647   2
  -4  10   8 3404.66 48.7387   2
  -4  10   7 2729.76 49.0857   2
   4 -10  -6 752.884 52.7455   2
   4 -10  -5 39.1283 22.5012   2
   4 -10  -4 178.718 32.1827   2
   4 -10  -3 6403.30 84.6292   2
   4 -10  -1 19463.5 201.541   2
   4 -10   1 210.795 47.2786   2
   4 -10   2 334.882 33.9121   2
   4 -10   3 88.3551 23.2619   2
   4 -10   4 66.5123 29.0493   2
   4 -10   6 1426.96 47.0330   2
   4 -10   8 6.47013 27.2686   2
   4 -10   9 1645.93 69.4822   2
   4 -10  10 1090.72 41.9097   2
   4 -10  11 172.730 28.0026   2
   4 -10  13 43.8962 32.8203   2
   4 -10  15 216.840 29.6086   2
   4  -9 -10 10.2019 20.7951   2
  -4   9   8 27.5714 24.7469   2
  -4   9   7 1768.09 45.3656   2
   4  -9  -6 1107.31 41.2387   2
   4  -9  -5-5.02255 27.8730   2
   4  -9  -4 2028.59 53.5656   2
   4  -9  -3 626.617 38.3915   2
   4  -9  -1 9861.65 144.893   2
   4  -9   1 860.107 39.6791   2
   4  -9   2 623.691 37.0604   2
   4  -9   3 791.325 39.6591   2
   4  -9   4 758.391 39.1071   2
   4  -9   6 1784.08 51.2014   2
   4  -9   8 226.977 33.7984   2
   4  -9   9 39781.7 290.165   2
   4  -9  10 40.9528 29.9339   2
   4  -9  11 262.814 30.5916   2
   4  -9  13 543.474 44.0276   2
   4  -9  15 15.3058 30.0450   2
   4  -8 -11 612.386 40.5310   2
   4  -8 -10 474.832 45.4748   2
  -4   8   8 1723.24 44.8949   2
   4  -8  -7 206.164 47.0039   2
   4  -8  -6 457.986 52.5303   2
   4  -8  -5 378.197 34.6194   2
   4  -8  -4 2337.45 56.0913   2
   4  -8  -3 1804.20 50.8640   2
   4  -8  -1 894.651 57.6793   2
   4  -8   1 6177.45 82.0592   2
   4  -8   2 5437.39 77.4608   2
   4  -8   3 1944.03 50.6303   2
   4  -8   4 273.499 31.8230   2
   4  -8   6 3692.90 66.4110   2
   4  -8   8 1581.30 49.5558   2
   4  -8   9 3493.92 94.9297   2
   4  -8  10 9.88926 41.1224   2
   4  -8  11 678.373 36.3340   2
   4  -8  13 267.738 42.7345   2
   4  -8  15 369.168 37.6032   2
   4  -7 -12 63.6989 21.1994   2
   4  -7 -11 98.7270 37.6984   2
   4  -7 -10 560.580 49.0520   2
  -4   7   8 1059.70 39.8394   2
   4  -7  -6 4060.25 100.027   2
   4  -7  -5 130.420 31.1298   2
   4  -7  -4 380.280 50.6844   2
   4  -7  -3 5503.71 103.979   2
   4  -7  -1 76.0854 41.6503   2
   4  -7   1 16961.2 125.903   2
   4  -7   2 3949.46 65.0039   2
   4  -7   3 36.4016 27.9503   2
   4  -7   4 4976.24 72.8905   2
   4  -7   6 1568.79 47.3500   2
   4  -7   8 544.152 37.9934   2
   4  -7   9 9198.59 145.310   2
   4  -7  11 235.182 44.4069   2
   4  -7  13 2498.48 47.3541   2
   4  -7  15 2610.36 64.0466   2
   4  -6 -13 113.674 28.7627   2
   4  -6 -12 9.63420 24.6153   2
   4  -6 -10 301.810 48.2057   2
   4  -6  -8 1543.78 71.0125   2
   4  -6  -6 1534.71 67.6474   2
   4  -6  -5 719.486 56.9841   2
   4  -6  -4 4023.35 98.9589   2
   4  -6  -3 11133.9 138.352   2
   4  -6  -1 7898.12 85.2299   2
   4  -6   1 113.188 28.1274   2
   4  -6   2 3.23216 25.3149   2
   4  -6   3 1315.43 59.7566   2
   4  -6   4 54.7616 26.4041   2
   4  -6   6 644.633 35.9028   2
   4  -6   8 1203.13 63.3868   2
   4  -6  13 57.2199 34.2739   2
   4  -6  15 32.3067 30.7583   2
   4  -5 -14 2668.63 50.0096   2
   4  -5 -13 820.903 44.1635   2
   4  -5 -12 269.641 30.1026   2
   4  -5 -10 320.151 47.3015   2
   4  -5  -8 9.93471 41.8777   2
   4  -5  -6 568.834 50.8115   2
   4  -5  -5 180.721 41.1458   2
   4  -5  -4 12167.6 155.655   2
   4  -5  -3 2217.38 71.9279   2
   4  -5  -1 7473.10 89.2523   2
   4  -5   1 106.256 69.1531   2
   4  -5   2 4.14628 75.3094   2
   4  -5   3 862.307 80.8018   2
   4  -5   4 327.643 28.2593   2
   4  -5   6 2531.39 54.5169   2
   4  -5   8 3855.81 95.2622   2
   4  -5  11 646.397 52.8920   2
   4  -5  13 169.847 37.4216   2
   4  -5  15-11.4095 30.3911   2
   4  -4 -13 2493.55 49.6760   2
   4  -4 -12 112.714 28.4859   2
   4  -4 -10 2447.79 82.5842   2
   4  -4  -8 263.108 48.4349   2
   4  -4  -6-25.6919 36.5716   2
   4  -4  -5 2069.98 50.7352   2
   4  -4  -4 641.490 49.3974   2
   4  -4  -3 15.8675 37.5579   2
   4  -4  -1 2974.99 88.6785   2
   4  -4   1 12150.3 243.443   2
   4  -4   2 2705.90 88.4555   2
   4  -4   3 984.795 64.2681   2
   4  -4   4 46.9939 51.2584   2
   4  -4   6 2384.70 52.0636   2
   4  -4   8 9112.16 138.201   2
   4  -4  11 21.9712 39.4332   2
   4  -4  13 21.0783 33.3511   2
   4  -4  15 104.699 29.2985   2
   4  -3 -15 926.538 38.7401   2
   4  -3 -13 1304.28 59.8342   2
   4  -3 -12 146.465 31.4684   2
   4  -3 -10 3430.70 92.8671   2
   4  -3  -8 1830.49 73.1487   2
   4  -3  -6 1446.14 44.6738   2
   4  -3  -5 6133.26 76.0843   2
   4  -3  -4 235.693 43.8609   2
   4  -3  -3 201.204 65.7367   2
   4  -3  -1 245.385 61.6209   2
   4  -3   1 34538.3 278.785   2
   4  -3   2 268.124 45.3414   2
   4  -3   3 1820.33 76.7727   2
   4  -3   4 1400.88 55.6986   2
   4  -3   6 462.875 43.0353   2
   4  -3   8 483.598 51.7303   2
   4  -3  13 400.322 43.1907   2
   4  -2 -15 103.024 30.9288   2
   4  -2 -13 1224.62 60.1424   2
   4  -2 -12 3719.03 93.5052   2
   4  -2 -10 171.522 33.1128   2
   4  -2  -8 376.085 48.1453   2
   4  -2  -6 240.565 29.6422   2
   4  -2  -4 2633.18 86.1766   2
   4  -2  -3 1530.44 98.1588   2
   4  -2  -1 64.0289 55.0158   2
   4  -2   1 2371.58 83.7053   2
   4  -2   2 305.326 47.2018   2
   4  -2   3 4006.88 83.3573   2
   4  -2   4 15.6394 37.7600   2
   4  -2   6 990.728 55.2863   2
   4  -2   8 1727.24 69.7226   2
   4  -2  11 502.378 48.5277   2
   4  -2  13 335.643 28.7881   2
   4  -2  15 297.067 30.6217   2
   4  -1 -15 227.669 35.5474   2
   4  -1 -13 654.187 50.7396   2
   4  -1 -12 71.2232 44.0271   2
   4  -1 -10 368.312 34.0411   2
   4  -1  -8 299.009 26.7787   2
   4  -1  -6 6.09954 25.4124   2
   4  -1  -5 2770.69 78.5524   2
   4  -1  -4 4270.64 104.791   2
   4  -1  -3 14.1102 39.5080   2
   4  -1  -1 59.2322 61.3668   2
   4  -1   1 2048.55 108.149   2
   4  -1   2 22.8134 37.4239   2
   4  -1   3 343.880 50.7171   2
   4  -1   4 1765.94 73.4552   2
   4  -1   6 4973.96 68.5858   2
   4  -1   8 14904.4 176.153   2
   4  -1  11 12.4445 36.5435   2
   4  -1  13 2512.85 47.7747   2
   4  -1  15 624.558 22.6266   2
   4   0 -12 54.4401 41.7762   2
   4   0 -11 300.192 47.1748   2
   4   0 -10 1619.70 68.9971   2
   4   0  -8 978.590 32.7480   2
   4   0  -6 574.548 52.9220   2
   4   0  -5 2024.74 77.4498   2
   4   0  -4 28.9906 40.8380   2
   4   0  -3 2813.31 84.5260   2
   4   0  -1 565.649 73.1214   2
   4   0   1 21.6200 36.9619   2
   4   0   2 14.4978 40.9074   2
   4   0   3 377.959 46.7928   2
   4   0   4 16.0518 71.0280   2
   4   0   6 2674.64 54.4775   2
   4   0   8 3941.97 96.0030   2
   4   0  11 71.6136 38.5932   2
   4   0  13 172.858 25.2678   2
   4   0  15 22.6020 23.8426   2
   4   1 -12 1842.94 70.6048   2
   4   1 -11 2675.08 81.0243   2
   4   1  -8 19.6519 24.2511   2
   4   1  -6 116.165 41.5704   2
   4   1  -5 214.357 47.5790   2
   4   1  -4 3128.55 88.8606   2
   4   1  -3 163.989 40.4989   2
   4   1  -1 289.146 70.9822   2
   4   1   1 32806.4 273.096   2
   4   1   2 941.593 61.8643   2
   4   1   3 175.688 69.1701   2
   4   1   4 93.2655 22.5312   2
   4   1   6 19.9757 21.8701   2
   4   1   8 3461.42 65.6713   2
   4   1  11 116.872 38.6570   2
   4   1  13 322.888 25.3713   2
   4   2 -10 518.364 55.7162   2
   4   2  -8 875.988 34.2011   2
   4   2  -6 438.440 32.2235   2
   4   2  -5 1.44472 38.9499   2
   4   2  -4 1486.28 66.3651   2
   4   2  -3 2489.36 109.054   2
   4   2  -1 491.073 72.1899   2
   4   2   1 10818.5 164.972   2
   4   2   2 342.960 52.2121   2
   4   2   4 397.987 32.5781   2
   4   2   6 227.147 31.7109   2
   4   2   8 758.172 31.7984   2
   4   2  10 26.5902 39.0136   2
   4   2  11 533.986 46.5689   2
   4   2  13 112.535 20.6452   2
   4   3 -10 1810.85 77.3831   2
   4   3  -8 191.582 26.1640   2
   4   3  -6 37.5813 24.8568   2
   4   3  -5 7933.43 70.0768   2
   4   3  -4 253.246 73.3920   2
   4   3  -3 69.5246 62.8227   2
   4   3  -1 4964.32 115.341   2
   4   3   1 3995.57 62.4380   2
   4   3   4 1629.41 47.5341   2
   4   3   6 3029.65 60.5646   2
   4   3   8 8323.04 91.3910   2
   4   3  10 42.1013 37.6706   2
   4   3  11 329.303 42.8278   2
   4   3  13 1757.91 30.7718   2
  -4  -4  15 187.182 33.0297   2
   4   4 -10 532.967 52.0042   2
   4   4  -8 27.6967 28.3058   2
   4   4  -6 46.3918 21.0049   2
   4   4  -5 2336.97 36.5457   2
   4   4  -4 165.501 26.9109   2
   4   4  -3 14.3870 23.2744   2
   4   4  -1 7019.72 56.6664   2
   4   4   1 5427.70 50.3629   2
   4   4   2 351.715 47.3793   2
   4   4   4 426.221 33.8836   2
   4   4   6 5078.75 75.7274   2
   4   4   8 757.471 38.1605   2
   4   4  10 273.066 41.4283   2
   4   4  11 49.8339 33.2186   2
   4   4  13 782.487 22.3204   2
  -4  -5  15 1041.60 42.5162   2
   4   5 -10 19.6619 27.0914   2
   4   5  -8 1916.51 51.7057   2
   4   5  -6 511.442 34.4133   2
   4   5  -5 6108.93 113.592   2
   4   5  -3 1683.26 36.0064   2
   4   5  -1 84.9704 19.4515   2
   4   5   1 18002.7 89.4152   2
   4   5   2 26.7121 22.7660   2
   4   5   3 4084.76 67.5746   2
   4   5   4 32.3939 29.2737   2
   4   5   6 35.9431 28.5892   2
   4   5   8 5406.58 73.4629   2
   4   5   9 3.93212 26.9227   2
   4   5  10 247.339 37.5564   2
   4   5  11 2393.60 60.5963   2
   4   5  12 325.267 28.8110   2
   4   6 -15 101.167 37.0499   2
   4   6 -12 4410.54 101.005   2
   4   6 -10 1691.15 49.1825   2
   4   6  -8 350.122 34.2899   2
   4   6  -6 12.9925 27.1408   2
   4   6  -5 50.3598 28.3216   2
   4   6  -3 433.814 34.4073   2
   4   6  -1 657.721 38.0666   2
   4   6   1 5981.59 54.9475   2
   4   6   2 326.537 26.3543   2
   4   6   3 1004.03 33.7145   2
   4   6   4 74.5951 28.8948   2
   4   6   6 86.2102 29.6607   2
   4   6   8 3245.93 56.0434   2
   4   6   9 1426.45 40.9108   2
   4   6  10 45.1200 22.0168   2
   4   6  11-4.59862 16.9078   2
   4   7 -15 333.017 38.3510   2
   4   7 -12 839.257 55.2906   2
   4   7 -10 4565.91 71.6176   2
   4   7  -8 654.260 37.9857   2
   4   7  -6 1197.45 43.9229   2
   4   7  -5 1593.91 47.6425   2
   4   7  -3 3663.79 65.7950   2
   4   7  -1 8866.79 97.5711   2
   4   7   1 3.57793 23.2475   2
   4   7   2 158.391 30.2514   2
   4   7   3 218.067 24.6154   2
   4   7   4 396.186 27.5091   2
   4   7   6 2692.04 44.7328   2
   4   7   8 1332.01 30.4167   2
   4   7   9 99.1473 21.9829   2
   4   7  10 163.823 27.2650   2
   4   8 -15-17.9751 27.8531   2
   4   8 -13 951.334 50.9333   2
   4   8 -12 28.4690 38.4702   2
   4   8 -10 2670.51 56.5131   2
   4   8  -8 527.398 36.2112   2
   4   8  -6 19.8991 28.3619   2
   4   8  -5 1403.50 45.7120   2
   4   8  -3 2713.51 59.2766   2
   4   8  -1 11722.2 111.818   2
   4   8   1 1650.11 48.0261   2
   4   8   2 525.872 34.6729   2
   4   8   3 12.7838 27.6762   2
   4   8   4 1203.49 42.3376   2
   4   8   6 1268.00 40.9446   2
   4   8   8 143.362 18.3011   2
   4   8   9 687.785 33.8093   2
   4   9 -15 587.311 33.8123   2
   4   9 -13 48.4852 34.6023   2
   4   9 -12 122.206 37.3756   2
   4   9 -10 185.178 28.9673   2
   4   9  -8 1955.41 50.4728   2
   4   9  -6 906.248 39.8793   2
   4   9  -5 1599.16 47.6978   2
   4   9  -4 2696.29 79.2652   2
   4   9  -3-3.14654 22.8816   2
   4   9  -1 66.1812 31.3818   2
   4   9   1 2416.64 53.7944   2
   4   9   2 2.47386 26.7716   2
   4   9   3 1654.95 45.3465   2
   4   9   4 639.140 34.5508   2
   4   9   6 61.2575 23.2163   2
   4   9   8 1122.68 34.3441   2
   4  10 -15 2263.75 44.7783   2
   4  10 -13 465.670 37.8790   2
   4  10 -12 330.617 39.3158   2
   4  10 -10 1016.11 37.9566   2
   4  10  -8 24.1066 27.4001   2
   4  10  -6 296.852 31.2667   2
   4  10  -5 39.9305 27.8051   2
   4  10  -4 6238.65 79.8707   2
   4  10  -3 817.415 31.3469   2
   4  10  -1 22.2065 28.0006   2
   4  10   1 243.450 44.3621   2
   4  10   2-1.92197 24.7685   2
   4  10   3 861.176 34.6653   2
   4  10   4 1348.63 28.7241   2
   4  10   6 364.042 17.4422   2
   4  11 -14 647.558 30.6569   2
   4  11 -13 176.053 28.4359   2
   4  11 -12 188.519 34.1893   2
   4  11 -10 1318.05 38.2015   2
   4  11  -8 2111.12 47.9689   2
   4  11  -6 794.359 37.5777   2
   4  11  -5 533.807 33.9819   2
   4  11  -4 1067.30 31.5492   2
   4  11  -3 2140.47 49.0981   2
   4  11  -1 5378.03 68.7717   2
   4  11   1 560.261 46.8749   2
   4  11   2 37.3811 33.6326   2
   4  11   3 804.821 28.9826   2
   4  11   4 1248.02 45.5526   2
   4  12 -13 418.733 26.5931   2
   4  12 -12 8.26138 24.7992   2
   4  12 -10 345.357 25.8275   2
   4  12  -8 443.360 30.0787   2
   4  12  -7 2440.21 47.9409   2
   4  12  -6 303.974 28.9641   2
   4  12  -5 315.806 27.5684   2
   4  12  -4 45.3591 38.5544   2
   4  12  -3 1774.57 41.3234   2
   4  12  -1 2606.38 44.3088   2
   4  12   1 163.739 34.2274   2
   4  12   2 145.508 30.9988   2
   4  12   3 98.6036 26.4537   2
   4  13 -11 7.35674 21.6792   2
   4  13 -10 2.82843 17.1619   2
   4  13  -8 929.624 29.5712   2
   4  13  -7 354.384 24.6426   2
   4  13  -6 641.749 43.1195   2
   4  13  -5 103.718 34.5169   2
   4  13  -4 120.632 32.1267   2
   4  13  -3 703.608 39.7432   2
   4  13  -1 4.56632 25.5305   2
   4  13   0 180.189 26.3861   2
   4  14  -8 240.624 25.5917   2
   4  14  -7 45.3212 23.2895   2
   4  14  -6 3.81904 24.0554   2
   4  14  -5 731.053 33.2572   2
   5 -14   1 827.059 37.2292   2
   5 -14   2 158.565 20.0571   2
   5 -14   3 13.9557 18.7989   2
   5 -14   4 526.692 33.6696   2
   5 -14   5 83.8303 19.9412   2
   5 -14   7 31.5212 24.9917   2
   5 -13  -2 101.625 25.7875   2
   5 -13   0 35.7026 21.7857   2
   5 -13   1 384.513 27.7293   2
   5 -13   2 46.0048 23.8051   2
   5 -13   3 32.6554 23.6495   2
   5 -13   5 2714.23 67.5558   2
   5 -13   7 760.767 42.2535   2
   5 -13   8 13215.7 114.950   2
   5 -13   9 3010.38 53.7884   2
   5 -12  -4 124.702 28.5670   2
   5 -12  -2 11.4013 22.8358   2
   5 -12   0 2025.27 46.0331   2
   5 -12   1 924.184 36.4250   2
   5 -12   2 5.32785 36.8954   2
   5 -12   3 113.329 38.0390   2
   5 -12   5 777.831 50.1196   2
   5 -12   7 83.1896 26.7407   2
   5 -12   8 9789.99 82.0152   2
   5 -12   9 877.290 31.3426   2
   5 -12  10 447.492 24.3426   2
   5 -12  11 310.264 28.9924   2
   5 -12  12 45.5338 20.1472   2
   5 -11  -6 37.8932 26.9611   2
   5 -11  -5 109.886 31.2728   2
   5 -11  -4 411.445 40.3159   2
   5 -11  -2 603.002 32.8996   2
   5 -11   0 3042.40 57.2761   2
   5 -11   1 2492.68 75.5752   2
   5 -11   2 272.469 46.8142   2
   5 -11   3 1221.06 61.6007   2
   5 -11   5 262.231 30.6252   2
   5 -11   7 1286.40 41.7283   2
   5 -11   9 409.481 29.2832   2
   5 -11  10 788.822 31.6965   2
   5 -11  11 2076.93 56.5995   2
   5 -11  12 629.268 34.2747   2
   5 -10  -8 441.647 29.8939   2
   5 -10  -7 2800.68 60.9840   2
   5 -10  -6 380.277 40.6308   2
   5 -10  -5 1550.03 58.6549   2
   5 -10  -4 1.95983 23.8799   2
   5 -10  -2 1024.50 40.4172   2
   5 -10   0 232.024 45.1806   2
   5 -10   1 1044.22 60.1168   2
   5 -10   2 980.818 59.0123   2
   5 -10   3 127.971 46.4209   2
   5 -10   5 1080.92 42.3876   2
   5 -10   7 332.775 31.9373   2
   5 -10   9 1037.61 38.2755   2
   5 -10  10 855.993 33.6352   2
   5 -10  11 974.960 46.0971   2
   5 -10  12 66.9162 20.1474   2
   5  -9  -9-2.71191 25.2465   2
   5  -9  -7 22.3816 33.4467   2
   5  -9  -6 504.764 44.9073   2
   5  -9  -5 431.314 46.5851   2
   5  -9  -4 46.7223 26.6196   2
   5  -9  -2 801.029 39.3297   2
   5  -9   0 560.081 50.5053   2
   5  -9   1 366.686 49.3678   2
   5  -9   2 565.020 52.8138   2
   5  -9   3 457.388 36.0000   2
   5  -9   5 2127.63 55.1209   2
   5  -9   7 189.592 31.5467   2
   5  -9   9 3229.25 58.3653   2
   5  -9  10 3365.39 56.6913   2
   5  -9  12 1482.36 34.7502   2
   5  -8  -9 105.921 34.2577   2
   5  -8  -7 175.033 42.1478   2
   5  -8  -6 1317.14 62.0882   2
   5  -8  -5 337.982 46.2267   2
   5  -8  -4 2010.36 49.5672   2
   5  -8  -2 322.393 34.5064   2
   5  -8   0 4164.28 99.1519   2
   5  -8   2 69.2241 29.6573   2
   5  -8   3 208.221 31.4609   2
   5  -8   5 2892.25 60.8415   2
   5  -8   7 24.4745 28.6073   2
   5  -8   9 835.182 38.1346   2
   5  -8  10-2.13323 26.7950   2
   5  -8  11 43.2864 37.4365   2
   5  -8  12-1.31444 22.0612   2
   5  -8  14 218.419 24.4598   2
   5  -7 -11 123.649 27.2128   2
   5  -7  -9 418.911 41.8482   2
   5  -7  -7 473.690 45.9455   2
   5  -7  -6 31.3841 40.7404   2
   5  -7  -5 50.2576 40.5947   2
   5  -7  -4 856.506 60.9665   2
   5  -7  -2 1805.22 46.3168   2
   5  -7   0 2552.38 80.4901   2
   5  -7   1 737.113 54.5694   2
   5  -7   2 238.427 31.4532   2
   5  -7   3 696.636 37.5481   2
   5  -7   5 17.1577 28.4665   2
   5  -7   7 3155.96 63.1486   2
   5  -7   9 317.133 45.9820   2
   5  -7  10 131.698 38.9183   2
   5  -7  12-8.25598 22.8225   2
   5  -7  14 12.5257 21.4431   2
   5  -6 -11 280.033 35.1531   2
   5  -6  -9 355.543 45.2708   2
   5  -6  -7 663.849 52.1841   2
   5  -6  -6 639.206 55.2524   2
   5  -6  -5 536.130 52.6187   2
   5  -6  -4 1491.80 69.0935   2
   5  -6  -2 14820.9 113.856   2
   5  -6   0 9.19774 22.1596   2
   5  -6   1 115.411 23.3092   2
   5  -6   2 4041.88 55.2369   2
   5  -6   3 24.4724 27.1532   2
   5  -6   5 3776.76 67.7414   2
   5  -6   7 848.488 40.3474   2
   5  -6   9 463.177 46.9687   2
   5  -6  10 14.2965 36.6035   2
   5  -6  11 74.4656 34.6114   2
   5  -6  12 33.3511 22.3309   2
   5  -5 -12 27.1148 28.1167   2
   5  -5 -11 35.7914 33.1263   2
   5  -5  -9 152.094 42.7057   2
   5  -5  -7 359.510 48.3406   2
   5  -5  -6 173.705 44.9658   2
   5  -5  -5 604.588 52.7815   2
   5  -5  -4 1696.25 71.1313   2
   5  -5  -2 9453.87 92.4967   2
   5  -5   0-7.58245 19.3001   2
   5  -5   1 497.670 26.8799   2
   5  -5   2 1558.85 37.4257   2
   5  -5   3 986.086 28.0141   2
   5  -5   5 233.942 24.7973   2
   5  -5   7 211.971 24.9778   2
   5  -5   8 8396.63 123.683   2
   5  -5   9 815.579 36.0778   2
   5  -5  10 1209.02 56.4307   2
   5  -5  11 491.318 42.9650   2
   5  -5  12 5897.28 64.9566   2
   5  -4 -12 2829.66 63.3024   2
   5  -4 -11 616.597 44.2513   2
   5  -4  -9 237.868 43.5540   2
   5  -4  -7-19.8348 32.3707   2
   5  -4  -6 1285.04 62.4608   2
   5  -4  -5 59.4376 40.4384   2
   5  -4  -4 5847.58 81.0703   2
   5  -4  -2 313.949 26.2175   2
   5  -4   0 4200.94 47.3548   2
   5  -4   1-1.90839 20.9481   2
   5  -4   2 4904.08 57.4038   2
   5  -4   3 219.891 23.6872   2
   5  -4   5 11607.5 87.7807   2
   5  -4   7 729.870 31.2403   2
   5  -4   8 3822.57 63.8521   2
   5  -4   9 9.44588 26.3385   2
   5  -4  10 49.1238 26.0566   2
   5  -4  11 84.3603 24.3677   2
   5  -4  12 31.6495 23.3413   2
   5  -3 -12 161.987 35.5024   2
   5  -3 -11 607.075 31.3379   2
   5  -3  -9 2251.75 73.9431   2
   5  -3  -7 1384.47 38.0064   2
   5  -3  -6 1933.66 71.2898   2
   5  -3  -5 27.8595 41.8941   2
   5  -3  -4 407.380 34.7953   2
   5  -3  -2 126.103 24.4202   2
   5  -3   0 221.331 20.8152   2
   5  -3   1 259.687 24.1775   2
   5  -3   2 7.45992 26.4583   2
   5  -3   3 65.4695 24.8056   2
   5  -3   5 2002.06 51.7813   2
   5  -3   7 1941.82 51.6833   2
   5  -3   8 6547.15 118.219   2
   5  -3   9 714.132 53.1253   2
   5  -3  10 800.332 51.3228   2
   5  -3  11 6.53095 35.1915   2
   5  -3  12 1950.68 41.9604   2
   5  -2 -13 907.589 38.2596   2
   5  -2 -12 70.4063 32.9846   2
   5  -2 -11 253.364 28.4327   2
   5  -2  -9 30.7448 37.9993   2
   5  -2  -7 110.500 29.7661   2
   5  -2  -6 47.1097 38.5012   2
   5  -2  -5 24420.4 205.711   2
   5  -2  -4 8530.11 96.8345   2
   5  -2  -2 11027.4 86.3985   2
   5  -2   0 733.792 25.6740   2
   5  -2   1 8.33555 24.6857   2
   5  -2   2 90.0826 25.7051   2
   5  -2   3 7.80742 21.7636   2
   5  -2   5 2376.73 56.7265   2
   5  -2   7 2853.56 60.3109   2
   5  -2   9 1534.39 67.1782   2
   5  -2  10 102.875 39.1591   2
   5  -2  11 71.3715 36.9323   2
   5  -2  12 81.7631 23.3270   2
   5  -1 -11 21.0690 37.4893   2
   5  -1  -9 202.044 25.5679   2
   5  -1  -7 330.858 46.6774   2
   5  -1  -4 4457.06 103.110   2
   5  -1  -2 20742.6 117.500   2
   5  -1   0 990.364 32.5425   2
   5  -1   1 953.428 37.6699   2
   5  -1   2 650.023 34.8271   2
   5  -1   3 41.8425 39.1887   2
   5  -1   5 81.0110 24.0860   2
   5  -1   7 3302.77 64.4223   2
   5  -1   9 28.4269 38.2039   2
   5  -1  10 1015.79 57.9240   2
   5  -1  11 2076.06 65.9763   2
   5  -1  12 1028.33 33.4064   2
   5   0  -9 135.762 32.7897   2
   5   0  -5 14.3670 41.7167   2
   5   0  -4 14.0665 26.0017   2
   5   0  -2 2176.00 38.0079   2
   5   0   0 1012.25 28.8346   2
   5   0   1-9.18265 26.4820   2
   5   0   2 4291.92 69.1731   2
   5   0   3 21.3831 23.5998   2
   5   0   5 9327.91 81.3575   2
   5   0   7 1604.45 39.4524   2
   5   0   8 798.251 56.0057   2
   5   0   9 15.2667 40.2347   2
   5   0  10 105.322 38.2234   2
   5   0  11 91.7145 37.3478   2
   5   0  12 289.673 24.9691   2
   5   1  -9 1976.12 51.6171   2
   5   1  -5 80.4247 29.5696   2
   5   1  -4 8.47428 25.9065   2
   5   1  -2 8856.62 60.3401   2
   5   1   0 153.986 19.1737   2
   5   1   1 33.6051 26.0014   2
   5   1   2 851.549 56.9736   2
   5   1   3 339.994 26.5201   2
   5   1   5 1346.26 37.1445   2
   5   1   7 178.899 25.6770   2
   5   1   9 135.778 29.3465   2
   5   1  10 553.122 32.0943   2
   5   1  11 127.700 34.7540   2
   5   1  12 317.665 23.6427   2
   5   2 -14 65.6598 24.3837   2
   5   2  -9 86.4299 42.6442   2
   5   2  -7 82.9277 44.8639   2
   5   2  -6-7.45640 38.2552   2
   5   2  -5 29428.3 169.052   2
   5   2  -4 2797.87 49.2846   2
   5   2  -2 1793.64 31.7645   2
   5   2   0 2460.96 35.4500   2
   5   2   1 17.7062 42.2984   2
   5   2   2 4862.96 107.184   2
   5   2   3 93.5686 23.4890   2
   5   2   5 363.100 26.7803   2
   5   2   7 7798.27 72.3399   2
   5   2   9 30.1953 25.5920   2
   5   2  10 1822.03 43.1985   2
   5   2  11 150.514 34.2301   2
   5   2  12 28.0317 17.0907   2
   5   3 -13 620.975 36.0944   2
   5   3 -12 191.504 32.6364   2
   5   3  -9 343.094 25.4566   2
   5   3  -7 666.105 36.4381   2
   5   3  -6 735.365 50.3801   2
   5   3  -5 29.6347 27.5790   2
   5   3  -4 3056.88 38.6374   2
   5   3  -2 7781.52 57.8248   2
   5   3   0 561.627 23.5790   2
   5   3   1 280.178 47.8379   2
   5   3   2 628.397 35.4904   2
   5   3   3 117.850 24.0026   2
   5   3   5 996.235 34.3744   2
   5   3   7 8945.56 75.1376   2
   5   3   8 10396.5 138.994   2
   5   3   9 54.9283 23.8956   2
   5   3  10 2285.11 43.3746   2
   5   3  11 1699.60 48.8347   2
   5   4 -11 10566.6 117.295   2
   5   4  -9 31.1209 21.0134   2
   5   4  -7 678.371 35.7218   2
   5   4  -6 573.101 44.6297   2
   5   4  -5 111.484 28.2464   2
   5   4  -4 7247.56 60.9377   2
   5   4  -2 4876.80 52.5759   2
   5   4   0 205.846 25.5638   2
   5   4   1 138.646 43.4343   2
   5   4   2 22.4693 23.3726   2
   5   4   3 2008.63 42.1022   2
   5   4   5 2263.44 42.9942   2
   5   4   7 1147.22 32.0132   2
   5   4   8 448.242 43.7872   2
   5   4   9 912.617 33.1558   2
   5   4  10 22.3494 19.3970   2
   5   4  11 404.176 26.0507   2
   5   5 -11 388.771 41.1672   2
   5   5  -9 1517.35 44.1997   2
   5   5  -7 345.425 29.2827   2
   5   5  -6 1463.13 56.8131   2
   5   5  -5-0.62990 26.4412   2
   5   5  -4 18.0122 20.1495   2
   5   5  -2 6428.53 69.1702   2
   5   5   0 2304.35 44.9579   2
   5   5   1-6.61639 39.6056   2
   5   5   2 352.983 33.2149   2
   5   5   3 1079.50 33.4338   2
   5   5   5 828.504 30.5889   2
   5   5   7 1610.88 33.2596   2
   5   5   8 2921.33 68.2124   2
   5   5   9 888.241 28.1284   2
   5   5  10 41.5589 20.7924   2
   5   6 -11 212.641 26.0260   2
   5   6  -9 158.714 28.4198   2
   5   6  -7 31.9121 40.2278   2
   5   6  -4 834.255 40.1125   2
   5   6  -2 62.4626 30.1941   2
   5   6   0 1166.34 35.3098   2
   5   6   1 182.988 29.9567   2
   5   6   2 795.799 38.7763   2
   5   6   3 1304.30 33.8716   2
   5   6   4 147.778 39.4461   2
   5   6   5 8.45918 19.5620   2
   5   6   7 7466.98 54.4660   2
   5   6   8 4647.50 37.6246   2
   5   6   9 24.3156 20.3962   2
   5   7 -11 27.4481 22.8322   2
   5   7  -9 116.925 27.0459   2
   5   7  -7 722.579 55.3200   2
   5   7  -6 280.465 46.6773   2
   5   7  -4 708.247 38.4384   2
   5   7  -2 1668.33 48.4896   2
   5   7   0 2763.92 55.9876   2
   5   7   1 545.019 34.4128   2
   5   7   2 1190.30 60.3049   2
   5   7   3 42.3086 36.6588   2
   5   7   4 2850.36 65.3286   2
   5   7   5 2840.71 37.3027   2
   5   7   7 5243.36 48.0039   2
   5   8 -13 572.714 30.2249   2
   5   8 -11 1375.58 33.4500   2
   5   8  -9 109.181 25.2834   2
   5   8  -7 450.530 48.5897   2
   5   8  -6 192.449 43.4038   2
   5   8  -5 16.2365 39.1846   2
   5   8  -4 2396.32 51.9630   2
   5   8  -2 1154.00 41.5191   2
   5   8   0 1361.81 41.8784   2
   5   8   1 41.6677 36.3101   2
   5   8   2 24.5484 35.5860   2
   5   8   3 645.010 45.8372   2
   5   8   5 93.7631 31.5348   2
   5   9 -11 688.953 25.4613   2
   5   9  -9 239.438 24.5843   2
   5   9  -7 204.105 41.2610   2
   5   9  -6 523.434 48.7065   2
   5   9  -5 131.481 42.2149   2
   5   9  -4 200.010 28.9183   2
   5   9  -2 363.656 30.5970   2
   5   9   0 2557.76 47.3457   2
   5   9   1 2.59422 36.2034   2
   5   9   2 44.1844 32.6472   2
   5   9   3 205.003 35.7569   2
   5   9   5 656.812 31.9433   2
   5  10  -9 12.3450 19.6830   2
   5  10  -7 29.1746 35.6381   2
   5  10  -6 2130.52 66.5321   2
   5  10  -5 66.1632 36.6301   2
   5  10  -4 223.368 25.3839   2
   5  10  -2 148.864 25.2876   2
   5  10   0 653.887 41.7087   2
   5  10   1 122.113 33.9404   2
   5  10   2 101.413 29.9556   2
   5  10   3 90.1998 25.2753   2
   5  11  -9 792.803 35.8793   2
   5  11  -7 26.1007 31.0659   2
   5  11  -6 467.237 38.7736   2
   5  11  -5 14.2423 30.4772   2
   5  11  -4 69.1786 31.1847   2
   5  11  -2 863.150 26.2431   2
   5  11   0 206.349 28.5223   2
   5  11   1 572.123 30.2008   2
   5  12  -7 33.7404 23.7447   2
   5  12  -6 278.805 27.8539   2
   5  12  -5 48.0102 24.0091   2
   5  12  -4 46.2552 22.9885   2
   6 -12   0 258.799 26.3136   2
   6 -12   1 18.7516 16.3779   2
   6 -12   2 1516.18 30.6549   2
   6 -12   3 212.471 20.7335   2
   6 -12   4 461.555 22.9345   2
   6 -12   6 78.2148 25.0871   2
   6 -12   7 8269.62 76.9174   2
   6 -11  -3 36.2104 23.3953   2
   6 -11  -1 4905.18 47.9450   2
   6 -11   0 1147.61 30.5672   2
   6 -11   1 348.402 25.1646   2
   6 -11   2 479.927 27.5010   2
   6 -11   3 37.1905 32.8221   2
   6 -11   4 140.886 32.9778   2
   6 -11   6 345.904 34.8995   2
   6 -11   8 704.385 34.0897   2
   6 -10  -3 2674.52 60.4847   2
   6 -10  -1 151.675 23.9409   2
   6 -10   0 153.742 36.7073   2
   6 -10   1 314.575 27.8774   2
   6 -10   2 69.9942 24.7523   2
   6 -10   4 1052.19 50.6251   2
   6 -10   6 172.099 36.6496   2
   6 -10   8 595.303 38.6912   2
   6 -10   9 106.652 27.9387   2
   6  -9  -6 913.037 36.2923   2
   6  -9  -5 551.499 25.7065   2
   6  -9  -3 242.795 37.4758   2
   6  -9  -1 68.5112 24.2848   2
   6  -9   0 67.0656 37.0143   2
   6  -9   1 45.9058 26.1932   2
   6  -9   2 83.4188 36.9945   2
   6  -9   4 3230.42 78.0892   2
   6  -9   6 453.792 42.9028   2
   6  -9   8 14.3859 22.1771   2
   6  -9   9 21.8517 19.5307   2
   6  -9  10 9.67273 22.3625   2
   6  -8  -7 403.771 31.5548   2
   6  -8  -6 166.695 22.1763   2
   6  -8  -5 739.878 31.1207   2
   6  -8  -3 3640.97 80.6666   2
   6  -8  -1 63.5549 25.9380   2
   6  -8   1 132.092 41.9431   2
   6  -8   2 1403.25 60.0727   2
   6  -8   4 1074.38 55.5125   2
   6  -8   6 39.1679 24.8105   2
   6  -8   8-1.94286 22.3148   2
   6  -8   9 174.522 31.1368   2
   6  -8  10 1873.56 45.3133   2
   6  -8  11 296.961 25.9328   2
   6  -7  -8 142.084 27.2158   2
   6  -7  -7 28.4628 16.7898   2
   6  -7  -6 217.528 19.3208   2
   6  -7  -5 975.971 26.8524   2
   6  -7  -3 3867.57 55.0168   2
   6  -7  -1 1037.60 37.8654   2
   6  -7   1 850.980 51.1571   2
   6  -7   2-2.44891 40.6080   2
   6  -7   4 1392.47 61.6587   2
   6  -7   6 402.408 31.0134   2
   6  -7   8 56.7019 29.9620   2
   6  -7   9 2682.94 59.2413   2
   6  -7  10 751.410 34.0593   2
   6  -7  11 407.917 30.8839   2
   6  -6  -8 1043.75 27.9128   2
   6  -6  -7 2969.89 36.3453   2
   6  -6  -6 6889.70 56.0738   2
   6  -6  -5 3568.49 45.1601   2
   6  -6  -3 3214.70 54.1696   2
   6  -6  -1 989.500 30.3322   2
   6  -6   0 1145.31 52.3644   2
   6  -6   1 1570.71 42.8479   2
   6  -6   2 222.747 31.5515   2
   6  -6   3 580.265 49.1646   2
   6  -6   4 3484.37 47.5881   2
   6  -6   6 152.165 27.1055   2
   6  -6   8 685.903 40.4788   2
   6  -6   9 63.1352 28.9116   2
   6  -6  11 101.693 29.1786   2
   6  -5  -8 119.006 22.1168   2
   6  -5  -7 1005.96 33.1337   2
   6  -5  -6 284.896 27.1697   2
   6  -5  -5 2549.78 41.6030   2
   6  -5  -3 267.238 28.6468   2
   6  -5  -1 127.407 26.8998   2
   6  -5   0 90.6331 28.0388   2
   6  -5   1 277.382 25.3323   2
   6  -5   2 1633.96 67.2316   2
   6  -5   3-16.5534 41.3217   2
   6  -5   4 6507.22 54.8467   2
   6  -5   6 84.4166 21.6447   2
   6  -5   8 5.73765 33.3048   2
   6  -5  11 124.085 29.2046   2
   6  -4 -10 315.886 28.5529   2
   6  -4  -8 33.5728 18.8490   2
   6  -4  -7 7.83375 22.1957   2
   6  -4  -6 45.8877 24.7777   2
   6  -4  -5 4384.81 52.9132   2
   6  -4  -3 4198.24 53.5038   2
   6  -4  -1-14.8188 21.7219   2
   6  -4   1 2.54800 21.6732   2
   6  -4   2 326.438 50.4676   2
   6  -4   3 1377.41 68.5465   2
   6  -4   4 834.327 32.5655   2
   6  -4   6 370.588 31.9218   2
   6  -4   8 30.2120 34.6974   2
   6  -4   9 1741.69 53.5487   2
   6  -4  10 3115.75 57.9235   2
   6  -3 -10 423.126 33.7971   2
   6  -3  -8 87.9868 25.9700   2
   6  -3  -7 159.371 36.5659   2
   6  -3  -6 578.422 45.1185   2
   6  -3  -5 40.9411 35.6163   2
   6  -3  -3 16374.1 103.426   2
   6  -3  -1 72.7619 21.4386   2
   6  -3   1-26.6928 27.9393   2
   6  -3   2 470.591 55.7943   2
   6  -3   3-7.97300 43.3954   2
   6  -3   4 1385.94 45.1596   2
   6  -3   6 5.47065 26.5961   2
   6  -3   8 77.7466 35.2091   2
   6  -3   9 1783.31 55.9866   2
   6  -3  10 285.025 32.7917   2
   6  -3  11 146.418 28.4389   2
   6  -2 -10 156.431 30.2780   2
   6  -2  -8 191.659 27.2658   2
   6  -2  -7 1704.16 62.1349   2
   6  -2  -6 1443.61 58.9218   2
   6  -2  -5 2148.24 71.8350   2
   6  -2  -3 66.0871 22.6155   2
   6  -2  -1 2269.77 39.0463   2
   6  -2   1 6487.30 84.6122   2
   6  -2   2 1722.50 73.6026   2
   6  -2   3 421.666 50.6844   2
   6  -2   4 3127.78 60.6982   2
   6  -2   6 229.015 29.2248   2
   6  -2   8 65.9686 35.6075   2
   6  -2   9-0.40676 31.5177   2
   6  -2  10 32.2273 29.3079   2
   6  -2  11 970.546 37.1187   2
   6  -1 -12 393.488 24.9130   2
   6  -1 -10 52.8201 30.4907   2
   6  -1  -8 262.931 37.5024   2
   6  -1  -7 825.112 49.7412   2
   6  -1  -6 1096.27 55.1177   2
   6  -1  -5 64.7195 35.1303   2
   6  -1  -3 2225.01 38.7523   2
   6  -1  -1 67.2704 22.3652   2
   6  -1   1 10.8161 28.8457   2
   6  -1   2 1632.13 73.8850   2
   6  -1   3 1271.50 67.8683   2
   6  -1   4 6246.13 80.4455   2
   6  -1   6 199.203 28.7240   2
   6  -1   8 31.9425 35.0550   2
   6  -1   9 2645.15 64.8699   2
   6  -1  10 798.686 38.5823   2
   6  -1  11 957.846 33.9595   2
   6   0 -12 56.2052 20.2137   2
   6   0 -10 718.706 40.3612   2
   6   0  -8 1450.39 34.8715   2
   6   0  -7-0.16712 34.3309   2
   6   0  -6 532.058 44.7846   2
   6   0  -5 5510.65 101.308   2
   6   0  -3 2426.78 40.0647   2
   6   0  -1 1195.01 31.9164   2
   6   0   1 689.853 58.5136   2
   6   0   2 23.5768 44.7434   2
   6   0   3 58.4545 40.3016   2
   6   0   4 613.540 35.6043   2
   6   0   6 146.129 28.1624   2
   6   0   8 132.472 23.9239   2
   6   0   9 650.164 39.5815   2
   6   0  10 924.369 38.3652   2
   6   1 -12 691.953 28.3732   2
   6   1 -10 46.4200 29.0170   2
   6   1  -8 5.96539 24.2976   2
   6   1  -7 483.938 42.6547   2
   6   1  -6 2416.92 70.0758   2
   6   1  -5 879.701 51.7267   2
   6   1  -3 9526.44 70.3356   2
   6   1  -1 105.593 23.0419   2
   6   1   1 149.452 34.3680   2
   6   1   2 1262.43 65.1910   2
   6   1   3 234.993 47.0766   2
   6   1   4 585.708 34.7825   2
   6   1   6 24.9659 24.7937   2
   6   1   8 18.7722 21.2200   2
   6   1   9 16.4661 30.0368   2
   6   1  10 261.608 26.0753   2
   6   2 -10 737.707 27.6818   2
   6   2  -8 147.636 25.3386   2
   6   2  -7 1151.38 52.4031   2
   6   2  -6 2676.23 71.0706   2
   6   2  -5 374.555 34.8031   2
   6   2  -3 2945.34 42.7553   2
   6   2  -1 32.4011 26.1797   2
   6   2   1 1498.14 70.0801   2
   6   2   2 1609.23 70.0312   2
   6   2   3 71.9283 42.5120   2
   6   2   4 2634.99 42.8275   2
   6   2   6 1010.62 35.2665   2
   6   2   8 789.284 28.6084   2
   6   2   9 18.1634 16.9980   2
   6   3 -10 52.6219 19.9110   2
   6   3  -8 322.194 26.8945   2
   6   3  -7 195.861 36.0897   2
   6   3  -6 361.605 39.8375   2
   6   3  -5 599.323 45.2766   2
   6   3  -3 2928.83 47.3592   2
   6   3  -1 407.148 35.5328   2
   6   3   1 645.116 35.4762   2
   6   3   2 443.148 50.9448   2
   6   3   3 4833.54 97.6290   2
   6   3   4 2195.65 37.6662   2
   6   3   6 1416.94 35.7070   2
   6   3   8-1.80343 16.5555   2
   6   4 -10 17.3137 28.0346   2
   6   4  -8 598.742 29.5466   2
   6   4  -7 2986.92 66.7889   2
   6   4  -6 787.261 45.2513   2
   6   4  -5 680.289 34.7863   2
   6   4  -3 2052.99 49.9283   2
   6   4  -1 136.871 24.7187   2
   6   4   0 133.818 42.9415   2
   6   4   1 841.180 29.6161   2
   6   4   2 70.0889 27.6773   2
   6   4   3 446.994 44.4986   2
   6   4   4 21.4532 24.4211   2
   6   4   6 74.3259 19.3064   2
   6   5 -10 44.3412 27.6334   2
   6   5  -8 14.2347 35.6503   2
   6   5  -5 1141.34 57.9183   2
   6   5  -3 232.028 29.2861   2
   6   5  -1 622.930 27.4956   2
   6   5   0 376.354 43.5357   2
   6   5   1-20.3936 20.2667   2
   6   5   2 165.748 26.7955   2
   6   5   3 104.534 35.9680   2
   6   5   4 185.199 24.0483   2
   6   5   6 824.439 34.7869   2
   6   6 -10 23.0217 25.6033   2
   6   6  -8 30.5030 33.3027   2
   6   6  -6 8497.88 117.616   2
   6   6  -5 492.211 46.8795   2
   6   6  -3 3311.42 78.2601   2
   6   6  -1 12.9760 23.8666   2
   6   6   0 16.3892 32.5445   2
   6   6   1 111.600 23.9700   2
   6   6   2-6.40360 22.0093   2
   6   6   3 606.327 36.9434   2
   6   6   4 787.989 25.8737   2
   6   7  -8 415.474 37.6106   2
   6   7  -6 268.662 38.1537   2
   6   7  -5 30.1220 34.2901   2
   6   7  -3 185.004 37.3201   2
   6   7  -1 35.6822 23.1533   2
   6   7   1 58.4851 30.0415   2
   6   7   2 1071.39 43.7679   2
   6   8  -8-10.8105 25.7500   2
   6   8  -7 2665.53 58.5669   2
   6   8  -6 803.825 42.1440   2
   6   8  -5 265.548 34.8333   2
   6   8  -3 848.333 41.8608   2
   6   8  -1 224.419 20.7726   2
   6   8   0 348.293 31.6216   2
   6   8   1 264.943 28.6681   2
   6   8   2 182.865 25.1205   2
   6   9  -7 400.912 28.5232   2
   6   9  -6 48.4414 25.8584   2
   6   9  -5 1869.97 46.2751   2
   6   9  -3 107.630 24.4491   2
   7  -8  -2 1398.57 39.9504   2
   7  -8   0 364.032 33.2947   2
   7  -8   1 3113.64 57.6931   2
   7  -7  -2 2519.41 56.2516   2
   7  -7   0-1.65088 34.1062   2
   7  -7   3 2783.13 37.1519   2
   7  -7   5 124.159 25.8940   2
   7  -6  -4 3717.80 62.5877   2
   7  -6  -2 545.939 42.5820   2
   7  -6   0 590.848 43.9104   2
   7  -6   3 251.020 23.3131   2
   7  -6   5 169.116 29.1339   2
   7  -6   7 693.084 29.9798   2
   7  -5  -5 1931.30 41.2704   2
   7  -5  -4 230.694 22.2478   2
   7  -5  -2 864.877 49.9486   2
   7  -5   3 167.970 24.1738   2
   7  -5   5 24.3083 27.0313   2
   7  -4  -6 111.139 18.7382   2
   7  -4  -5 1829.92 46.1591   2
   7  -4  -4 373.732 25.2348   2
   7  -4  -2 402.083 46.3265   2
   7  -4   3 711.115 23.3600   2
   7  -4   5-2.85229 19.0344   2
   7  -4   7 63.9513 23.7342   2
   7  -3  -7 72.6856 21.9732   2
   7  -3  -6 577.848 32.6191   2
   7  -3  -5 1113.24 42.1090   2
   7  -3  -4 1268.54 45.8727   2
   7  -3  -2 918.199 53.0556   2
   7  -3   1 345.237 39.9072   2
   7  -3   2 19.0927 34.7016   2
   7  -3   3 3271.53 44.9298   2
   7  -3   5 83.9831 20.4568   2
   7  -3   7-24.4172 21.9554   2
   7  -2  -7 2409.19 49.1422   2
   7  -2  -6 69.0408 26.6817   2
   7  -2  -5 1017.20 42.1765   2
   7  -2  -4 82.9192 24.9131   2
   7  -2  -2 164.753 46.0218   2
   7  -2   0 64.3870 36.3940   2
   7  -2   1 6.90424 34.7471   2
   7  -2   2 255.348 37.5562   2
   7  -2   3 108.699 34.2281   2
   7  -2   5-3.57004 19.4278   2
   7  -1  -7 20.1150 24.7186   2
   7  -1  -6 95.5476 26.7438   2
   7  -1  -5 448.326 34.8689   2
   7  -1  -4 576.994 40.0520   2
   7  -1  -2 163.403 27.9483   2
   7  -1   0 607.333 45.5854   2
   7  -1   1 89.0727 37.5621   2
   7  -1   2 110.192 35.4706   2
   7  -1   3 1357.32 52.4391   2
   7  -1   5 97.5499 19.5787   2
   7   0  -7 207.253 28.2251   2
   7   0  -6 59.8541 28.4115   2
   7   0  -4 30.5384 31.4766   2
   7   0  -2 134.996 35.5909   2
   7   0   0 86.4277 35.4428   2
   7   0   1 914.122 49.2124   2
   7   0   2 3094.14 70.1637   2
   7   0   3 101.839 35.3329   2
   7   0   5 14.7409 29.9220   2
   7   1  -7 187.986 26.3554   2
   7   1  -4 331.523 38.2496   2
   7   1  -2 1485.81 54.3957   2
   7   1   0 179.654 25.2335   2
   7   1   1 1194.21 49.5445   2
   7   1   2 228.694 36.4496   2
   7   1   3 337.606 36.9425   2
   7   1   5 67.8519 26.7673   2
   7   2  -2 286.258 35.9916   2
   7   2   0 608.793 26.9451   2
   7   2   1 1376.34 50.0442   2
   7   2   2 48.9931 30.7834   2
   7   2   3 748.939 38.7970   2
   7   3  -4 1537.73 49.0723   2
   7   3  -2 227.522 33.4118   2
   7   3   0 148.540 20.2430   2
   7   3   1 99.5194 29.1001   2
   7   3   2 1079.18 38.7985   2
   7   3   3 2858.31 50.1108   2
   7   4  -4 479.481 34.6193   2
   7   4  -2 505.688 32.8605   2
   7   5  -4 1405.32 38.7719   2
;
_shelx_res_checksum     66576
_shelx_res_file
;
TITL                                   hijji09-3 in P-1
CELL   1.54178   6.143473  14.384358  15.851585   108.0382    91.2579    96.0334
ZERR   4  0.000256   0.000830   0.000943     0.0053     0.0040     0.0041
LATT  1
SFAC        C       H       N       O
UNIT        60      60      12      12
temp -150
l.s. 8
acta 135
conf
bond $h
htab
HTAB O1A N2A
EQIV $1 x-1, y, z
HTAB C7A O1A_$1
EQIV $2 x-1, y, z-1
HTAB C15A O3A_$2
HTAB O1B N2B
HTAB C7B O1B_$1
HTAB C15B O3B_$2
omit     0  -1   4
omit     0   1  -4
omit    -2  -2  -6
omit    -1  10  -6
omit    -2  -2  -6
omit    -1   5   0
omit     0   4   2
omit     0  -5   8
omit     0  -4  -2
omit     0  -5   3
omit    -2   2  -6
omit     1  -3   3
omit    -7   2  -1
omit     2  -2   6
omit     0   5  -8
omit     3  15 -10
WGHT    0.080500    0.101500
BASF   0.48709
FVAR       5.26759
O1A   4    1.000340    0.443247    0.560333    11.00000    0.01979    0.04206 =
         0.01847    0.01364    0.00116   -0.00039
H1A   2    0.918408    0.435291    0.514188    11.00000    0.04512
O2A   4    1.053855    0.413228    0.862859    11.00000    0.03038    0.03919 =
         0.02361    0.01090   -0.00852    0.00261
O3A   4    0.730676    0.350084    0.882651    11.00000    0.04276    0.05565 =
         0.02183    0.02386   -0.00429   -0.00608
N1A   3    0.860965    0.382089    0.837479    11.00000    0.03214    0.02373 =
         0.01700    0.00781   -0.00346    0.00460
N2A   3    0.600700    0.384491    0.496671    11.00000    0.02137    0.02045 =
         0.01400    0.00592    0.00014    0.00315
N3A   3    0.228299    0.380813    0.112512    11.00000    0.01941    0.03326 =
         0.01637    0.01013    0.00023    0.00374
C1A   1    0.861943    0.412419    0.614056    11.00000    0.02055    0.02033 =
         0.01663    0.00573    0.00268    0.00394
C2A   1    0.935064    0.413824    0.697389    11.00000    0.01949    0.02183 =
         0.01886    0.00570   -0.00221    0.00394
AFIX  43
H2AA  2    1.083178    0.436334    0.718515    11.00000   -1.20000
AFIX   0
C3A   1    0.784913    0.381212    0.749521    11.00000    0.02697    0.01835 =
         0.01346    0.00544   -0.00158    0.00453
C4A   1    0.567374    0.347614    0.720707    11.00000    0.02594    0.02126 =
         0.01919    0.00929    0.00119   -0.00045
AFIX  43
H4AA  2    0.468777    0.325850    0.757895    11.00000   -1.20000
AFIX   0
[truncated: 18,378 more chars]
