# Supplementary material for: (E)-2-{[4-(Di­methyl­amino)­benzyl­idene]amino}-5-nitro­phenol
Source: Acta Crystallogr Sect E Struct Rep Online. 2014 Apr 26;70(Pt 5):o598–9. doi: 10.1107/S160053681400871X (PMC4011306; doi:10.1107/S160053681400871X)
Supplement: Supplementary file 2 [file e-70-0o598-Isup2.hkl]

#
# h,k,l, Fc-squared, Fo-squared, sigma(Fo-squared), status flag
#
data_I
_shelx_title '                                   hijji09-3 in P-1'
_shelx_refln_list_code          4
_shelx_F_calc_maximum      182.41
_exptl_crystal_F_000       600.00
_reflns_d_resolution_high  0.8011

loop_
 _space_group_symop_operation_xyz
 'x, y, z'
 '-x, -y, -z'

_cell_length_a     6.1435
_cell_length_b    14.3844
_cell_length_c    15.8516
_cell_angle_alpha 108.038
_cell_angle_beta   91.258
_cell_angle_gamma  96.033

_shelx_F_squared_multiplier     1.000

loop_
 _refln_index_h
 _refln_index_k
 _refln_index_l
 _refln_F_squared_calc
 _refln_F_squared_meas
 _refln_F_squared_sigma
 _refln_observed_status
   0   0  -2        750.87        695.10         3.04 o
   0   0  -3        122.78        111.43         2.29 o
   0   0  -4       1287.89       1251.10         8.00 o
   0   0  -5        437.87        421.53         5.34 o
   0   0  -6        569.16        560.59         4.87 o
   0   0  -7        411.02        407.72         6.06 o
   0   0  -8         22.39         36.21         1.87 o
   0   0  -9         18.22         16.19         2.19 o
   0   0 -10         81.64         72.56         2.71 o
   0   0 -11        300.51        288.74         7.34 o
   0   0 -12        155.84        150.01         2.51 o
   0   0 -13         94.11         90.41         2.10 o
   0   0 -14        135.37        124.64         3.13 o
   0   0 -15         31.80         28.36         1.42 o
   0   0 -16        504.35        448.07         5.17 o
   0   0 -17          4.84          5.96         1.31 o
   0   0 -18          1.62          1.60         1.36 o
   0   1 -18         29.00         33.80         1.81 o
   0   1 -17          0.21          0.14         0.88 o
   0   1 -16        232.20        227.57         3.84 o
   0   1 -15         38.48         34.41         1.51 o
   0   1 -14         55.27         52.78         2.26 o
   0   1 -13         58.78         55.97         1.67 o
   0   1 -13        227.51        202.52         4.09 o
   0   1 -12         44.78         44.63         1.68 o
   0   1 -11        138.87        141.12         3.98 o
   0   1 -10         58.32         58.96         2.53 o
   0   1  -9         64.69         58.23         2.91 o
   0   1  -8        616.76        673.39         6.23 o
   0   1  -7        200.69        218.83         4.45 o
   0   1  -6          3.32          2.87         1.09 o
   0   1  -5         34.62         34.73         2.01 o
   0   1  -3          4.73          5.50         1.08 o
   0   1  -2         25.20         28.14         0.77 o
   0   1   1        121.35        123.01         1.20 o
   0   1   2         10.58         14.58         1.12 o
   0  -1  -3        308.21        295.50         3.72 o
   0  -1  -4        136.86        125.42         2.96 o
   0  -1  -5        204.78        208.28         2.95 o
   0  -1  -6        267.83        247.96         3.50 o
   0  -1  -7          9.85         10.59         1.84 o
   0  -1  -8          2.93          9.95         1.54 o
   0  -1  -9         16.36         22.69         2.32 o
   0  -1 -10          6.11          6.84         1.60 o
   0  -1 -11        430.08        421.50         5.45 o
   0  -1 -11        845.36        858.70         7.39 o
   0  -1 -12        657.58        622.72         4.71 o
   0  -1 -13         49.36         51.87         1.70 o
   0  -1 -14         60.77         62.85         2.35 o
   0  -1 -15         96.05         90.99         2.05 o
   0  -1 -16        343.52        304.40         5.84 o
   0  -1 -17         16.28         17.48         1.41 o
   0  -1 -18          3.01          2.22         1.24 o
   0   2 -19         89.83        121.82         2.01 o
   0   2 -18         29.47         45.08         1.53 o
   0   2 -17          0.53          0.01         0.91 o
   0   2 -16         22.63         23.38         1.74 o
   0   2 -15          0.06          0.23         1.01 o
   0   2 -14         68.27         57.73         2.24 o
   0   2 -13         52.76         49.32         2.16 o
   0   2 -13         56.52         57.78         2.60 o
   0   2 -12        112.05        109.87         2.12 o
   0   2 -11         16.52         22.51         2.80 o
   0   2 -11         29.69         31.25         3.63 o
   0   2 -10         13.07          7.82         1.52 o
   0   2  -9         95.42         74.57         3.26 o
   0   2  -8       2706.23       2783.51        12.32 o
   0   2  -7        369.61        390.45         5.79 o
   0  -2   6       2284.21       2204.42         9.47 o
   0   2  -5       1850.73       1739.21        10.50 o
   0   2  -4       1887.39       1732.22         9.42 o
   0   2  -3        224.25        202.83         3.05 o
   0   2  -2        131.51        133.04         1.59 o
   0   2  -1        228.44        227.38         1.81 o
   0   2   0        377.18        426.90         3.22 o
   0   2   1         42.08         42.98         1.44 o
   0   2   2        233.59        232.00         3.20 o
   0   2   3          3.77          2.13         1.38 o
   0   2   4        215.07        202.77         1.21 o
   0  -2  -5       1266.14       1243.45         3.18 o
   0  -2  -6        404.65        400.73         4.59 o
   0  -2  -7        840.50        870.66         9.42 o
   0  -2  -8       1509.01       1630.94        10.52 o
   0  -2  -9         99.77         98.86         3.79 o
   0  -2 -10          1.46          0.01         1.25 o
   0  -2 -11          5.56          5.03         1.02 o
   0  -2 -12         42.88         56.03         2.53 o
   0  -2 -12        183.14        193.17         4.15 o
   0  -2 -13        146.19        141.22         2.54 o
   0  -2 -14         78.26         67.61         2.45 o
   0  -2 -15         23.34         21.78         1.85 o
   0  -2 -16         46.40         47.62         2.66 o
   0  -2 -17          1.16          0.15         1.09 o
   0   3 -19        224.49        303.14         3.03 o
   0   3 -18          6.91          3.91         1.12 o
   0   3 -17         89.35         87.90         2.57 o
   0   3 -17        183.22        184.54         3.59 o
   0   3 -16         48.44         37.61         1.98 o
   0   3 -15         43.85         37.29         1.51 o
   0   3 -15         76.64         66.24         2.79 o
   0   3 -14          0.33          0.96         1.26 o
   0   3 -13          0.97          1.19         1.30 o
   0   3 -13          0.97          2.20         1.91 o
   0   3 -12         10.25         10.26         1.31 o
   0   3 -11          5.43          4.90         2.14 o
   0   3 -10         15.27         13.90         1.68 o
   0   3  -9         90.92         67.52         3.19 o
   0   3  -8        485.76        519.70         7.68 o
   0  -3   7        197.13        216.02         4.58 o
   0   3  -6        104.09         86.92         2.15 o
   0   3  -5        227.64        216.37         4.03 o
   0   3  -4        176.40        155.28         3.20 o
   0   3  -3        301.63        286.92         3.84 o
   0   3  -2        228.10        197.87         3.02 o
   0   3   0          8.20          9.25         1.56 o
   0   3   1          2.61          3.03         0.38 o
   0   3   2       1594.53       1499.26         3.66 o
   0   3   3        493.31        488.50         5.64 o
   0  -3  -4        555.44        546.70         7.10 o
   0  -3  -5         12.53         13.46         1.31 o
   0  -3  -6        147.53        154.09         3.20 o
   0  -3  -7        233.90        244.63         5.43 o
   0  -3  -8        752.45        785.61         7.72 o
   0  -3  -9         17.35         18.50         2.48 o
   0  -3 -10         59.07         56.09         1.65 o
   0  -3 -11        291.57        281.59         3.36 o
   0  -3 -12          4.61          4.35         1.49 o
   0  -3 -12          5.23          8.14         2.09 o
   0  -3 -13         43.76         41.77         1.63 o
   0  -3 -14         12.66         11.56         2.18 o
   0  -3 -15         21.65         21.03         1.73 o
   0  -3 -16        119.66        113.70         3.35 o
   0  -3 -17         66.88         77.66         1.85 o
   0   4 -19        118.56        158.97         1.70 o
   0   4 -18          9.11          6.44         1.19 o
   0   4 -17          7.53          6.75         1.41 o
   0   4 -17          9.60          6.66         1.83 o
   0   4 -16         50.17         36.96         1.59 o
   0   4 -15          0.09          0.32         0.96 o
   0   4 -14        587.67        511.37         5.59 o
   0   4 -13          0.00          0.64         1.26 o
   0   4 -12          9.90         10.31         1.78 o
   0   4 -11         29.56         28.87         2.28 o
   0   4 -10          2.17          3.49         1.36 o
   0   4  -9         63.10         58.44         4.29 o
   0   4  -8         27.61         34.84         1.96 o
   0  -4   7        419.73        395.97         6.17 o
   0  -4   6          3.42          3.49         1.13 o
   0   4  -5        693.31        665.75         7.19 o
   0  -4   5        887.78        833.45         7.93 o
   0   4  -4        463.43        438.79         5.45 o
   0   4  -3        293.13        258.35         4.06 o
   0   4  -2       1492.39       1397.22         8.69 o
   0   4  -1       2038.28       1984.44        10.04 o
   0   4   1        443.41        396.89         2.28 o
   0   4   3         80.19         78.27         2.07 o
   0  -4  -4        314.81        314.99         4.01 o
   0  -4  -5         93.66         87.77         3.71 o
   0  -4  -6        103.36        101.00         2.79 o
   0  -4  -7        399.30        406.36         7.15 o
   0  -4  -8         26.27         40.02         2.39 o
   0  -4  -9        188.27        186.35         2.90 o
   0   4  10        301.84        302.07         2.71 o
   0   4  11        251.88        256.29         2.59 o
   0  -4 -12        219.77        206.21         4.21 o
   0  -4 -13         68.04         60.82         2.48 o
   0  -4 -14         24.55         26.39         2.31 o
   0  -4 -15         48.38         47.36         2.04 o
   0  -4 -16        306.94        310.04         4.46 o
   0   5 -19          0.74          2.10         0.86 o
   0   5 -18          1.51          1.88         1.09 o
   0   5 -17         13.17         13.21         1.54 o
   0   5 -17         25.67         28.30         2.14 o
   0   5 -16         49.14         37.09         1.95 o
   0   5 -15         34.53         28.04         1.92 o
   0   5 -15         76.17         67.37         2.82 o
   0   5 -14          0.32         -0.44         1.31 o
   0   5 -13          3.95          3.40         1.34 o
   0   5 -12        117.98        110.91         2.92 o
   0   5 -11        137.29        133.95         3.83 o
   0   5 -10         58.82         58.49         3.40 o
   0  -5   9         17.30         12.76         2.18 o
   0  -5   7          9.96         11.05         1.89 o
   0   5  -6        257.15        232.37         3.53 o
   0   5  -5          0.30          2.50         1.69 o
   0  -5   5       1202.72       1091.08         9.50 o
   0   5  -4        943.99        900.44         6.03 o
   0   5  -2       1947.03       1881.88        11.06 o
   0   5  -1        263.07        254.63         4.20 o
   0  -5   0        137.71        146.56         1.99 o
   0   5   1         10.94         11.01         0.56 o
   0   5   2        570.30        573.49         2.99 o
   0  -5  -3          9.36          7.48         1.23 o
   0   5   4        107.37        104.77         2.66 o
   0  -5  -5          2.87          3.36         1.90 o
   0  -5  -6         25.92         21.49         1.78 o
   0  -5  -7         48.73         42.57         3.12 o
   0  -5  -8          6.78          7.66         1.36 o
   0  -5  -9        131.81        146.50         2.70 o
   0   5  10        546.11        554.37         4.40 o
   0  -5 -11        513.00        511.60         4.26 o
   0  -5 -12        421.22        393.94         5.55 o
   0  -5 -13          1.46          0.45         1.38 o
   0  -5 -14         14.24         12.77         2.00 o
   0  -5 -15         46.97         51.29         1.88 o
   0  -5 -16        201.07        203.18         2.13 o
   0   6 -19          0.75          1.47         0.82 o
   0   6 -18          9.15          6.74         1.13 o
   0   6 -17          2.19          1.99         0.90 o
   0   6 -17          9.33          6.22         1.86 o
   0   6 -16         48.39         38.75         1.91 o
   0   6 -15          6.33          4.62         1.42 o
   0   6 -15          6.38          6.99         2.00 o
   0   6 -14         66.14         51.63         3.02 o
   0   6 -13        177.67        152.41         3.45 o
   0   6 -12         44.58         41.85         2.26 o
   0   6 -11        306.41        300.66         4.22 o
   0  -6  10         20.88         14.63         1.82 o
   0  -6   9         17.23         25.02         2.34 o
   0  -6   8       2533.23       2504.30        12.97 o
   0  -6   7        798.23        777.83         9.08 o
   0   6  -6          9.37         10.65         1.41 o
   0   6  -5        232.08        216.49         4.82 o
   0  -6   5        243.98        232.64         5.19 o
   0   6  -4        436.64        423.92         4.63 o
   0  -6   3        459.22        434.70         6.62 o
   0  -6   2        241.78        250.04         5.05 o
   0   6  -2        783.37        767.08         7.80 o
   0   6  -1         57.83         60.75         1.92 o
   0  -6   0         25.83         23.27         3.02 o
   0  -6  -1         13.02         14.30         1.30 o
   0   6   2          9.11          7.78         1.30 o
   0  -6  -3         78.09         82.54         2.47 o
   0  -6  -4          1.03          1.64         2.02 o
   0  -6  -5         96.99         87.57         4.18 o
   0  -6  -6          7.23          5.99         1.67 o
   0  -6  -7        198.74        218.65         4.19 o
   0  -6  -8        429.34        447.02         3.89 o
   0   6   9         81.68         82.30         2.21 o
   0   6  10         23.43         20.52         1.34 o
   0  -6 -11          7.31          9.11         1.15 o
   0  -6 -12        117.82        113.27         3.14 o
   0  -6 -13         14.42         14.69         1.66 o
   0  -6 -14         22.51         23.91         1.96 o
   0  -6 -15         51.75         52.64         1.18 o
   0   7 -18          6.84          4.57         1.09 o
   0   7 -17         98.84         96.77         1.83 o
   0   7 -17        183.70        186.73         3.48 o
   0   7 -16         23.00         24.48         1.71 o
   0   7 -15         25.21         21.16         1.28 o
   0   7 -14         56.38         50.74         3.04 o
   0   7 -13        304.97        264.71         4.38 o
   0   7 -12        156.09        138.06         3.30 o
   0   7 -11        437.29        404.54         5.02 o
   0  -7  10          0.26         -1.67         1.67 o
   0  -7   9         98.50         93.08         3.64 o
   0   7  -8       1042.29       1032.84         8.76 o
   0  -7   7        222.13        220.92         5.27 o
   0   7  -6          0.43          0.93         1.24 o
   0  -7   5         35.65         30.88         1.75 o
   0  -7   4         10.34         12.11         2.20 o
   0  -7   3          1.38          0.58         1.19 o
   0  -7   2          6.57          5.17         1.19 o
   0   7  -1         67.75         70.66         2.23 o
   0  -7   0          0.40          2.92         1.70 o
   0   7   1         41.39         42.72         1.93 o
   0   7   2        327.88        358.97         4.85 o
   0   7   3         16.84         21.06         1.73 o
   0   7   4          0.01          0.05         1.32 o
   0  -7  -5          1.66          4.09         2.11 o
   0   7   6         33.57         37.52         1.29 o
   0   7   7         60.31         64.19         2.23 o
   0  -7  -8         60.49         61.68         1.75 o
   0   7   9         81.98         77.59         2.22 o
   0  -7 -10         61.65         62.11         1.74 o
   0   7  11         82.43         86.82         1.88 o
   0  -7 -12         69.29         74.85         2.55 o
   0  -7 -13          3.97          3.92         0.91 o
   0  -7 -14         10.67         11.86         1.09 o
   0   8 -18         28.71         42.14         1.11 o
   0   8 -17         13.87         12.17         1.47 o
   0   8 -17         14.38         13.11         1.79 o
   0   8 -16        222.09        204.15         3.53 o
   0   8 -15         14.78         12.82         1.60 o
   0   8 -14        138.21        116.77         4.02 o
   0   8 -13          5.97          6.90         1.52 o
   0   8 -12        637.27        554.76         5.96 o
   0   8 -11          7.97          6.28         1.30 o
   0  -8  10        136.30        141.81         2.27 o
   0  -8   9         16.90         17.50         2.32 o
   0  -8   8         61.71         85.88         2.98 o
   0   8  -7        407.98        385.63         7.03 o
   0  -8   6          0.00          0.36         1.98 o
   0   8  -5         85.12         73.55         2.41 o
   0  -8   4          0.05          0.98         1.23 o
   0  -8   3        400.72        379.73         5.00 o
   0   8  -2        107.46        108.47         2.85 o
   0  -8   1        198.90        232.54         5.84 o
   0  -8   0       1700.45       1980.23        15.13 o
   0   8   1        151.58        146.18         3.39 o
   0  -8  -2         99.76         98.88         2.97 o
   0   8   3        141.91        148.96         3.62 o
   0  -8  -5         44.17         39.59         1.44 o
   0  -8  -6         17.22         15.74         1.20 o
   0  -8  -7          2.08          3.04         1.38 o
   0   8   8         54.06         54.51         1.72 o
   0  -8  -9         62.05         65.08         2.06 o
   0   8  10        429.46        453.16         3.91 o
   0   8  11        205.11        217.03         2.19 o
   0  -8 -12         76.89         80.48         1.69 o
   0  -8 -13          2.64          2.04         0.80 o
   0   9 -18         27.84         32.70         1.27 o
   0   9 -17          1.74          1.80         0.84 o
   0   9 -16        523.70        463.39         4.99 o
   0   9 -15         10.59         10.84         1.59 o
   0   9 -14         60.08         56.71         2.93 o
   0   9 -13         12.89         10.49         1.57 o
   0   9 -12        147.69        121.48         3.14 o
   0   9 -11        315.55        297.75         4.61 o
   0   9 -10         92.46         89.46         2.61 o
   0   9  -9        194.25        184.69         3.96 o
   0  -9   8         50.69         59.93         3.85 o
   0  -9   7         46.67         46.04         4.52 o
   0  -9   6         20.76         16.12         1.65 o
   0   9  -5        107.86        103.58         3.05 o
   0   9  -4         70.43         78.59         2.69 o
   0  -9   3         56.93         63.00         2.50 o
   0   9  -2        212.28        228.67         4.26 o
   0  -9   1         69.55         69.45         3.91 o
   0   9   0         38.92         38.26         2.84 o
   0   9   1          3.28          4.58         1.64 o
   0  -9  -2          9.65         15.79         1.95 o
   0   9   3         11.60         15.02         0.97 o
   0  -9  -4          5.27          4.21         0.85 o
   0  -9  -5          2.54          2.39         0.83 o
   0   9   6          1.94          2.44         0.82 o
   0  -9  -7         19.11         21.14         1.41 o
   0  -9  -8         10.41          8.91         0.93 o
   0   9   9         29.20         31.52         1.40 o
   0  -9 -10        519.15        548.14         3.33 o
   0   9  11         73.05         81.69         1.33 o
   0  -9 -12         17.56         21.17         1.00 o
   0  -9 -13         63.24         62.49         1.46 o
   0  10 -18          1.54          0.25         0.87 o
   0  10 -17         21.62         23.30         1.05 o
   0  10 -16        336.17        275.03         5.42 o
   0  10 -15          0.01          0.29         0.94 o
   0  10 -14         80.70         66.28         3.20 o
   0  10 -13        264.89        229.29         4.19 o
   0  10 -12          0.65          2.08         1.44 o
   0  10 -11        585.40        529.37         6.21 o
   0  10 -10         25.87         21.56         1.70 o
   0  10  -9        130.99        142.24         2.03 o
   0  10  -8        686.73        686.34         4.50 o
   0  10  -7        189.20        188.62         4.50 o
   0  10  -6        269.05        251.53         6.57 o
   0  10  -5         60.51         58.78         2.50 o
   0 -10   4          4.49          8.62         1.77 o
   0  10  -3        192.31        198.67         4.24 o
   0 -10   2        223.57        234.23         6.65 o
   0  10  -1         19.97         19.30         2.70 o
   0 -10   0         78.96         79.46         2.22 o
   0 -10  -1         59.99         62.20         1.06 o
   0  10   2        184.11        173.68         2.04 o
   0 -10  -2        184.44        184.24         2.67 o
   0 -10  -3        126.83        135.40         1.65 o
   0 -10  -4         43.90         49.16         1.36 o
   0  10   5         60.44         60.16         1.48 o
   0  10   6          1.18          1.07         0.84 o
   0  10   7         22.21         25.13         1.49 o
   0  10   8          8.00          8.10         0.91 o
   0 -10  -9         60.50         65.65         1.91 o
   0  10  10         62.99         65.36         1.25 o
   0 -10 -11          5.62          4.72         0.63 o
   0 -10 -12         67.94         68.94         1.53 o
   0  11 -18          2.94          0.63         1.17 o
   0  11 -17          1.98          1.89         0.74 o
   0  11 -16         44.14         45.59         2.57 o
   0  11 -15         29.04         26.94         1.82 o
   0  11 -14         13.31         10.98         2.06 o
   0  11 -13        408.28        370.48         5.21 o
   0  11 -12          0.00          0.81         1.32 o
   0  11 -11       1044.11        937.70         8.26 o
   0  11 -10         24.14         24.14         1.84 o
   0  11  -9         79.14         75.85         2.10 o
   0  11  -8        125.94        119.57         2.14 o
   0  11  -7         57.40         56.36         2.11 o
   0  11  -6          6.75          6.76         1.54 o
   0  11  -5          4.01          3.70         1.45 o
   0  11  -4         17.82         20.77         1.72 o
   0 -11   3          0.01          0.39         0.91 o
   0  11  -2          0.35          1.41         0.80 o
   0 -11   1         25.04         27.51         1.09 o
   0 -11   0          0.98          0.75         0.96 o
   0 -11  -1         10.06         10.27         0.92 o
   0  11   2         61.30         61.22         1.44 o
   0 -11  -3          0.30          1.68         0.84 o
   0  11   4         32.64         36.93         1.21 o
   0 -11  -5         58.94         59.17         1.82 o
   0 -11  -6          0.92          1.07         1.02 o
   0 -11  -7          0.75          0.63         1.27 o
   0 -11  -8          0.92          0.41         0.90 o
   0 -11  -9         54.32         59.80         1.35 o
   0 -11 -10         13.67         13.57         0.70 o
   0  12 -18         36.99         38.41         1.20 o
   0  12 -17         36.76         28.72         0.92 o
   0  12 -16        114.39        106.64         3.21 o
   0  12 -15         65.20         63.48         2.23 o
   0  12 -14         23.41         19.61         2.09 o
   0  12 -13         57.25         52.09         2.28 o
   0  12 -12        174.48        161.89         3.59 o
   0  12 -11         38.77         32.86         2.08 o
   0  12 -10        174.87        162.29         3.66 o
   0  12  -9         81.65         76.46         2.12 o
   0  12  -8         64.46         67.11         1.80 o
   0  12  -7          2.03          2.79         1.30 o
   0  12  -6         79.22         67.57         1.77 o
   0  12  -5         20.80         20.30         1.89 o
   0  12  -4         61.42         61.21         2.52 o
   0  12  -3        429.34        388.25         3.88 o
   0  12  -2         49.36         44.73         1.59 o
   0  12  -1          5.78          6.09         0.89 o
   0 -12   0         15.38         14.78         1.34 o
   0 -12  -1         26.43         26.39         1.11 o
   0 -12  -2        164.51        160.42         2.12 o
   0 -12  -3         96.53         95.62         1.69 o
   0 -12  -4        101.17         99.44         2.15 o
   0 -12  -5          5.23          4.44         1.08 o
   0 -12  -6         11.48         12.12         1.13 o
   0 -12  -7          8.45          8.19         1.28 o
   0  12   8          0.69          1.05         0.66 o
   0  12   9         48.37         50.67         1.00 o
   0  13 -17          8.31          7.24         0.90 o
   0  13 -16        315.09        271.98         2.75 o
   0  13 -15          6.73          5.08         1.26 o
   0  13 -14         14.99         11.98         1.92 o
   0  13 -13          0.00         -0.36         1.27 o
   0  13 -12         28.73         27.21         1.86 o
   0  13 -11        222.65        211.59         4.00 o
   0  13 -10        130.92        121.37         3.16 o
   0  13  -9         62.35         60.13         1.99 o
   0  13  -8         26.47         30.12         1.43 o
   0  13  -7         18.51         17.57         1.64 o
   0  13  -6         10.47         12.07         1.16 o
   0  13  -5         28.09         28.17         2.11 o
   0  13  -4          0.18          1.26         1.40 o
   0  13  -3         10.28          9.61         1.77 o
   0  13  -2          0.18          1.58         1.04 o
   0  13  -1          1.23          1.68         1.05 o
   0  13   0          0.24          1.08         1.40 o
   0 -13  -1         14.21         13.70         0.98 o
   0  13   2         16.18         17.58         1.02 o
   0  13   3         44.18         46.03         1.24 o
   0 -13  -4          5.34          5.50         1.00 o
   0 -13  -5          4.04          5.04         0.97 o
   0 -13  -6          2.58          2.23         0.81 o
   0 -13  -7          9.07         10.10         0.88 o
   0  13   8          0.02         -0.06         0.61 o
   0  14 -16        198.95        195.28         2.89 o
   0  14 -15         19.14         19.74         1.33 o
   0  14 -14         22.21         23.89         1.92 o
   0  14 -13         24.20         25.35         1.58 o
   0  14 -12         32.78         32.20         1.79 o
   0  14 -11        607.93        626.64         4.22 o
   0  14 -10         11.36         11.56         1.55 o
   0  14  -9         27.77         24.04         2.19 o
   0  14  -8          9.73          8.81         1.11 o
   0  14  -7         22.93         24.24         1.75 o
   0  14  -6          1.14          1.29         0.98 o
   0  14  -5        199.23        184.34         2.62 o
   0  14  -4         93.24         92.55         1.95 o
   0  14  -3         53.57         49.53         2.35 o
   0  14  -2         13.57         13.51         1.65 o
   0 -14   1          1.95          1.80         1.06 o
   0 -14   0          4.15          2.87         1.40 o
   0  14   1         25.27         24.23         1.28 o
   0  14   2        153.91        139.86         2.18 o
   0  14   3         36.78         38.53         1.02 o
   0 -14  -4         55.25         54.64         2.07 o
   0 -14  -5         60.66         53.20         1.34 o
   0  14   6          5.26          5.48         0.76 o
   0  15 -15          1.24          0.86         0.80 o
   0  15 -14         11.04         11.69         1.52 o
   0  15 -13         63.56         66.11         1.94 o
   0  15 -12         17.68         19.29         1.45 o
   0  15 -11        451.53        481.98         3.40 o
   0  15 -10          6.81          5.96         1.31 o
   0  15  -9         58.05         61.46         2.44 o
   0  15  -8          0.51          0.96         0.91 o
   0  15  -7          0.78          1.52         1.23 o
   0  15  -6         11.43         10.36         1.09 o
   0  15  -5          5.81          7.80         1.03 o
   0  15  -4         61.35         60.78         1.59 o
   0  15  -3         15.30         16.86         1.10 o
   0  15  -2         12.52         12.11         1.54 o
   0  15  -1          0.00          0.63         1.32 o
   0  15   0         11.16         11.19         1.93 o
   0  15   1          1.35          0.68         0.83 o
   0  15   2         49.31         48.06         1.15 o
   0  15   3          6.09          5.16         1.20 o
   0  15   4          2.69          2.89         1.05 o
   0  16 -13         48.57         51.52         1.41 o
   0  16 -12          1.44          2.53         0.95 o
   0  16 -11         44.08         45.42         1.09 o
   0  16 -10        123.56        133.53         1.77 o
   0  16  -9         51.70         56.00         1.48 o
   0  16  -8          1.49          2.22         0.82 o
   0  16  -7          8.90          9.34         1.66 o
   0  16  -6         31.42         28.12         1.15 o
   0  16  -5         16.30         17.65         1.04 o
   0  16  -4         52.54         49.56         1.99 o
   0  16  -3        227.42        218.42         3.52 o
   0  16  -2         20.61         19.07         1.54 o
   0  16  -1         16.98         14.80         0.97 o
   0  16   0         27.62         26.47         1.07 o
   0  16   1         21.20         18.86         0.84 o
   0  16   2         84.16         68.44         1.56 o
   0  17  -9          0.00          1.34         0.78 o
   0  17  -9         45.94         46.38         1.67 o
   0  17  -8          6.98          6.70         0.67 o
   0  17  -7          9.09          6.63         1.49 o
   0  17  -6         55.26         56.96         1.80 o
   0  17  -5          2.21          3.58         1.14 o
   0  17  -4          1.19          1.84         1.14 o
   0  17  -3         11.86         12.53         1.26 o
   0  17  -2          1.43          2.33         0.98 o
   0  17  -1          0.22         -0.14         0.83 o
  -1  17  -1          1.61          3.11         0.90 o
  -1  17  -2         11.36         11.89         1.18 o
  -1  17  -3         23.94         23.58         1.43 o
  -1  17  -4         66.69         58.98         1.90 o
  -1  17  -5         35.77         34.23         1.63 o
  -1  17  -6          7.08          6.06         1.57 o
  -1  17  -7          3.47          3.12         0.78 o
  -1  17  -8         51.55         56.60         1.52 o
  -1  17  -9         43.46         43.76         1.56 o
  -1  17 -10        157.46        166.56         2.37 o
  -1  16   2          3.60          3.23         0.92 o
  -1  16   1          6.40          6.68         1.00 o
  -1  16   0          1.63          2.12         1.16 o
  -1  16  -1         51.25         46.77         2.07 o
  -1  16  -2         54.46         49.43         1.99 o
  -1  16  -3         25.46         22.85         1.69 o
  -1  16  -4          3.03          1.43         1.31 o
  -1  16  -5          7.81          6.02         1.40 o
  -1  16  -6         28.15         29.05         2.16 o
  -1  16  -7          3.54          4.16         1.33 o
  -1  16  -8          6.85          5.78         1.72 o
  -1  16  -9         64.22         67.70         1.45 o
  -1  16 -10         61.43         66.72         1.31 o
  -1  16 -11        151.01        162.21         1.75 o
  -1  16 -12         49.57         47.36         0.98 o
  -1  15   5         10.19         10.33         0.98 o
  -1  15   4         19.74         20.17         1.33 o
  -1  15   3         13.92         13.24         1.35 o
  -1  15   2          2.90          2.72         0.83 o
  -1  15   1         14.36         20.53         1.49 o
  -1  15   0          0.43          1.16         0.73 o
  -1  15  -1         36.81         34.15         1.24 o
  -1  15  -2         17.41         13.38         1.15 o
  -1  15  -3          1.64          1.91         1.00 o
  -1  15  -4         13.18         12.11         1.20 o
  -1  15  -5         57.38         51.76         1.62 o
  -1  15  -6          5.51          3.66         1.99 o
  -1  15  -7          2.45          2.86         1.37 o
  -1  15  -8         32.58         35.94         1.64 o
  -1  15  -9          0.12          0.45         0.81 o
  -1  15 -10        310.08        314.73         2.93 o
  -1  15 -11          0.07          0.73         0.82 o
  -1  15 -12        343.77        368.82         2.79 o
  -1  15 -13         66.26         67.82         2.07 o
  -1  15 -14         19.56         18.72         1.15 o
  -1  14   7          0.48          0.37         0.80 o
   1 -14  -6          2.01          1.98         0.72 o
  -1  14   5          0.33          0.61         0.81 o
   1 -14  -4          0.94          0.82         0.87 o
  -1  14   3          0.41          0.53         0.73 o
   1 -14  -2          2.40          1.20         0.94 o
  -1  14   1         31.78         32.50         1.43 o
   1 -14   0          2.46          1.85         1.00 o
  -1  14  -1         21.94         22.93         2.19 o
  -1  14  -2          7.68          7.98         1.48 o
  -1  14  -3         10.47         11.27         1.71 o
  -1  14  -4         77.55         69.41         2.61 o
  -1  14  -5        291.82        260.97         4.52 o
  -1  14  -6         21.89         19.23         2.30 o
  -1  14  -7         17.70         21.36         1.67 o
  -1  14  -8         25.78         27.05         1.66 o
  -1  14  -9          6.39          7.45         1.03 o
  -1  14 -10        206.81        210.15         2.65 o
  -1  14 -11          8.35         10.20         1.04 o
  -1  14 -12        344.28        367.98         3.13 o
  -1  14 -13          6.59          5.01         1.70 o
  -1  14 -14          0.34          0.37         1.09 o
  -1  14 -15         47.35         53.81         2.19 o
  -1  14 -16          0.02         -0.14         0.56 o
   1 -13  -8         51.16         52.43         1.46 o
  -1  13   7          1.04          0.47         0.79 o
  -1  13   6          4.28          2.94         0.92 o
  -1  13   5          4.83          4.46         1.01 o
   1 -13  -4          5.63          5.90         1.53 o
   1 -13  -3          5.55          5.25         1.03 o
  -1  13   2         44.18         40.19         1.19 o
  -1  13   1         41.07         38.07         1.96 o
  -1  13   0          0.10         -0.07         0.99 o
  -1  13  -1         32.34         29.02         1.69 o
  -1  13  -2        128.95        118.23         3.16 o
  -1  13  -3         27.43         25.04         1.90 o
  -1  13  -4        110.80         98.96         3.02 o
  -1  13  -5         60.53         60.24         2.57 o
  -1  13  -6         91.31         92.39         2.18 o
  -1  13  -7         82.31         81.19         1.88 o
  -1  13  -8         19.12         23.19         2.31 o
  -1  13  -9         72.63         77.01         1.80 o
  -1  13 -10         57.42         58.55         2.30 o
  -1  13 -11         34.88         38.69         1.44 o
  -1  13 -12         39.12         41.11         1.40 o
  -1  13 -13         29.28         25.57         2.03 o
  -1  13 -14         10.74         11.00         1.42 o
  -1  13 -15         23.31         24.29         2.01 o
  -1  13 -16         39.94         42.56         1.56 o
  -1  13 -17         10.43          8.48         0.91 o
   1 -12  -9         50.84         52.09         1.17 o
   1 -12  -8          1.50          1.24         1.13 o
  -1  12   7          0.20          0.51         0.93 o
   1 -12  -6          5.50          5.92         1.54 o
  -1  12   5          0.43          1.32         1.00 o
  -1  12   4         69.55         66.07         1.88 o
   1 -12  -3        145.27        136.66         1.99 o
   1 -12  -2         58.21         57.68         1.71 o
   1 -12  -1        593.67        622.02         6.02 o
   1 -12   0        185.61        181.02         2.72 o
   1 -12   1        142.56        136.77         2.60 o
  -1  12  -2         34.08         29.50         1.43 o
  -1  12  -3         32.29         30.33         2.00 o
  -1  12  -4         25.06         24.37         1.95 o
  -1  12  -5         18.33         12.73         1.57 o
  -1  12  -6         93.33         98.43         2.27 o
  -1  12  -7          0.30          5.15         0.99 o
  -1  12  -8         18.64         18.70         2.23 o
  -1  12  -9          2.07          2.00         1.26 o
  -1  12 -10         35.37         34.99         2.03 o
  -1  12 -11         71.68         68.59         1.75 o
  -1  12 -12         24.03         26.27         1.31 o
  -1  12 -13        290.46        270.70         4.60 o
  -1  12 -14          3.71          4.89         1.38 o
  -1  12 -15         26.35         27.18         2.25 o
  -1  12 -16          2.12          1.56         1.16 o
  -1  12 -17         12.69         14.77         1.04 o
  -1  11  10        100.87        109.71         1.55 o
  -1  11   9          8.06          8.00         0.75 o
   1 -11  -8         60.09         62.68         1.50 o
   1 -11  -7         12.36         13.09         0.93 o
   1 -11  -6         23.98         25.54         1.11 o
  -1  11   5         43.85         50.32         1.36 o
  -1  11   4        101.20         99.09         2.20 o
  -1  11   3         48.89         45.09         1.68 o
  -1  11   2          1.53          1.49         0.80 o
   1 -11  -1        460.66        474.85         4.33 o
  -1  11   0         48.71         48.78         1.30 o
  -1  11  -1         73.50         68.59         1.97 o
   1 -11   2          0.01          0.04         0.95 o
   1 -11   3         18.38         17.07         1.20 o
  -1  11  -4        121.65        115.15         3.03 o
  -1  11  -5         67.55         69.40         1.65 o
  -1  11  -6        118.68        114.07         2.32 o
  -1  11  -7         14.46         13.71         1.11 o
  -1  11  -8          6.04          5.35         1.36 o
  -1  11  -9         10.60          8.55         1.43 o
  -1  11 -10        125.27        109.62         3.05 o
  -1  11 -11          2.26          2.82         0.96 o
  -1  11 -12         41.76         39.30         2.11 o
  -1  11 -13         17.98         15.33         2.13 o
  -1  11 -14          4.24          3.45         1.41 o
  -1  11 -15         38.91         28.46         2.45 o
  -1  11 -16         45.43         42.47         1.85 o
  -1  11 -17         43.54         34.95         1.34 o
  -1  11 -18         49.37         68.09         1.15 o
   1 -10 -11         42.29         45.46         0.91 o
   1 -10 -10         33.03         36.73         0.88 o
  -1  10   9         83.19         87.23         1.29 o
  -1  10   8        126.52        128.56         2.45 o
  -1  10   7         12.56         13.31         0.99 o
   1 -10  -6          4.43          4.62         0.88 o
  -1  10   5          4.50          4.02         0.87 o
   1 -10  -4        115.37        122.52         1.87 o
  -1  10   3        194.30        189.69         2.80 o
  -1  10   2         48.72         52.08         1.31 o
   1 -10  -1        168.72        186.30         2.71 o
  -1  10   0          7.18          6.59         0.77 o
   1 -10   2         26.74         28.42         3.16 o
   1 -10   3        225.58        216.68         4.55 o
   1 -10   4        373.73        369.59         5.80 o
   1 -10   5         30.41         38.33         2.31 o
  -1  10  -7        163.07        175.87         2.35 o
  -1  10  -8         52.21         52.65         2.01 o
  -1  10  -9          4.59          3.65         1.30 o
  -1  10 -10         64.36         63.11         2.35 o
  -1  10 -11         24.24         27.86         1.34 o
  -1  10 -12        101.97         89.36         2.80 o
  -1  10 -13         16.37         11.90         2.06 o
  -1  10 -14         31.58         31.28         1.96 o
  -1  10 -15        400.43        309.66         6.18 o
  -1  10 -16          5.08          4.38         1.23 o
  -1  10 -17         59.77         50.17         1.58 o
  -1  10 -18          1.13          2.21         0.72 o
  -1   9  12          0.01          0.14         0.58 o
  -1   9  11         52.39         56.53         1.00 o
  -1   9  10         10.23         12.04         1.08 o
   1  -9 -10         99.88        101.49         2.12 o
  -1   9   9         83.54         81.51         1.36 o
  -1   9   8        109.43        105.98         2.38 o
   1  -9  -7          0.00         -0.09         0.82 o
   1  -9  -6          0.48          0.87         1.02 o
  -1   9   6          0.51          0.44         1.90 o
   1  -9  -5        109.83        114.07         1.80 o
  -1   9   4         57.08         54.63         1.33 o
   1  -9  -3          1.30          1.90         0.95 o
  -1   9   2          6.44          5.84         1.88 o
   1  -9  -1        687.14        730.53         9.87 o
  -1   9   0         86.29         97.49         3.09 o
   1  -9   1         78.18         76.61         4.55 o
   1  -9   2        533.17        523.35         6.44 o
   1  -9   3          0.04          2.89         1.36 o
   1  -9   4         29.41         36.21         2.11 o
  -1   9  -5        222.45        233.64         4.40 o
   1  -9   6        218.75        225.76         5.08 o
  -1   9  -7        257.40        275.46         4.94 o
   1  -9   8         60.95         57.46         5.26 o
  -1   9  -9          4.35          3.80         1.22 o
  -1   9 -10         29.56         28.90         1.48 o
  -1   9 -11        214.40        191.69         3.76 o
  -1   9 -12          5.49          6.17         1.52 o
  -1   9 -13         17.56         13.85         2.16 o
  -1   9 -14          0.43         -0.45         1.43 o
  -1   9 -15        205.11        168.28         4.80 o
  -1   9 -16         52.59         49.35         1.50 o
  -1   9 -17         63.22         60.55         1.78 o
  -1   9 -18         11.26         10.89         1.19 o
  -1   9 -18         11.27          9.91         1.54 o
   1  -8 -13         19.80         20.54         0.73 o
   1  -8 -12         58.13         62.44         1.20 o
   1  -8 -11         96.80        103.29         1.38 o
  -1   8  10        113.26        117.75         1.65 o
   1  -8  -9          0.05          1.30         0.84 o
   1  -8  -8          5.97          4.16         1.42 o
  -1   8   7          2.54          3.13         1.01 o
   1  -8  -6          1.86          4.23         1.47 o
  -1   8   6        125.82        136.97         2.41 o
   1  -8  -5         86.33         93.44         1.59 o
  -1   8   4        262.54        283.82         5.16 o
   1  -8  -3        312.67        346.57         5.47 o
  -1   8   2        139.03        141.13         3.54 o
  -1   8   1       7061.63       7632.00        29.48 o
  -1   8   0        497.71        526.80         6.08 o
   1  -8   1        549.29        534.82         8.67 o
  -1   8  -2          1.00          0.43         1.29 o
  -1   8  -3          8.69          9.10         1.49 o
  -1   8  -4        170.53        169.66         3.55 o
   1  -8   5        151.65        135.20         3.24 o
   1  -8   6         49.97         57.35         4.31 o
   1  -8   7        421.41        436.82         8.42 o
   1  -8   8         10.32         12.73         3.43 o
   1  -8   9        203.87        209.99         4.44 o
  -1   8 -10          9.09          9.63         1.73 o
  -1   8 -11          5.11          6.36         1.42 o
  -1   8 -12          0.06          0.04         1.30 o
  -1   8 -13        136.56        107.03         3.61 o
  -1   8 -14          0.01         -0.23         1.36 o
  -1   8 -15        147.74        110.77         4.08 o
  -1   8 -16          6.84          5.46         1.02 o
  -1   8 -17         58.27         54.19         1.84 o
  -1   8 -18          7.12          9.89         1.63 o
  -1   8 -19         26.62         33.87         1.52 o
   1  -7 -14          2.97          2.80         0.68 o
   1  -7 -13          4.07          5.11         0.72 o
   1  -7 -12         11.94         13.50         0.89 o
  -1   7  11          8.39          9.72         0.92 o
   1  -7 -10        320.97        320.26         2.85 o
  -1   7   9        161.49        155.64         2.55 o
  -1   7   8        108.34        113.82         2.95 o
   1  -7  -7         51.23         57.61         1.64 o
  -1   7   6        204.42        223.72         4.01 o
   1  -7  -5        310.34        343.09         7.81 o
  -1   7   4        313.08        355.26         5.40 o
  -1   7   3        160.44        159.17         3.68 o
   1  -7  -2          0.09          1.32         1.36 o
  -1   7   1       8518.03       9257.01        21.71 o
   1  -7   0       1051.42       1089.28        11.37 o
   1  -7   1          4.69          4.91         2.46 o
  -1   7  -2         10.60          9.70         1.39 o
  -1   7  -3         13.12         17.66         1.51 o
   1  -7   4        143.39        140.76         3.06 o
   1  -7   5          2.63          1.97         1.61 o
   1  -7   6        106.36        106.02         5.05 o
   1  -7   7        540.90        520.80         6.03 o
  -1   7  -8         95.07         89.80         3.73 o
  -1   7  -9          4.24          8.68         1.61 o
  -1   7 -10        170.20        153.13         5.55 o
  -1   7 -11          1.30          2.79         1.18 o
  -1   7 -12         35.81         29.78         1.87 o
  -1   7 -13         10.12          9.66         2.02 o
  -1   7 -14         10.37          9.70         1.54 o
  -1   7 -15        645.26        446.12         7.64 o
  -1   7 -16         11.97         10.70         1.08 o
  -1   7 -17         29.37         26.60         1.60 o
  -1   7 -18          7.44         10.21         1.69 o
  -1   7 -19         38.48         42.59         1.73 o
   1  -6 -15         37.93         44.42         1.89 o
   1  -6 -14          0.23          0.43         0.64 o
   1  -6 -13         34.22         35.20         1.32 o
  -1   6  12         72.23         73.01         1.81 o
   1  -6 -11        211.09        215.93         2.91 o
  -1   6  10         43.47         43.38         1.46 o
   1  -6  -9        119.38        132.25         2.35 o
  -1   6   8        504.37        521.73         4.73 o
  -1   6   7        149.69        163.94         3.42 o
   1  -6  -6        144.01        151.34         5.48 o
   1  -6  -6        217.86        239.39         6.70 o
   1  -6  -5         35.00         38.13         3.08 o
  -1   6   4        498.84        516.79         6.00 o
  -1   6   3        430.65        433.74         5.31 o
   1  -6  -2        134.35        138.45         2.16 o
  -1   6   1        955.81       1083.16         6.95 o
   1  -6   0        112.65        109.18         3.60 o
  -1   6  -1          7.45          6.11         1.62 o
  -1   6  -2        697.15        684.80         5.70 o
  -1   6  -3        475.60        457.49         4.79 o
   1  -6   4        154.34        151.92         4.19 o
  -1   6  -5        374.53        328.43         4.21 o
  -1   6  -6        148.08        148.69         3.56 o
  -1   6  -7        349.99        374.38         4.87 o
  -1   6  -8        338.57        316.26         6.25 o
   1  -6   9         27.98         25.62         1.82 o
   1  -6  10         45.02         53.05         2.91 o
  -1   6 -11        123.81        124.64         3.06 o
  -1   6 -12        158.66        139.27         3.26 o
  -1   6 -13          9.01          9.61         2.01 o
  -1   6 -14        136.71        107.45         3.05 o
  -1   6 -15       1080.54        784.30         7.19 o
  -1   6 -16          0.38         -0.27         1.29 o
  -1   6 -16          5.18          3.57         1.90 o
  -1   6 -17          3.79          5.72         1.93 o
  -1   6 -18         13.57         13.27         1.79 o
  -1   6 -19         30.19         28.14         1.72 o
   1  -5 -16         72.80         77.05         1.69 o
   1  -5 -15         25.73         29.99         1.39 o
  -1   5  14         72.68         77.55         1.63 o
   1  -5 -13         12.94         13.64         1.66 o
  -1   5  13         25.35         27.55         2.09 o
  -1   5  12        319.94        309.64         3.44 o
   1  -5 -11        476.47        456.22         4.17 o
  -1   5  10         61.62         69.68         2.04 o
   1  -5  -9         80.83         88.44         1.99 o
  -1   5   8         74.69         85.44         2.10 o
   1  -5  -7        219.05        221.13         4.54 o
   1  -5  -6         54.98         59.27         2.76 o
   1  -5  -5         54.53         59.77         3.19 o
  -1   5   4        356.91        347.14         4.64 o
  -1   5   3         20.05         16.62         1.49 o
  -1   5   2         11.02         10.71         0.80 o
  -1   5   1       2921.58       3122.84        14.61 o
   1  -5   1        584.28        588.03         4.88 o
   1  -5   2        598.14        543.63         4.66 o
   1  -5   3        723.02        731.92         7.79 o
  -1   5  -4        586.32        525.48         4.69 o
  -1   5  -5        561.92        565.61         5.08 o
   1  -5   6        803.86        808.24         7.27 o
   1  -5   7       1484.47       1548.68         9.27 o
   1  -5   8        212.82        183.43         4.76 o
   1  -5   9          0.79         -0.07         1.30 o
  -1   5 -10          7.37         12.35         2.79 o
  -1   5 -11         86.70         94.51         2.27 o
  -1   5 -12          0.05          0.97         1.37 o
  -1   5 -13        167.43        152.50         4.16 o
  -1   5 -14          3.92          3.88         1.45 o
  -1   5 -15        517.88        433.00         4.34 o
  -1   5 -16          2.77          1.91         0.95 o
  -1   5 -16          5.41          4.54         1.88 o
  -1   5 -17        106.22        110.20         3.86 o
  -1   5 -18         14.10         14.71         1.82 o
  -1   5 -19         30.97         29.72         1.72 o
   1  -4 -16         10.88         12.38         1.23 o
  -1   4  15         14.57         12.81         1.29 o
   1  -4 -14          1.38          0.42         0.91 o
   1  -4 -13         78.60         79.10         2.07 o
  -1   4  12        401.13        394.82         3.91 o
  -1   4  11        201.23        190.29         2.80 o
  -1   4  10         51.94         53.33         1.95 o
   1  -4  -9         49.61         59.01         1.64 o
   1  -4  -8         19.06         22.71         2.64 o
   1  -4  -7         25.80         29.06         2.00 o
   1  -4  -6        209.48        218.82         4.09 o
   1  -4  -5        219.88        236.20         5.45 o
  -1   4   4        174.13        198.43         3.36 o
   1  -4  -3         76.70         89.96         2.27 o
  -1   4   2          8.45          7.58         0.76 o
   1  -4  -1      22687.45      23915.47        98.92 o
  -1   4   0        357.16        350.86         3.40 o
  -1   4  -1       1743.44       1744.07         7.16 o
   1  -4   2         90.08         87.29         1.90 o
   1  -4   3       1358.06       1073.86         4.47 o
   1  -4   4         49.75         56.66         1.66 o
  -1   4  -5         22.24         25.52         0.93 o
  -1   4  -6        175.11        149.15         3.24 o
  -1   4  -7       3458.30       3612.86        13.48 o
  -1   4  -8          0.69          1.28         1.56 o
  -1   4  -9         29.22         38.64         1.96 o
  -1   4 -10          8.39          3.88         1.76 o
  -1   4 -11          2.12          4.50         2.65 o
  -1   4 -11          2.14          6.59         3.30 o
  -1   4 -12         62.32         53.39         2.19 o
  -1   4 -13          0.57          1.19         1.27 o
  -1   4 -14          0.09         -0.32         0.96 o
  -1   4 -14          0.17          0.64         1.83 o
  -1   4 -15        495.93        413.94         4.29 o
  -1   4 -16          5.05          4.37         1.38 o
  -1   4 -16          5.41          3.73         1.98 o
  -1   4 -17          3.84          7.87         1.29 o
  -1   4 -18          7.16          7.35         1.70 o
  -1   4 -19         38.40         42.35         1.79 o
   1  -3 -17         69.62         72.06         2.12 o
   1  -3 -16          1.36          1.20         1.16 o
  -1   3  15         99.67        105.86         2.49 o
  -1   3  14          1.46          1.58         1.00 o
  -1   3  13         15.61         22.94         1.61 o
  -1   3  12          0.84          0.60         1.05 o
  -1   3  11         52.20         49.75         1.38 o
   1  -3 -10        173.26        180.48         2.36 o
   1  -3  -9        581.78        615.95         7.36 o
   1  -3  -8         15.96         15.07         2.01 o
   1  -3  -7        122.71        106.55         2.98 o
   1  -3  -6        870.71        937.24         7.37 o
   1  -3  -5        165.53        172.15         3.19 o
  -1   3   4       1406.00       1431.09         7.93 o
   1  -3  -3        393.83        381.53         2.84 o
  -1   3   2          8.19          4.52         0.59 o
  -1   3   1      33271.83      33671.73       109.78 o
   1  -3   0       1019.31       1006.18         4.87 o
  -1   3  -1        975.83        941.66         4.77 o
   1  -3   2         21.85         17.96         0.79 o
  -1   3  -3          0.23          2.66         0.61 o
   1  -3   4          6.05          7.62         0.74 o
   1  -3   5          2.79          3.44         1.00 o
   1  -3   6       1189.61       1210.69         8.22 o
  -1   3  -7       3561.81       3604.72        13.15 o
  -1   3  -8         90.59         70.37         2.93 o
  -1   3  -9          0.25          2.05         1.15 o
  -1   3 -10        839.19        764.00         7.76 o
  -1   3 -11          2.04          5.10         3.31 o
  -1   3 -12          8.36          7.92         1.00 o
  -1   3 -13        169.00        174.08         2.66 o
  -1   3 -14          8.74          6.07         1.04 o
  -1   3 -14         12.45         10.25         2.02 o
  -1   3 -15       1056.37        832.78         7.34 o
  -1   3 -16          1.86          2.26         1.02 o
  -1   3 -17         29.69         25.29         1.52 o
  -1   3 -18          6.32          9.64         1.08 o
  -1   3 -18          7.38         10.20         1.71 o
   1  -2 -17         16.55         21.79         1.79 o
  -1   2  16          0.13         -0.17         0.80 o
  -1   2  15         17.30         15.40         1.55 o
  -1   2  14         31.36         29.80         1.45 o
  -1   2  13        172.61        165.45         2.27 o
   1  -2 -12        191.88        186.58         2.29 o
   1  -2 -11        164.43        175.36         2.13 o
   1  -2  -9          9.74         12.32         1.83 o
   1  -2  -8        322.14        323.80         5.53 o
   1  -2  -7        331.51        315.34         4.55 o
  -1   2   6        489.70        600.79         4.75 o
   1  -2  -6        520.91        555.86         5.50 o
  -1   2   5          3.82          7.69         0.79 o
  -1   2   4         29.37         27.38         1.04 o
  -1   2   3        148.75        141.51         1.54 o
  -1   2   2          2.78          1.44         0.45 o
   1  -2  -1       5202.86       5779.58        14.75 o
   1  -2   0        129.36        137.05         1.11 o
   1  -2   1       1544.01       1526.14         3.41 o
   1  -2   2        251.85        236.68         1.45 o
  -1   2  -3        418.03        431.22         2.44 o
  -1   2  -4          1.31          3.04         0.89 o
  -1   2  -5          0.34          0.82         0.93 o
  -1   2  -6          2.60          3.89         1.68 o
  -1   2  -7         24.60         24.67         1.48 o
  -1   2  -8         86.43         67.32         2.84 o
  -1   2  -9          8.92         13.97         1.45 o
  -1   2 -10          8.50          3.51         1.98 o
  -1   2 -11         95.15        104.15         2.92 o
  -1   2 -12        183.67        175.00         2.51 o
  -1   2 -12        183.72        171.54         3.64 o
  -1   2 -13          8.90          8.87         1.15 o
  -1   2 -14        218.85        180.25         2.73 o
  -1   2 -15        674.21        535.24         5.96 o
  -1   2 -16          1.06          0.21         0.95 o
  -1   2 -17         57.83         57.98         1.82 o
  -1   2 -18          0.01          0.45         0.96 o
  -1   2 -18         10.70          9.30         1.63 o
   1  -1 -18          4.20          9.45         1.10 o
   1  -1 -17         12.05         16.95         1.86 o
  -1   1  16         90.30         91.18         1.78 o
  -1   1  15          4.41          5.26         1.38 o
   1  -1 -14         39.66         42.01         1.30 o
  -1   1  13        676.50        681.52         4.24 o
  -1   1  12       1995.09       1982.52         8.51 o
   1  -1 -12       4606.12       4721.25        16.73 o
   1  -1 -11        605.09        632.14         4.51 o
   1  -1 -10         41.44         37.32         2.79 o
   1  -1  -9        128.39        143.65         3.56 o
   1  -1  -8         30.38         25.42         2.06 o
   1  -1  -7        148.55        181.83         2.43 o
  -1   1   6          3.23          3.58         1.22 o
   1  -1  -6        101.20        107.16         2.75 o
   1  -1  -5         34.46         34.26         1.15 o
   1  -1  -4        166.92        183.67         1.93 o
  -1   1   3          0.01          0.18         0.62 o
  -1   1   2         38.58         34.94         0.60 o
   1  -1  -1      16050.13      16069.47        47.17 o
   1  -1   0          8.75          9.84         0.36 o
   1  -1   1       3673.98       3436.52        21.90 o
  -1   1  -1       3758.01       3532.88         8.60 o
  -1   1  -2         94.48         72.95         0.74 o
  -1   1  -3       1954.27       1809.48         4.35 o
  -1   1  -4       2000.43       1902.98         8.50 o
  -1   1  -5        275.82        273.70         2.93 o
  -1   1  -6       1220.00       1273.34         8.18 o
  -1   1  -7       2005.70       2152.16         9.81 o
  -1   1  -8          0.72          1.59         1.50 o
  -1   1  -9          1.41          0.36         1.17 o
  -1   1 -10          7.28          9.47         3.12 o
  -1   1 -11        129.11        148.09         3.22 o
  -1   1 -11        130.24        138.22         2.27 o
  -1   1 -12          8.90         10.31         1.09 o
  -1   1 -12        159.58        150.56         3.54 o
  -1   1 -13         10.63         11.99         1.48 o
  -1   1 -14          2.49          3.93         1.07 o
  -1   1 -15        154.13        132.28         2.71 o
  -1   1 -16         13.26         12.90         1.12 o
  -1   1 -17         60.74         62.28         1.77 o
  -1   1 -18         18.46         20.32         1.17 o
   1   0 -18         64.62         78.88         2.02 o
   1   0 -17         12.51         12.60         1.89 o
  -1   0  16         11.46         12.41         1.07 o
  -1   0  15         82.66         79.25         2.06 o
   1   0 -14         40.78         45.76         1.33 o
   1   0 -13         65.26         71.09         2.23 o
  -1   0  12       1309.76       1400.58         6.58 o
  -1   0  11        372.22        386.39         5.16 o
   1   0 -10        173.51        168.46         4.62 o
   1   0  -9         11.21         20.31         1.85 o
   1   0  -8        367.23        378.61         5.53 o
   1   0  -7         16.94         24.80         1.63 o
   1   0  -6         68.79         71.48         2.34 o
   1   0  -5         15.24         17.30         1.31 o
   1   0  -4        144.99        158.56         2.29 o
   1   0  -3         81.41         77.98         1.24 o
   1   0  -2          4.27          5.08         0.51 o
   1   0  -1          0.05          0.18         0.31 o
   1   0  -1          0.10          0.46         0.35 o
   1   0   0         23.62         25.93         0.35 o
  -1   0  -1         88.49         92.27         0.98 o
  -1   0  -2        172.19        157.34         0.97 o
  -1   0  -3        555.93        550.00         3.65 o
  -1   0  -4         24.91         30.76         1.04 o
  -1   0  -5         38.38         44.37         1.40 o
  -1   0  -6        167.73        146.71         2.90 o
  -1   0  -7       3360.03       3686.89        13.03 o
  -1   0  -8        203.81        192.52         4.53 o
  -1   0  -9          9.16          7.37         1.33 o
  -1   0 -10         43.30         45.16         3.75 o
  -1   0 -11          1.06          2.80         1.38 o
  -1   0 -11          2.29          8.19         1.92 o
  -1   0 -12         42.37         41.80         1.57 o
  -1   0 -13        135.11        110.04         2.68 o
  -1   0 -14          0.21         -0.29         1.04 o
  -1   0 -15        196.40        176.71         3.57 o
  -1   0 -16         71.83         67.24         1.68 o
  -1   0 -17         58.02         51.81         2.10 o
  -1   0 -18         17.43         19.72         1.05 o
   1   1 -19         81.43         99.09         1.83 o
   1   1 -18         45.54         48.67         1.82 o
   1   1 -17         49.38         51.18         2.68 o
   1   1 -16          0.46          0.25         0.75 o
  -1  -1  15        110.12        118.25         2.45 o
  -1  -1  14         39.98         42.24         1.58 o
  -1  -1  13         84.73         96.16         2.56 o
  -1  -1  12          0.46          0.24         1.53 o
   1   1 -12         36.90         43.53         2.31 o
   1   1 -11         17.29         15.79         2.77 o
   1   1 -10         81.31         81.42         3.56 o
   1   1  -9        343.62        367.06         5.14 o
   1   1  -8         59.22         76.24         3.25 o
   1   1  -7        943.21        896.50         6.73 o
   1   1  -6        108.78         97.27         2.42 o
   1   1  -5         65.70         68.79         1.77 o
   1   1  -4       3037.16       2664.67        12.57 o
  -1  -1   3        104.87         93.07         1.54 o
   1   1  -2          2.05          3.87         0.40 o
  -1  -1   1      16082.35      15301.87        37.69 o
   1   1   0         96.08         92.57         0.56 o
  -1  -1  -1        795.71        733.33         4.62 o
   1   1   1       1544.38       1513.92         3.08 o
  -1  -1  -2          5.07          5.51         0.37 o
  -1  -1  -3          0.03          1.87         0.46 o
  -1  -1  -4        271.14        248.37         1.78 o
  -1  -1  -5        719.52        736.73         3.12 o
  -1  -1  -6        835.56        904.19         7.15 o
  -1  -1  -7        839.90        945.98         6.79 o
  -1  -1  -8        349.77        360.99         6.05 o
  -1  -1  -9          0.08         -0.32         1.87 o
  -1  -1 -10        173.69        163.75         6.09 o
  -1  -1 -11          1.47          1.51         0.96 o
  -1  -1 -12          4.26          4.10         1.10 o
  -1  -1 -13         16.99         16.69         1.60 o
  -1  -1 -14          1.52          1.34         1.06 o
  -1  -1 -15        403.82        348.11         4.73 o
  -1  -1 -16          0.30          0.69         0.90 o
  -1  -1 -17         42.42         31.57         1.78 o
   1   2 -19         23.03         33.37         1.50 o
   1   2 -18          8.25         10.94         1.34 o
   1   2 -17         34.62         35.92         1.71 o
   1   2 -16          5.62          6.93         0.85 o
  -1  -2  15        154.15        162.28         3.35 o
  -1  -2  14         83.13         79.88         2.93 o
   1   2 -14        236.81        247.38         4.27 o
   1   2 -13        266.19        269.18         3.61 o
   1   2 -12         31.44         32.26         1.78 o
   1   2 -11         96.44         94.28         4.59 o
   1   2 -11        239.38        241.52         6.58 o
   1   2 -10        107.95        112.60         3.75 o
   1   2  -9          6.28          5.55         1.37 o
   1   2  -8          2.60          2.65         1.37 o
   1   2  -7          1.71          3.82         1.24 o
   1   2  -6         16.74         19.82         1.96 o
   1   2  -5          2.79          5.35         1.09 o
   1   2  -4        262.30        280.03         4.28 o
   1   2  -3        321.39        308.08         2.02 o
   1   2  -2          3.64          1.69         0.47 o
   1   2  -1       5219.02       5562.95        10.61 o
   1   2   0          4.64          5.08         0.34 o
  -1  -2  -1       1021.99       1020.62         2.42 o
  -1  -2  -2         28.93         29.49         0.71 o
  -1  -2  -3       1055.79       1049.60         3.64 o
  -1  -2  -4        224.64        258.22         2.88 o
  -1  -2  -5        512.32        523.21         4.49 o
  -1  -2  -6        155.69        165.43         3.41 o
  -1  -2  -7         78.03        101.07         2.49 o
  -1  -2  -8         98.81         97.46         5.44 o
  -1  -2  -9        160.03        172.87         5.98 o
  -1  -2 -10          8.65          9.86         1.28 o
  -1  -2 -11         19.67         22.38         1.33 o
  -1  -2 -12         29.15         28.54         1.46 o
  -1  -2 -13         15.77         15.97         1.61 o
  -1  -2 -14        105.46         97.66         2.15 o
  -1  -2 -15         40.92         31.42         2.45 o
  -1  -2 -16          6.02          5.70         1.25 o
  -1  -2 -17         13.08         15.35         1.40 o
   1   3 -19          1.18          3.01         1.29 o
   1   3 -18          0.97          2.05         1.25 o
  -1  -3  17         84.91         89.80         2.36 o
  -1  -3  16         86.07         91.60         1.90 o
  -1  -3  15         18.07         23.69         1.79 o
  -1  -3  14        883.26        936.87         5.56 o
   1   3 -13        827.49        819.28         6.78 o
  -1  -3  13       1060.85       1065.80         6.93 o
  -1  -3  12       6884.50       7046.22        21.06 o
   1   3 -11        137.27        128.62         3.61 o
   1   3 -10        113.61        121.81         3.85 o
   1   3  -9        387.56        394.72         5.21 o
   1   3  -8         59.06         79.07         3.54 o
  -1  -3   7        623.30        604.52         5.73 o
   1   3  -6          9.93          9.09         1.88 o
  -1  -3   6         66.30         68.55         3.37 o
   1   3  -5         53.60         58.66         1.14 o
   1   3  -4         31.38         26.81         1.92 o
   1   3  -3         18.86         19.59         0.87 o
  -1  -3   2        579.85        575.08         3.31 o
   1   3  -1      33228.29      27856.08       107.60 o
   1   3   0          5.84          3.77         0.80 o
   1   3   1       1659.60       1711.75         4.18 o
  -1  -3  -2         66.51         54.04         0.89 o
  -1  -3  -3        250.76        264.30         4.78 o
  -1  -3  -4         48.02         40.49         1.46 o
  -1  -3  -5        287.30        297.02         3.69 o
  -1  -3  -6        108.38        119.70         3.03 o
  -1  -3  -7         80.02         96.10         4.24 o
  -1  -3  -8         10.18         10.47         3.22 o
  -1  -3  -9          2.06          3.77         0.98 o
  -1  -3 -10         31.12         31.13         1.64 o
  -1  -3 -11        150.21        145.99         2.56 o
  -1  -3 -12          0.08          0.89         1.05 o
  -1  -3 -13         18.50         17.06         1.59 o
  -1  -3 -14          0.15          0.25         1.39 o
  -1  -3 -15         25.07         26.12         2.31 o
  -1  -3 -16          1.06          0.90         1.10 o
   1   4 -19          3.48          4.72         1.28 o
   1   4 -18          5.34          6.14         1.30 o
  -1  -4  17        155.95        167.94         3.11 o
  -1  -4  16          0.45         -0.45         1.41 o
  -1  -4  15          1.83          1.50         1.03 o
  -1  -4  14         39.42         37.97         1.54 o
   1   4 -14        842.68        898.68         7.31 o
   1   4 -13       1031.57       1050.43         5.24 o
   1   4 -12         24.07         27.38         1.71 o
   1   4 -11        150.52        149.02         5.28 o
   1   4 -10         85.18         84.71         3.42 o
   1   4  -9         20.64         28.73         2.79 o
   1   4  -8        366.11        355.42         6.50 o
   1   4  -7          3.01          7.84         1.31 o
  -1  -4   6        106.23        103.47         2.58 o
  -1  -4   5         12.07          9.40         1.19 o
  -1  -4   4          3.81          3.47         0.99 o
  -1  -4   3        127.48        150.23         1.60 o
  -1  -4   2       1289.96       1300.83         4.64 o
   1   4  -1      22664.49      22950.45       119.45 o
  -1  -4   0        515.80        531.27         3.61 o
  -1  -4  -1        581.93        620.20         4.08 o
  -1  -4  -2       1369.39       1385.88         4.84 o
  -1  -4  -3         15.66         21.90         2.21 o
  -1  -4  -4          0.60         -0.14         1.54 o
  -1  -4  -5        160.64        146.41         2.87 o
  -1  -4  -6         52.20         67.12         4.31 o
  -1  -4  -7        422.36        459.26         8.77 o
  -1  -4  -8         60.93         56.09         4.96 o
  -1  -4  -9          0.07          0.25         0.95 o
  -1  -4 -10          2.66          4.86         1.04 o
  -1  -4 -11        144.29        134.25         2.49 o
  -1  -4 -12          8.18          8.51         1.73 o
  -1  -4 -13        285.33        280.71         4.88 o
  -1  -4 -14         10.93         10.46         1.53 o
  -1  -4 -15         24.14         26.60         2.08 o
  -1  -4 -16         22.05         22.74         1.23 o
   1   5 -19        184.79        221.13         2.91 o
   1   5 -18         23.78         26.90         1.65 o
  -1  -5  17        164.09        176.47         4.35 o
   1   5 -16         86.33         92.29         2.50 o
  -1  -5  16         86.75         84.61         3.05 o
   1   5 -15         17.34         19.71         1.36 o
   1   5 -14        161.82        166.50         3.43 o
   1   5 -14        240.77        251.12         3.12 o
   1   5 -13        258.70        252.30         2.71 o
   1   5 -12         38.37         38.77         1.94 o
  -1  -5  11        128.89        123.49         3.16 o
   1   5 -11        145.30        147.85         5.48 o
   1   5 -10        169.04        160.23         5.99 o
  -1  -5   9         21.82         27.71         1.88 o
   1   5  -8         31.81         25.42         2.01 o
   1   5  -7         22.29         11.66         1.42 o
   1   5  -6         32.86         43.81         2.58 o
  -1  -5   6        497.91        516.50         7.50 o
  -1  -5   5          2.59          2.00         1.10 o
   1   5  -4       1941.32       1840.79         6.62 o
  -1  -5   3         43.35         45.28         1.07 o
  -1  -5   2        746.68        824.76         5.20 o
  -1  -5   1       2886.03       3201.41        10.43 o
  -1  -5   0         56.42         52.21         2.46 o
   1   5   1          7.77          7.85         1.28 o
  -1  -5  -2          5.35          7.58         0.66 o
  -1  -5  -3          1.04          2.04         1.85 o
  -1  -5  -4        106.82        108.71         4.19 o
  -1  -5  -5        253.08        260.25         6.35 o
  -1  -5  -6        229.13        258.32         7.51 o
  -1  -5  -7         18.64         25.09         3.09 o
  -1  -5  -8         52.78         54.13         2.91 o
  -1  -5  -9         31.89         31.25         2.04 o
  -1  -5 -10         23.95         23.11         1.97 o
  -1  -5 -11        113.41        109.90         3.24 o
  -1  -5 -12         47.48         46.49         2.30 o
  -1  -5 -13         30.74         30.15         2.18 o
  -1  -5 -14          0.19         -0.24         1.25 o
  -1  -5 -15         48.95         53.63         2.41 o
   1   6 -19          3.52          5.00         1.28 o
   1   6 -18         41.76         51.29         1.94 o
  -1  -6  17         82.51         95.23         2.23 o
   1   6 -16          1.07          2.30         1.24 o
  -1  -6  16         82.81         98.33         3.10 o
   1   6 -15        156.27        150.13         3.24 o
   1   6 -14         53.32         53.38         2.28 o
  -1  -6  14         91.29         88.34         3.27 o
   1   6 -13         89.22         91.01         2.92 o
   1   6 -12        587.57        532.00         5.79 o
   1   6 -11        441.61        422.99         3.70 o
  -1  -6  10         42.10         37.05         2.78 o
   1   6  -9         74.20         70.13         2.60 o
  -1  -6   8        310.54        289.31         6.17 o
   1   6  -7        188.66        171.41         3.42 o
   1   6  -6        914.42        937.29         7.31 o
  -1  -6   5          2.38          2.30         1.20 o
  -1  -6   4        127.60        143.52         1.99 o
   1   6  -3         32.82         28.45         0.99 o
   1   6  -2         22.55         18.74         1.27 o
  -1  -6   1        967.56       1126.01         6.82 o
  -1  -6   0         27.00         32.98         1.14 o
   1   6   1          4.63          7.27         1.43 o
   1   6   2          6.68          6.96         1.13 o
  -1  -6  -3         18.48         19.08         2.24 o
  -1  -6  -4        513.59        542.51         9.06 o
  -1  -6  -5         36.84         39.00         3.11 o
  -1  -6  -6        190.58        200.39         7.25 o
  -1  -6  -7         24.74         32.86         2.01 o
  -1  -6  -8          5.74          3.74         1.85 o
  -1  -6  -9          4.55          4.31         1.48 o
  -1  -6 -10        162.29        153.92         3.75 o
  -1  -6 -11         75.56         82.90         2.87 o
  -1  -6 -12        308.72        306.41         4.75 o
  -1  -6 -13          6.38          7.37         1.77 o
  -1  -6 -14         13.21         13.93         1.31 o
  -1  -6 -15          1.31          2.76         0.81 o
   1   7 -19          1.12          0.83         1.15 o
   1   7 -18          5.69          5.39         1.25 o
  -1  -7  17         36.10         38.77         1.66 o
   1   7 -16          2.79          2.62         1.25 o
  -1  -7  16          8.13          5.94         2.00 o
  -1  -7  15        111.44        110.14         2.91 o
   1   7 -14        499.98        481.31         5.74 o
   1   7 -13         68.62         60.80         2.63 o
  -1  -7  12       2749.41       2492.39         9.33 o
   1   7 -11         17.54         16.74         1.21 o
  -1  -7  10         57.49         53.09         2.20 o
   1   7  -9        460.81        471.73         6.30 o
  -1  -7   8         16.81         14.23         2.23 o
  -1  -7   7        445.93        415.91         5.45 o
  -1  -7   6        205.45        205.02         3.83 o
  -1  -7   5         14.66         11.16         1.44 o
  -1  -7   4          6.33          7.78         1.96 o
   1   7  -3         29.00         30.67         1.68 o
  -1  -7   2        893.65        960.80         5.56 o
  -1  -7   1       8500.90       9544.17        26.06 o
  -1  -7   0          0.46          0.87         1.01 o
  -1  -7  -1        551.99        588.82         5.56 o
  -1  -7  -2         59.75         59.29         3.37 o
  -1  -7  -3         16.02         23.37         2.70 o
  -1  -7  -4        408.83        451.04         8.80 o
  -1  -7  -5         88.84        100.75         2.86 o
  -1  -7  -6        117.57        116.38         3.52 o
  -1  -7  -7         49.75         45.72         2.38 o
  -1  -7  -8         17.75         13.12         2.30 o
  -1  -7  -9         63.04         59.66         2.62 o
  -1  -7 -10         16.82         17.31         1.86 o
  -1  -7 -11          2.77          4.28         1.60 o
  -1  -7 -12          5.50          6.52         1.41 o
  -1  -7 -13         26.27         25.90         1.61 o
  -1  -7 -13         65.50         67.56         2.31 o
  -1  -7 -14          1.96          2.14         0.69 o
   1   8 -19         20.26         23.85         1.08 o
   1   8 -18         13.11         14.57         1.07 o
  -1  -8  17         47.19         51.55         1.76 o
   1   8 -16         35.50         37.26         1.37 o
   1   8 -15         80.72         76.07         2.49 o
   1   8 -14          0.02          0.67         1.41 o
   1   8 -13        660.71        604.14         6.29 o
   1   8 -12        435.14        387.12         3.87 o
  -1  -8  11          0.95          0.80         0.94 o
   1   8 -10        165.37        160.00         2.52 o
  -1  -8   9         50.38         49.10         3.55 o
  -1  -8   8         19.79         22.19         2.28 o
  -1  -8   7          9.54         13.14         1.74 o
   1   8  -6         24.46         23.39         2.57 o
  -1  -8   6         54.61         50.89         3.73 o
   1   8  -5        524.78        517.13         5.79 o
   1   8  -4        351.80        387.26         4.94 o
  -1  -8   3        987.56       1063.09         6.44 o
  -1  -8   2       1276.16       1434.14         7.22 o
  -1  -8   1       7035.00       7644.18        40.84 o
  -1  -8   0        280.58        285.01         6.77 o
  -1  -8  -1         74.59         72.99         4.28 o
  -1  -8  -2        255.73        266.19         6.83 o
  -1  -8  -3          9.26          9.01         2.57 o
   1   8   4        184.06        209.22         2.15 o
  -1  -8  -5         88.48         89.77         1.90 o
  -1  -8  -6         90.80         93.13         3.30 o
  -1  -8  -7          7.07          6.59         1.51 o
  -1  -8  -8         18.46         18.18         2.49 o
  -1  -8  -9         83.48         84.68         2.89 o
  -1  -8 -10         47.98         47.42         2.31 o
  -1  -8 -11        185.95        187.68         2.55 o
  -1  -8 -12         32.43         34.76         1.26 o
  -1  -8 -13         24.52         36.41         1.06 o
   1   9 -18          9.85          9.90         1.03 o
   1   9 -17         12.77         13.86         1.28 o
  -1  -9  16         88.11         85.91         1.80 o
  -1  -9  15          4.61          5.13         1.42 o
   1   9 -14         14.21         14.86         1.62 o
   1   9 -13        165.17        140.69         3.47 o
  -1  -9  12         28.58         26.79         1.39 o
  -1  -9  11        248.99        225.88         3.00 o
  -1  -9  10         25.86         27.77         2.09 o
   1   9 -10         51.87         52.14         2.49 o
   1   9  -9         41.13         42.18         1.48 o
   1   9  -8         75.42         72.90         3.17 o
  -1  -9   7         22.70         21.48         2.77 o
   1   9  -6         77.77         83.80         3.68 o
  -1  -9   6        214.52        229.60         6.52 o
   1   9  -5          8.82          7.96         1.58 o
  -1  -9   4        565.23        620.06         5.37 o
  -1  -9   3         82.07         87.18         4.38 o
  -1  -9   2        726.10        736.00        11.15 o
  -1  -9   1        662.57        703.48        13.73 o
  -1  -9   0         70.04         74.36         4.40 o
  -1  -9  -1        154.11        153.66         5.89 o
  -1  -9  -2          6.74          7.60         0.87 o
  -1  -9  -3          0.10          0.64         0.80 o
  -1  -9  -4         66.15         66.23         1.49 o
  -1  -9  -5          7.92          7.37         1.20 o
  -1  -9  -6         96.12         95.80         2.37 o
  -1  -9  -7         21.21         20.02         1.33 o
  -1  -9  -8         26.58         27.69         1.86 o
  -1  -9  -9        223.71        220.40         2.92 o
  -1  -9 -10         22.74         23.55         1.27 o
  -1  -9 -11        434.38        452.81         3.41 o
  -1  -9 -12        146.92        161.04         1.80 o
   1  10 -18         93.24        100.67         1.81 o
  -1 -10  17         11.97         16.41         1.23 o
  -1 -10  16         26.25         25.22         1.18 o
   1  10 -15         16.48         14.28         2.07 o
   1  10 -14         10.56          9.26         1.51 o
   1  10 -13         16.41         19.48         2.11 o
   1  10 -12        447.44        398.49         5.46 o
   1  10 -11        139.39        128.39         2.38 o
  -1 -10  10         63.31         61.75         2.59 o
   1  10 -10         64.73         58.82         2.65 o
   1  10  -9        423.31        405.51         3.79 o
   1  10  -8        479.44        484.16         4.26 o
  -1 -10   7         26.55         23.59         1.27 o
   1  10  -6        214.59        227.28         3.90 o
   1  10  -5         46.89         53.11         2.26 o
  -1 -10   4        180.35        180.89         3.71 o
  -1 -10   3          0.11          1.40         1.35 o
  -1 -10   2         17.15         15.55         0.94 o
  -1 -10   1        168.14        184.31         2.69 o
  -1 -10   0          2.57          3.69         0.86 o
  -1 -10  -1         75.34         73.72         1.72 o
  -1 -10  -2         20.89         20.36         1.10 o
  -1 -10  -3         62.08         62.38         1.49 o
  -1 -10  -4        177.14        172.52         2.19 o
  -1 -10  -5          4.80          4.32         1.09 o
  -1 -10  -6         22.94         24.91         1.66 o
  -1 -10  -7          3.26          4.35         1.06 o
  -1 -10  -8         34.28         36.80         1.87 o
  -1 -10  -9          8.56          7.86         1.04 o
  -1 -10 -10        172.96        182.49         2.23 o
  -1 -10 -11        156.05        167.48         1.80 o
   1  11 -17         15.75         20.34         1.16 o
  -1 -11  16          8.49          7.42         0.91 o
   1  11 -15        100.12         99.35         3.47 o
   1  11 -14          8.42          8.29         1.43 o
   1  11 -13         75.34         68.33         2.77 o
   1  11 -12        735.16        652.19         6.87 o
  -1 -11  11          1.45          2.03         1.04 o
  -1 -11  10         11.63          9.42         1.65 o
   1  11 -10         42.42         33.06         2.33 o
   1  11  -9        198.27        190.84         2.76 o
  -1 -11   8        114.04        119.55         2.09 o
   1  11  -7         22.94         22.30         1.82 o
   1  11  -6        132.30        128.95         3.33 o
   1  11  -5          0.00          1.33         1.52 o
   1  11  -4          0.70          1.17         1.43 o
  -1 -11   3          2.38          2.81         0.84 o
  -1 -11   2        219.80        210.35         2.90 o
  -1 -11   1        453.11        469.14         4.33 o
  -1 -11   0         24.09         22.22         1.10 o
  -1 -11  -1        149.76        156.52         2.29 o
  -1 -11  -2          6.16          6.21         0.95 o
  -1 -11  -3         47.18         45.02         1.36 o
  -1 -11  -4        249.02        247.80         2.58 o
  -1 -11  -5          0.25          0.53         0.79 o
  -1 -11  -6          5.74          4.72         1.38 o
  -1 -11  -7         11.12         12.83         1.17 o
  -1 -11  -8          6.86          6.58         1.27 o
  -1 -11  -9        102.18        104.01         1.70 o
  -1 -11 -10          0.21          1.39         0.65 o
   1  12 -17         71.08         73.60         1.90 o
  -1 -12  16         10.49         10.62         0.91 o
   1  12 -15         13.95         12.36         1.90 o
   1  12 -14          4.82          4.77         1.31 o
   1  12 -13         13.06         11.75         1.58 o
   1  12 -12        277.78        253.10         4.35 o
   1  12 -11         19.48         21.26         1.82 o
  -1 -12  10         68.35         72.02         2.67 o
   1  12 -10        311.52        282.95         4.67 o
  -1 -12   9         26.05         27.00         1.10 o
   1  12  -8          5.80          4.71         1.23 o
   1  12  -7         11.44         11.22         1.67 o
   1  12  -6          0.49         -0.05         1.96 o
   1  12  -5        149.50        135.48         3.39 o
   1  12  -4        156.17        152.48         3.64 o
   1  12  -3        276.40        256.08         3.20 o
   1  12  -2        408.28        381.16         3.87 o
  -1 -12   1        589.22        615.82         6.12 o
   1  12   0         14.56         14.31         1.03 o
  -1 -12  -1         33.54         33.93         1.42 o
   1  12   2          8.77          8.20         0.93 o
   1  12   3         31.53         31.22         1.20 o
   1  12   4        205.71        207.91         2.27 o
  -1 -12  -5         18.12         20.63         0.99 o
  -1 -12  -6         26.76         27.41         1.49 o
  -1 -12  -7          0.10         -0.02         0.83 o
  -1 -12  -8         53.77         58.53         1.59 o
  -1 -12  -9        250.85        235.56         1.80 o
   1  13 -16         13.32         13.18         0.80 o
   1  13 -15         26.89         29.20         2.04 o
   1  13 -14         17.41         16.20         1.49 o
   1  13 -13          7.60          6.37         1.45 o
   1  13 -12          5.16          3.76         1.31 o
   1  13 -11         88.03         83.89         2.72 o
   1  13 -10        111.59        107.66         3.16 o
   1  13  -9        146.77        141.47         2.33 o
   1  13  -8        104.20         91.12         2.69 o
   1  13  -7         17.52         17.94         1.25 o
   1  13  -6          4.99          4.48         1.51 o
   1  13  -5          9.85          8.15         1.62 o
   1  13  -4        107.75        101.53         3.17 o
   1  13  -3         65.16         61.31         2.66 o
   1  13  -2         64.60         57.98         1.78 o
   1  13  -1         39.01         36.58         2.02 o
  -1 -13   0          5.86          5.25         1.10 o
  -1 -13  -1         20.90         19.55         1.55 o
  -1 -13  -2          0.17         -0.40         0.80 o
   1  13   3          0.55          0.23         0.78 o
   1  13   4          8.17          9.03         0.81 o
  -1 -13  -5          5.35          4.94         0.92 o
  -1 -13  -6          6.50          5.16         1.16 o
  -1 -13  -6          7.36          4.59         1.51 o
  -1 -13  -7          4.81          4.64         0.99 o
  -1 -14  15         37.41         36.50         1.31 o
   1  14 -14          0.54          1.16         1.08 o
   1  14 -13          7.95          8.26         1.34 o
   1  14 -12        123.44        119.66         2.80 o
   1  14 -11         44.89         46.08         2.09 o
   1  14 -10         94.40         90.82         2.71 o
   1  14  -9        131.85        120.92         2.09 o
   1  14  -8        120.57        115.19         2.84 o
   1  14  -7          2.59          1.83         1.01 o
   1  14  -6          0.02         -0.14         0.96 o
   1  14  -5         19.97         18.93         1.87 o
   1  14  -4         83.66         77.02         2.69 o
   1  14  -3         17.95         15.44         1.79 o
   1  14  -2         17.40         16.04         1.81 o
   1  14  -1         32.06         30.82         2.58 o
   1  14   0          0.75          0.30         0.98 o
   1  14   1         38.75         34.74         1.56 o
  -1 -14  -2         16.35         14.58         1.04 o
  -1 -14  -3          0.10          0.76         0.81 o
  -1 -14  -4         18.97         17.46         1.39 o
  -1 -14  -5          2.06          1.61         0.95 o
   1  14   6          0.02          0.17         0.82 o
   1  15 -14         20.15         22.12         1.18 o
   1  15 -13          4.16          5.35         1.08 o
   1  15 -12         21.21         21.11         1.43 o
   1  15 -11         18.46         19.49         1.55 o
   1  15 -10         15.12         12.68         1.42 o
   1  15  -9        107.24        110.35         2.72 o
   1  15  -8         57.88         53.03         1.99 o
   1  15  -7          2.62          3.29         0.95 o
   1  15  -6          3.82          3.40         0.96 o
   1  15  -5          0.78          0.82         0.94 o
   1  15  -4          1.19          0.45         0.90 o
   1  15  -3         12.96         10.55         1.54 o
   1  15  -2         55.60         51.91         2.19 o
   1  15  -1         13.66         15.30         2.03 o
   1  15   0          0.21          0.66         1.25 o
   1  15   1         53.33         50.62         2.07 o
   1  15   2          0.08         -0.02         0.66 o
   1  15   4         41.80         31.61         1.20 o
   1  16 -13          1.46          1.71         0.73 o
   1  16 -12         15.76         17.66         1.11 o
   1  16 -11         33.47         37.62         1.48 o
   1  16 -10         83.19         83.13         2.04 o
   1  16  -9          2.56          1.65         1.09 o
   1  16  -8          1.46          1.28         1.50 o
   1  16  -7          1.82          2.42         0.83 o
   1  16  -6          0.86          0.67         0.80 o
   1  16  -5          1.06          2.32         0.81 o
   1  16  -4          0.00          0.01         0.78 o
   1  16  -3          4.76          3.83         0.77 o
   1  16  -2         28.74         28.56         1.00 o
   1  16  -1          6.30          5.61         1.53 o
   1  16   0         10.77          9.67         0.76 o
   1  17  -9         55.51         57.30         1.37 o
   1  17  -8         48.79         49.68         1.78 o
   1  17  -7          0.38          0.76         0.61 o
   1  17  -6          4.90          4.05         0.65 o
   1  17  -5         19.39         16.95         1.17 o
   1  17  -4          5.42          5.59         1.02 o
   1  17  -3         18.74         18.05         0.80 o
  -2  17  -2         22.44         24.55         1.25 o
  -2  17  -3          6.60          7.89         0.73 o
  -2  17  -4         14.74         16.75         0.87 o
  -2  17  -5          2.13          3.34         0.75 o
  -2  17  -6         53.16         54.91         1.22 o
  -2  17  -7         12.05         12.04         1.13 o
  -2  17  -8          2.35          2.33         0.66 o
  -2  17  -9          7.72          5.82         0.97 o
  -2  17 -10         81.92         85.26         1.71 o
  -2  16   1        305.52        300.04         2.95 o
  -2  16   0        122.50        133.20         2.88 o
  -2  16  -1         12.98         11.30         0.85 o
  -2  16  -2          9.46          9.64         0.90 o
  -2  16  -3          3.82          3.80         0.87 o
  -2  16  -4          0.05          0.21         0.87 o
  -2  16  -5          3.74          4.05         0.92 o
  -2  16  -6         33.22         33.19         1.27 o
  -2  16  -7          9.89          8.35         1.33 o
  -2  16  -8          0.01          0.52         0.83 o
  -2  16  -9          2.98          3.28         0.78 o
  -2  16 -10         11.21         12.40         1.29 o
  -2  16 -11        301.97        319.13         3.45 o
  -2  16 -12         72.63         73.34         1.61 o
  -2  15   4          0.94          0.46         0.98 o
  -2  15   3         52.05         55.53         1.77 o
  -2  15   2        245.35        253.72         2.44 o
  -2  15   1        217.34        210.63         2.29 o
  -2  15   0         32.36         38.43         1.62 o
  -2  15  -1          0.02         -0.18         1.26 o
  -2  15  -2         12.40         10.85         1.59 o
  -2  15  -3          8.86          9.10         1.49 o
  -2  15  -4         24.75         24.47         1.86 o
  -2  15  -5         59.87         57.89         2.60 o
  -2  15  -6          0.13         -0.72         1.31 o
  -2  15  -7          3.38          2.74         1.32 o
  -2  15  -8          0.74          0.54         0.94 o
  -2  15  -9         12.06         11.69         1.04 o
  -2  15 -10          1.02          0.16         1.29 o
  -2  15 -11         21.55         21.64         1.54 o
  -2  15 -12         36.53         41.70         1.66 o
  -2  14   6         25.10         30.01         1.39 o
  -2  14   5          9.82          9.89         1.32 o
  -2  14   4         22.03         21.10         1.61 o
  -2  14   3          5.49          5.79         0.90 o
  -2  14   2        228.06        233.83         2.90 o
  -2  14   1          5.76          3.78         1.02 o
  -2  14   0         71.13         73.63         2.23 o
  -2  14  -1         40.24         44.50         1.51 o
  -2  14  -2          1.77          1.28         1.48 o
  -2  14  -3         15.50         14.87         1.71 o
  -2  14  -4         91.79         86.32         2.82 o
  -2  14  -5         60.06         53.25         2.74 o
  -2  14  -6         53.39         52.46         2.33 o
  -2  14  -7          7.00          4.73         2.02 o
  -2  14  -8          2.74          1.63         0.97 o
  -2  14  -9          7.18          7.49         1.44 o
  -2  14  -9         89.34         85.48         2.95 o
  -2  14 -10         69.31         72.00         2.50 o
  -2  14 -11        161.67        171.51         2.19 o
  -2  14 -12        175.40        185.51         2.16 o
  -2  14 -13         20.61         25.09         0.99 o
  -2  14 -14         33.09         28.49         1.18 o
  -2  13   8          0.10         -0.36         0.83 o
  -2  13   7         42.40         44.83         1.94 o
   2 -13  -6         17.54         18.24         1.01 o
  -2  13   5         13.67         12.65         1.05 o
   2 -13  -4         10.46          9.50         1.08 o
  -2  13   3         33.52         37.20         1.16 o
  -2  13   2         47.53         52.53         1.56 o
  -2  13   1          1.12          1.23         0.85 o
  -2  13   0         78.06         81.66         2.50 o
  -2  13  -1         72.40         72.14         1.87 o
  -2  13  -2         42.94         36.85         1.47 o
  -2  13  -3         50.72         47.59         2.31 o
  -2  13  -4          2.70          2.85         1.54 o
  -2  13  -5        232.91        213.05         4.24 o
  -2  13  -6        205.41        194.89         3.99 o
  -2  13  -7        111.02        111.59         4.16 o
  -2  13  -8          0.00         -0.43         1.40 o
  -2  13  -9        157.25        159.10         2.52 o
  -2  13 -10        143.62        145.43         2.28 o
  -2  13 -11        537.16        547.42         4.06 o
  -2  13 -12        188.62        197.86         3.37 o
  -2  13 -12        201.61        220.24         3.79 o
  -2  13 -13          0.10          0.42         0.82 o
  -2  13 -14         48.92         47.77         1.63 o
  -2  13 -15         18.09         16.70         1.21 o
  -2  13 -16          1.74          2.02         0.82 o
  -2  12   9         13.85         14.65         1.48 o
  -2  12   8          1.07          1.07         0.74 o
  -2  12   7         13.25         14.02         1.06 o
  -2  12   6          2.38          1.79         0.77 o
  -2  12   5          0.04         -0.11         0.80 o
  -2  12   4          5.26          3.73         0.87 o
   2 -12  -3         34.31         32.78         1.04 o
  -2  12   2       1293.70       1293.08         5.29 o
  -2  12   1        402.76        372.44         2.35 o
  -2  12   0         99.71         96.31         1.79 o
  -2  12  -1          0.20         -0.09         0.70 o
  -2  12  -2         40.88         40.70         1.53 o
  -2  12  -3          8.08          7.77         1.10 o
  -2  12  -4         18.62         17.46         1.28 o
  -2  12  -5        180.11        171.77         3.80 o
  -2  12  -6        276.21        267.09         4.53 o
  -2  12  -7          7.14          5.95         2.14 o
  -2  12  -8         55.54         61.29         2.40 o
  -2  12  -9         94.62         93.51         2.11 o
  -2  12 -10          0.51          0.97         1.00 o
  -2  12 -11        653.69        657.14         4.64 o
  -2  12 -12        294.33        306.01         3.13 o
  -2  12 -13          0.03          0.10         0.89 o
  -2  12 -14        204.95        203.20         3.07 o
  -2  12 -15          5.57          5.81         1.20 o
  -2  12 -16         19.06         20.73         1.57 o
  -2  12 -17          2.77          2.58         0.90 o
  -2  11  10          3.52          3.08         0.96 o
  -2  11   9         36.93         41.30         1.28 o
  -2  11   8          0.36          0.18         0.72 o
  -2  11   7         27.43         30.15         1.31 o
  -2  11   6          3.95          4.71         0.88 o
   2 -11  -5          0.36          0.55         0.82 o
  -2  11   4          1.70          1.34         0.84 o
  -2  11   3         51.78         47.63         1.17 o
   2 -11  -2       2142.72       2111.66         7.75 o
  -2  11   1        500.50        477.84         2.90 o
  -2  11   0         49.63         46.90         1.40 o
  -2  11  -1          7.44          6.27         0.87 o
  -2  11  -2          1.15          1.66         1.32 o
  -2  11  -3         58.11         52.56         2.31 o
  -2  11  -4        173.99        170.84         2.56 o
  -2  11  -5         59.74         60.13         2.71 o
  -2  11  -6         25.10         25.18         1.89 o
  -2  11  -7        106.27         99.43         3.87 o
  -2  11  -8          2.62          3.70         1.43 o
  -2  11  -9         74.46         74.64         1.97 o
  -2  11 -10          0.41          0.89         0.96 o
  -2  11 -11         73.16         74.24         1.81 o
  -2  11 -12        111.95        106.94         2.19 o
  -2  11 -13          3.79          3.27         0.93 o
  -2  11 -14        341.63        313.09         3.95 o
  -2  11 -15         28.04         24.63         1.60 o
  -2  11 -16         27.95         30.04         1.44 o
  -2  11 -17         18.00         17.08         1.29 o
  -2  10  11          9.61          8.06         0.78 o
  -2  10  10        149.55        147.70         1.57 o
   2 -10  -9        239.55        244.84         2.88 o
  -2  10   8         22.31         24.65         1.07 o
  -2  10   7         17.02         15.95         1.26 o
   2 -10  -6         17.16         18.35         1.05 o
  -2  10   5         21.06         19.19         1.06 o
  -2  10   4          2.87          2.66         1.03 o
  -2  10   3         14.30         14.70         0.97 o
  -2  10   2        836.16        880.42         4.94 o
  -2  10   1        273.92        264.45         2.52 o
  -2  10   0         18.73         18.80         1.28 o
   2 -10   1         55.34         56.92         1.27 o
  -2  10  -2          0.34          1.30         0.88 o
  -2  10  -3        184.59        202.05         3.60 o
  -2  10  -4        312.85        316.14         4.47 o
  -2  10  -5        316.34        330.94         4.57 o
  -2  10  -6        346.77        366.01         4.86 o
  -2  10  -7         41.99         41.70         2.86 o
  -2  10  -8         14.22         11.79         1.55 o
  -2  10  -9        187.36        187.23         2.64 o
  -2  10 -10         24.01         26.06         1.29 o
  -2  10 -11        539.22        530.84         4.26 o
  -2  10 -12         39.06         41.05         1.70 o
  -2  10 -13         62.17         59.06         2.32 o
  -2  10 -14        296.14        250.80         4.12 o
  -2  10 -15          0.02         -0.74         1.22 o
  -2  10 -16          3.13          3.25         1.17 o
  -2  10 -17          4.43          3.17         0.77 o
  -2  10 -18          1.19          0.07         1.11 o
  -2   9  12          0.42         -0.22         0.94 o
  -2   9  11         12.76         13.80         1.00 o
   2  -9 -10          6.22          5.66         0.81 o
  -2   9   9         28.66         27.76         1.45 o
  -2   9   8         24.12         26.98         1.14 o
  -2   9   7         48.78         47.91         1.57 o
   2  -9  -6          1.27          0.77         0.84 o
   2  -9  -5         12.14         12.72         1.18 o
   2  -9  -4         23.32         24.07         1.30 o
  -2   9   3          7.55          9.15         0.90 o
   2  -9  -2         20.74         26.77         1.31 o
   2  -9  -1         29.01         33.54         3.02 o
   2  -9   0        151.33        150.91         4.71 o
   2  -9   1          4.86          6.40         1.37 o
  -2   9  -2        155.59        148.75         3.60 o
  -2   9  -3        453.97        470.77         6.27 o
   2  -9   4          6.22          7.49         1.51 o
  -2   9  -5        328.13        356.35         5.39 o
   2  -9   6        542.58        599.22         7.12 o
   2  -9   7        147.25        155.17         7.47 o
  -2   9  -8         38.74         46.59         1.44 o
  -2   9  -9        238.68        225.52         2.82 o
  -2   9 -10          6.15          8.17         1.03 o
  -2   9 -11        296.05        289.65         3.17 o
  -2   9 -12         35.57         41.18         1.76 o
  -2   9 -13         22.08         23.48         1.27 o
  -2   9 -14        215.06        179.07         4.90 o
  -2   9 -15          3.55          3.61         1.36 o
  -2   9 -16         48.67         49.83         1.87 o
  -2   9 -17          4.29          2.70         1.57 o
  -2   9 -18         39.73         46.69         1.89 o
  -2   8  13          3.98          2.89         1.02 o
  -2   8  12         28.34         26.71         1.57 o
  -2   8  11         44.55         48.21         1.15 o
   2  -8 -10         42.40         42.23         1.22 o
  -2   8   9         28.87         29.15         1.54 o
   2  -8  -8         12.53         12.44         0.97 o
   2  -8  -7         75.39         73.79         1.77 o
  -2   8   6          0.02          0.37         0.81 o
   2  -8  -5        286.02        296.96         3.26 o
   2  -8  -4         43.38         49.04         1.52 o
   2  -8  -3         13.50         15.65         2.81 o
   2  -8  -2       1118.73       1209.94        10.39 o
   2  -8  -1         64.32         71.43         2.67 o
  -2   8   0        477.18        503.71         5.88 o
   2  -8   1          0.00          1.19         1.28 o
   2  -8   2        373.75        391.39         5.35 o
   2  -8   3         94.93         91.69         2.76 o
   2  -8   4         26.45         26.17         1.91 o
  -2   8  -5        207.66        212.14         4.14 o
   2  -8   6       1529.69       1518.53        10.71 o
  -2   8  -7         34.03         36.93         2.77 o
   2  -8   8          3.15          3.29         1.67 o
  -2   8  -9        212.89        205.21         2.70 o
  -2   8 -10         14.71         16.25         1.15 o
  -2   8 -11        410.24        401.20         3.66 o
  -2   8 -12        265.95        242.23         4.50 o
  -2   8 -13          6.25          5.29         1.37 o
  -2   8 -14        343.89        259.39         5.93 o
  -2   8 -15          5.17          3.08         1.41 o
  -2   8 -16         19.69         17.02         1.51 o
  -2   8 -17         27.46         27.53         1.94 o
  -2   8 -18         85.25         95.74         2.58 o
  -2   7  14         41.85         48.03         1.62 o
  -2   7  13         21.01         22.86         1.03 o
  -2   7  12          8.06          7.38         0.97 o
  -2   7  11         51.93         55.55         1.29 o
  -2   7  10         13.11         12.29         0.81 o
  -2   7   9          1.51          2.37         0.96 o
  -2   7   8          4.54          4.31         0.85 o
  -2   7   7         25.48         23.88         1.34 o
   2  -7  -6          0.02         -0.08         0.93 o
   2  -7  -5          8.38         10.34         1.30 o
  -2   7   4          1.70          3.36         1.68 o
   2  -7  -3         35.31         35.50         2.05 o
   2  -7  -2       4496.36       5016.56        19.60 o
  -2   7   1        358.24        380.11         4.00 o
  -2   7   0        284.36        313.20         4.53 o
   2  -7   1         10.07          9.79         2.10 o
  -2   7  -2          8.68          9.44         1.44 o
   2  -7   3        939.96        955.35         7.59 o
  -2   7  -4        145.59        163.60         3.31 o
  -2   7  -5        204.79        178.45         3.67 o
   2  -7   6         47.64         56.81         2.33 o
   2  -7   7        114.11        114.46         5.93 o
   2  -7   8         39.39         36.12         3.04 o
   2  -7   9        433.74        420.36         9.54 o
  -2   7 -10         63.20         65.26         1.64 o
  -2   7 -11          2.48          3.03         0.92 o
  -2   7 -12          2.96          5.42         1.28 o
  -2   7 -13         16.61         15.28         1.72 o
  -2   7 -14        463.86        339.21         6.65 o
  -2   7 -15          6.68          5.16         1.07 o
  -2   7 -16        202.47        153.48         3.06 o
  -2   7 -17         37.93         38.49         2.10 o
  -2   7 -18         64.87         58.61         2.38 o
  -2   6  15         27.05         25.89         1.10 o
   2  -6 -14          5.36          7.91         1.19 o
  -2   6  14          9.31          9.97         1.59 o
  -2   6  13         34.58         37.25         1.31 o
  -2   6  12         29.00         32.57         1.37 o
  -2   6  11         36.32         34.85         1.19 o
  -2   6  10        207.44        196.92         2.27 o
  -2   6   9        136.96        142.43         2.60 o
   2  -6  -8         21.03         19.94         1.04 o
  -2   6   7         33.17         30.37         1.72 o
   2  -6  -6         30.47         30.31         1.56 o
   2  -6  -5         56.46         60.55         3.49 o
   2  -6  -4        223.65        228.42         4.19 o
  -2   6   3          7.99          5.02         1.01 o
  -2   6   2        818.25        986.23         5.16 o
   2  -6  -1        110.47        121.46         1.88 o
   2  -6   0        817.47        853.27         7.98 o
   2  -6   1         11.07         11.78         1.09 o
   2  -6   2        203.39        205.46         3.39 o
   2  -6   3        861.71        927.34         6.88 o
   2  -6   4        411.09        453.75         4.96 o
   2  -6   5        233.50        249.32         3.98 o
   2  -6   6        141.12        189.28         5.16 o
   2  -6   7        131.48        132.00         6.13 o
   2  -6   8          3.18         -2.01         2.01 o
   2  -6   9        187.86        195.60         6.51 o
  -2   6 -10         35.18         33.67         1.88 o
  -2   6 -11        252.61        240.31         4.07 o
  -2   6 -12         70.01         63.78         2.79 o
  -2   6 -13         27.46         20.58         1.79 o
  -2   6 -14        417.51        315.15         4.70 o
  -2   6 -15          8.43          6.83         1.57 o
  -2   6 -15         68.54         59.50         2.72 o
  -2   6 -16         15.63         13.70         2.17 o
  -2   6 -17          9.53          8.94         1.82 o
  -2   6 -18         11.03         16.60         1.76 o
  -2   5  15         99.19        106.61         1.51 o
  -2   5  14         84.12         94.55         1.86 o
  -2   5  13         71.73         74.71         1.74 o
  -2   5  12          4.69          5.10         1.08 o
  -2   5  11        113.26        115.85         2.38 o
  -2   5  10          0.75          2.06         0.82 o
  -2   5   9          6.63          6.48         1.19 o
  -2   5   8          7.23          9.41         0.88 o
   2  -5  -7         32.37         33.84         2.11 o
   2  -5  -6         79.93         87.11         2.88 o
   2  -5  -5        631.93        703.95         9.52 o
  -2   5   4        119.72        131.34         3.06 o
  -2   5   3         72.76         72.69         1.48 o
  -2   5   2        180.72        224.46         2.50 o
  -2   5   1          8.38         10.55         0.73 o
  -2   5   0        381.58        390.56         3.69 o
   2  -5   1          3.90          2.68         0.88 o
   2  -5   2          0.16          0.56         0.93 o
   2  -5   3       1150.69       1185.17         7.11 o
   2  -5   4        308.32        317.21         3.93 o
   2  -5   5         79.59         89.05         3.65 o
   2  -5   6        651.71        705.60         8.94 o
   2  -5   7         49.86         47.24         4.11 o
  -2   5  -8        299.03        359.89         4.81 o
  -2   5 -10        469.81        469.96         5.26 o
  -2   5 -10        520.52        522.06         9.09 o
  -2   5 -11        124.50        121.03         3.04 o
  -2   5 -12         41.38         39.41         2.40 o
  -2   5 -13         61.31         54.22         2.33 o
  -2   5 -14        288.69        213.10         3.97 o
  -2   5 -15          0.64          1.34         1.93 o
  -2   5 -16          9.97          7.74         2.01 o
  -2   5 -17          9.05          6.98         1.85 o
  -2   5 -18         10.93         14.20         1.70 o
   2  -4 -16         24.82         26.65         1.15 o
  -2   4  15          9.08          9.87         0.95 o
  -2   4  14        195.90        197.07         2.70 o
  -2   4  13        101.19         97.08         2.06 o
   2  -4 -12        128.80        125.06         2.35 o
  -2   4  11        138.44        133.90         2.53 o
  -2   4  10          3.53          3.21         0.84 o
  -2   4   9         16.44         20.64         1.37 o
   2  -4  -8          0.08          0.80         1.17 o
   2  -4  -7         39.49         50.23         2.78 o
   2  -4  -6        113.56        122.09         3.18 o
   2  -4  -5       1437.45       1566.99         9.86 o
   2  -4  -4        315.98        375.07         4.59 o
  -2   4   3         23.18         24.87         1.04 o
  -2   4   2        143.35        161.95         2.11 o
  -2   4   1         14.83         19.96         0.78 o
  -2   4   0         51.17         54.47         1.59 o
  -2   4  -1        277.36        250.59         2.57 o
  -2   4  -2        274.23        273.80         3.13 o
   2  -4   3         59.47         54.41         1.65 o
  -2   4  -4         12.09         14.51         1.19 o
  -2   4  -5         15.59         16.40         1.54 o
   2  -4   6        809.09        856.89         6.36 o
  -2   4  -7         38.28         41.79         2.14 o
  -2   4  -8         22.15         24.39         2.41 o
  -2   4  -9          2.70          2.43         2.53 o
  -2   4 -10        144.28        131.74         5.19 o
  -2   4 -11         50.59         50.84         2.39 o
  -2   4 -12         78.29         57.91         2.66 o
  -2   4 -13         49.42         49.60         2.30 o
  -2   4 -13         96.35        103.28         3.23 o
  -2   4 -14        282.48        210.03         3.96 o
  -2   4 -15         63.29         50.72         2.39 o
  -2   4 -16         15.74         10.52         2.13 o
  -2   4 -17         36.66         39.46         2.30 o
  -2   4 -18         61.66         54.12         2.29 o
  -2   3  16          9.43          9.90         0.95 o
  -2   3  15         16.88         16.60         1.09 o
   2  -3 -14         79.72         82.26         2.09 o
  -2   3  13          0.35          0.52         1.05 o
  -2   3  12         45.87         44.93         1.65 o
  -2   3  11        485.73        481.56         4.37 o
  -2   3  10          0.12          0.72         0.97 o
   2  -3  -9        287.13        333.10         4.03 o
   2  -3  -8          2.03          1.91         1.71 o
   2  -3  -7        163.44        191.84         4.44 o
   2  -3  -6         30.94         27.04         1.74 o
   2  -3  -5        137.02        172.67         3.26 o
  -2   3   4        236.35        282.07         2.76 o
  -2   3   3        124.44        116.23         1.43 o
  -2   3   2        298.85        392.89         2.91 o
  -2   3   1         14.45         16.70         0.71 o
   2  -3   0        188.80        200.38         2.49 o
  -2   3  -1        809.58        805.15         3.87 o
   2  -3   2        141.35        139.78         1.58 o
   2  -3   3       1093.01       1113.99         4.87 o
  -2   3  -4        358.35        344.18         3.63 o
  -2   3  -5        163.66        153.32         2.86 o
  -2   3  -6         64.47         85.57         1.94 o
  -2   3  -7        321.58        337.63         3.90 o
  -2   3  -8         17.84         22.00         1.64 o
  -2   3  -9          0.80          0.89         2.47 o
  -2   3 -10          6.98          5.50         2.70 o
  -2   3 -11         18.04         14.98         1.64 o
  -2   3 -12         40.77         40.17         1.85 o
  -2   3 -13         67.27         53.05         2.40 o
  -2   3 -13        125.50        109.10         3.28 o
  -2   3 -14        436.01        339.72         7.03 o
  -2   3 -15          2.86          2.39         1.48 o
  -2   3 -16        198.99        153.60         4.55 o
  -2   3 -17         28.22         29.07         2.08 o
  -2   3 -18         85.32         94.88         2.50 o
  -2   2  17          2.81          3.05         0.66 o
  -2   2  16         62.25         70.70         1.69 o
  -2   2  15          4.58          4.83         1.00 o
  -2   2  14         29.34         33.07         1.82 o
  -2   2  13        743.88        727.67         5.31 o
  -2   2  12        543.62        526.79         4.56 o
   2  -2 -11        210.29        223.11         3.02 o
  -2   2  10        103.78         95.52         2.93 o
   2  -2  -9         43.82         34.73         3.90 o
   2  -2  -8        121.43        112.78         3.15 o
   2  -2  -7         60.21         81.31         3.07 o
  -2   2   6         38.13         42.56         1.37 o
  -2   2   5        883.10        944.27         5.17 o
  -2   2   4        626.95        688.43         4.16 o
   2  -2  -3         60.04         64.76         1.20 o
  -2   2   2         83.04         94.01         1.30 o
  -2   2   1         69.45         70.38         0.77 o
   2  -2   0       1347.65       1405.54         3.73 o
  -2   2  -1        441.10        435.05         1.93 o
   2  -2   2        178.53        170.55         1.58 o
  -2   2  -3        627.70        747.33         3.37 o
  -2   2  -4        483.51        522.96         3.57 o
  -2   2  -5         26.46         31.62         1.12 o
  -2   2  -7        337.05        350.03         5.00 o
  -2   2  -8         41.63         54.10         2.16 o
  -2   2  -9          2.66          2.91         1.90 o
  -2   2 -10         53.40         62.41         2.30 o
  -2   2 -10        499.56        516.38         9.14 o
  -2   2 -11        160.48        153.83         3.42 o
  -2   2 -11        278.71        278.10         4.50 o
  -2   2 -12         68.44         70.87         3.36 o
  -2   2 -13         30.07         23.73         1.98 o
  -2   2 -14        451.53        339.66         7.04 o
  -2   2 -15         17.23         13.07         1.75 o
  -2   2 -16         18.72         17.61         2.28 o
  -2   2 -17          4.08          3.93         1.62 o
   2  -1 -17          0.50          0.41         0.72 o
  -2   1  16         71.87         69.47         1.80 o
  -2   1  15        225.59        226.25         2.88 o
   2  -1 -14         75.21         78.40         2.36 o
   2  -1 -13         87.15         86.16         2.12 o
  -2   1  12         28.88         27.90         2.50 o
  -2   1  11         54.95         59.52         3.08 o
  -2   1  10        227.76        233.87         4.21 o
   2  -1  -9         31.58         37.02         2.75 o
   2  -1  -8        373.29        402.30         5.37 o
   2  -1  -7        109.60        134.22         2.60 o
  -2   1   6        394.78        451.65         3.83 o
   2  -1  -5       1139.54       1344.25         6.02 o
  -2   1   4        243.81        254.57         2.50 o
  -2   1   3         17.48         25.12         0.84 o
   2  -1  -2       1275.34       1332.45         3.34 o
  -2   1   1         17.90         19.37         0.95 o
  -2   1   0       1962.69       1810.37         8.26 o
   2  -1   1         29.46         30.96         0.42 o
  -2   1  -2          0.01          0.52         0.32 o
  -2   1  -3         91.15         87.89         1.11 o
  -2   1  -4         49.39         46.14         1.30 o
  -2   1  -5         74.72         71.12         2.65 o
  -2   1  -5        162.75        160.35         1.96 o
  -2   1  -6        131.66        162.10         2.81 o
  -2   1  -7         37.23         44.72         2.06 o
  -2   1  -8        160.99        192.68         5.31 o
  -2   1  -9         26.64         24.25         3.40 o
  -2   1 -10        478.00        498.88         4.78 o
  -2   1 -11        249.24        251.46         4.28 o
  -2   1 -12          3.09          3.00         1.97 o
  -2   1 -13         41.93         36.09         1.49 o
  -2   1 -14        344.01        309.53         4.44 o
  -2   1 -15          7.87          8.39         1.60 o
  -2   1 -16         49.40         54.26         2.90 o
  -2   1 -17          0.03          0.90         1.19 o
   2   0 -18         15.50         16.08         1.43 o
  -2   0  17         12.35         15.19         0.98 o
  -2   0  16         12.21         13.95         1.25 o
  -2   0  15         30.81         33.28         1.49 o
  -2   0  14        382.91        379.17         4.63 o
  -2   0  13       2582.48       2575.13        13.69 o
  -2   0  12        555.26        544.82         6.59 o
  -2   0  11         21.71         18.78         2.53 o
  -2   0  10          0.05          0.75         1.29 o
   2   0  -9         59.14         66.43         3.49 o
   2   0  -8          2.43          3.96         0.99 o
  -2   0   7        771.24        898.56         6.40 o
  -2   0   6         42.98         55.28         1.55 o
  -2   0   5       2503.02       2789.47         8.50 o
   2   0  -4        571.28        664.39         3.77 o
   2   0  -3        147.04        166.73         1.35 o
   2   0  -2         34.70         46.00         1.68 o
   2   0  -1        243.47        274.59         2.21 o
  -2   0   0       2061.58       1966.64         4.76 o
  -2   0  -1        864.49        825.50         1.78 o
  -2   0  -2        234.95        228.53         1.23 o
  -2   0  -3        807.55        888.22         5.69 o
  -2   0  -4         37.09         39.70         1.41 o
  -2   0  -5         16.27         17.15         1.53 o
  -2   0  -5         16.40         17.57         2.17 o
  -2   0  -6        885.91        943.28         6.07 o
  -2   0  -7         52.13         59.20         3.00 o
  -2   0  -8          9.41          4.87         2.01 o
  -2   0  -9        189.04        182.11         6.46 o
  -2   0 -10        158.74        150.92         3.32 o
  -2   0 -11          8.53          9.86         1.56 o
  -2   0 -11         10.88         10.49         1.99 o
  -2   0 -12        262.12        265.33         3.40 o
  -2   0 -13          0.76          0.22         1.05 o
  -2   0 -14        210.14        193.86         3.62 o
  -2   0 -15         18.97         18.43         1.16 o
  -2   0 -16          3.06          2.82         1.78 o
  -2   0 -17          1.76          1.15         1.00 o
  -2  -1  18         29.70         31.06         1.18 o
  -2  -1  17         35.33         34.26         1.21 o
  -2  -1  16         51.81         52.61         1.80 o
  -2  -1  15          0.05          0.80         1.47 o
  -2  -1  14        283.30        268.32         6.05 o
  -2  -1  13        450.53        429.42         6.04 o
  -2  -1  12        280.16        274.31         5.00 o
  -2  -1  11        171.48        172.72         4.69 o
   2   1 -10        202.23        228.80         4.43 o
   2   1  -9        232.02        255.46         4.56 o
  -2  -1   8        174.91        181.97         2.86 o
  -2  -1   7        938.28       1086.19         7.24 o
   2   1  -6         14.09         15.35         1.11 o
  -2  -1   5         32.74         35.32         1.23 o
   2   1  -4          8.89          9.84         0.82 o
   2   1  -3          8.29         12.54         0.55 o
   2   1  -2        545.70        579.06         2.62 o
  -2  -1   2       1264.70       1274.43         3.42 o
   2   1  -1         21.58         23.77         0.62 o
  -2  -1   0        211.95        237.14         1.07 o
  -2  -1   0       1300.62       1227.99         3.19 o
  -2  -1  -1        863.08        884.31         2.70 o
  -2  -1  -2         24.31         25.51         0.86 o
  -2  -1  -3        309.22        322.90         3.31 o
  -2  -1  -4        350.06        370.35         3.52 o
  -2  -1  -5         50.52         62.60         2.07 o
  -2  -1  -5         80.54         92.46         3.49 o
  -2  -1  -6        467.07        553.79         7.89 o
  -2  -1  -7        133.01        138.64         6.01 o
  -2  -1  -8        148.80        158.28         5.15 o
  -2  -1  -9        433.14        451.18         9.60 o
  -2  -1 -10          1.68          1.52         0.99 o
  -2  -1 -11        140.56        146.94         2.47 o
  -2  -1 -12         34.74         38.54         1.77 o
  -2  -1 -13         98.97         92.42         2.05 o
  -2  -1 -14        297.85        266.66         4.11 o
  -2  -1 -15          0.47          0.55         0.88 o
  -2  -1 -16         29.34         36.71         1.32 o
  -2  -2  18         19.12         20.69         1.20 o
  -2  -2  17          0.21          1.02         0.90 o
  -2  -2  16         22.99         22.71         1.74 o
  -2  -2  15          3.35          2.49         1.55 o
  -2  -2  14        170.51        171.33         5.28 o
  -2  -2  13       4912.44       4728.03        18.98 o
  -2  -2  12        901.84        801.48         8.02 o
  -2  -2  11         39.54         40.47         2.68 o
   2   2 -10          8.46         12.13         1.48 o
   2   2  -9        723.85        717.92         7.54 o
  -2  -2   8         49.99         30.38         1.49 o
  -2  -2   7        979.47       1096.11         7.30 o
  -2  -2   6         41.70         49.84         1.52 o
   2   2  -5       1657.71       1821.65         6.80 o
   2   2  -4         34.69         44.75         1.68 o
  -2  -2   3         97.56         98.66         1.29 o
  -2  -2   2         83.35         93.69         0.90 o
  -2  -2   1         56.79         53.82         0.67 o
  -2  -2   0        198.56        221.83         1.81 o
  -2  -2  -1         45.33         37.91         0.97 o
  -2  -2  -2        271.95        267.12         3.18 o
  -2  -2  -3         32.35         53.77         1.60 o
  -2  -2  -4        189.43        228.12         3.03 o
  -2  -2  -5        238.77        263.38         5.64 o
  -2  -2  -7        108.40        109.92         5.79 o
  -2  -2  -8          1.24          3.35         2.62 o
  -2  -2  -9        215.68        222.67         2.94 o
  -2  -2 -10        114.58        108.07         2.17 o
  -2  -2 -11        940.15        940.48         5.88 o
  -2  -2 -12         41.07         42.78         1.86 o
  -2  -2 -13         73.16         68.10         1.84 o
  -2  -2 -14        337.87        300.14         4.23 o
  -2  -2 -15         33.68         30.29         1.17 o
  -2  -2 -16          0.00          0.13         0.85 o
  -2  -2 -16         18.10         19.36         1.39 o
   2   3 -19         82.03        108.77         1.87 o
  -2  -3  18          0.27          1.84         0.98 o
  -2  -3  17         53.09         54.77         1.51 o
  -2  -3  16          1.42          1.12         2.01 o
  -2  -3  15         70.21         80.27         3.16 o
  -2  -3  14         31.53         37.20         3.13 o
  -2  -3  13          6.12          8.23         2.58 o
  -2  -3  12          3.92          1.68         2.15 o
  -2  -3  11         30.15         29.09         1.85 o
  -2  -3  11         40.51         49.85         2.74 o
   2   3 -10        146.74        157.10         3.06 o
  -2  -3   9        234.22        244.38         4.59 o
   2   3  -8        568.82        596.06         5.03 o
  -2  -3   7        772.47        865.94         6.75 o
   2   3  -6         89.19         95.91         2.57 o
  -2  -3   5        896.94       1000.71         5.38 o
   2   3  -4        527.52        550.73         4.91 o
  -2  -3   3          2.06          5.57         0.73 o
  -2  -3   2         78.54        121.40         2.50 o
  -2  -3   2        291.51        372.40         2.75 o
  -2  -3   1          1.42          2.14         0.67 o
  -2  -3   0         53.36         53.82         2.34 o
  -2  -3  -1         44.79         44.14         2.29 o
  -2  -3  -2         78.61         86.86         1.99 o
  -2  -3  -3       2105.40       2355.28        14.10 o
  -2  -3  -4         36.46         41.67         2.57 o
  -2  -3  -5        211.44        200.43         5.20 o
  -2  -3  -6         18.12         35.27         2.88 o
  -2  -3  -7         35.83         34.42         4.34 o
  -2  -3  -8          1.19          1.31         0.88 o
  -2  -3  -9        243.05        242.86         3.07 o
  -2  -3 -10         25.33         32.73         1.51 o
  -2  -3 -11        161.75        160.42         2.65 o
  -2  -3 -12        112.02        103.61         2.33 o
  -2  -3 -13         35.30         34.19         1.42 o
  -2  -3 -14        208.14        217.92         3.25 o
  -2  -3 -15          0.17         -0.10         1.05 o
   2   4 -19         33.67         36.10         1.41 o
  -2  -4  18         17.29         20.47         1.29 o
  -2  -4  17         62.38         67.28         2.57 o
  -2  -4  16         14.83         16.41         2.42 o
  -2  -4  15         71.67         69.44         2.79 o
  -2  -4  14         32.94         30.07         2.99 o
  -2  -4  13       4916.89       4587.55        18.90 o
  -2  -4  12        372.14        352.65         5.28 o
  -2  -4  12       1228.59       1227.74         9.91 o
  -2  -4  11         36.44         33.05         2.12 o
  -2  -4  10         10.86         12.65         1.91 o
   2   4  -9         59.51         72.58         2.78 o
   2   4  -8         80.29         75.50         1.99 o
  -2  -4   7        108.76        128.00         2.90 o
   2   4  -6        441.43        458.56         4.10 o
  -2  -4   5       1333.75       1389.50         6.57 o
   2   4  -4        523.97        582.91         3.53 o
  -2  -4   3         30.13         32.53         0.88 o
  -2  -4   2        138.28        172.20         1.99 o
  -2  -4   1          6.16          8.94         0.89 o
  -2  -4   0        374.08        390.39         4.99 o
  -2  -4  -1         90.06         98.45         2.15 o
  -2  -4  -2         81.19         79.98         2.05 o
  -2  -4  -3       1867.93       2099.76        14.47 o
  -2  -4  -4         50.42         56.01         3.03 o
  -2  -4  -5        209.37        234.93         5.99 o
  -2  -4  -6       1079.46       1121.43        12.97 o
  -2  -4  -7        152.16        162.51         3.48 o
  -2  -4  -8         13.64         11.59         1.15 o
  -2  -4  -9        194.54        207.97         2.93 o
  -2  -4 -10         36.05         38.26         1.56 o
  -2  -4 -11          8.76          8.02         1.14 o
  -2  -4 -12         41.01         46.41         1.58 o
  -2  -4 -13          5.68          5.51         0.97 o
  -2  -4 -14         48.59         45.78         2.43 o
  -2  -4 -15          0.16          0.68         0.94 o
   2   5 -19         11.97         16.42         1.28 o
   2   5 -18         16.43         21.55         1.34 o
  -2  -5  17         64.01         67.43         2.55 o
  -2  -5  16          1.39          1.79         2.07 o
  -2  -5  15         20.43         19.35         1.96 o
  -2  -5  14        179.08        158.73         4.92 o
  -2  -5  13        455.18        403.42         5.93 o
  -2  -5  12        192.92        171.88         3.89 o
  -2  -5  11          4.83          3.63         1.53 o
  -2  -5  10        169.29        174.28         3.63 o
   2   5  -9         30.34         28.66         3.82 o
  -2  -5   8        218.76        226.56         3.44 o
  -2  -5   7         59.10         78.23         2.49 o
  -2  -5   6         22.19         19.51         1.06 o
  -2  -5   5        396.69        452.95         3.44 o
   2   5  -4        195.85        209.12         2.30 o
  -2  -5   3         43.38         36.22         0.97 o
  -2  -5   2        184.54        226.18         2.80 o
  -2  -5   1         60.55         63.45         1.57 o
  -2  -5   0        780.72        841.25         7.80 o
  -2  -5  -1          3.69          5.31         1.12 o
  -2  -5  -2         74.41         84.23         2.17 o
  -2  -5  -3        231.61        254.58         5.76 o
  -2  -5  -4         33.78         36.58         2.88 o
  -2  -5  -5        345.16        379.02         7.71 o
  -2  -5  -6        122.83        147.94         2.80 o
  -2  -5  -7         42.01         47.13         1.49 o
  -2  -5  -8         13.68         14.67         1.17 o
  -2  -5  -9         44.37         46.34         2.25 o
  -2  -5  -9         75.06         71.59         2.87 o
  -2  -5 -10        146.50        145.84         2.44 o
  -2  -5 -11        375.04        400.52         3.66 o
  -2  -5 -12         13.68         16.03         1.76 o
  -2  -5 -13         34.09         34.67         1.80 o
  -2  -5 -14         31.43         26.70         1.87 o
  -2  -5 -15          0.40          0.73         0.80 o
   2   6 -19         33.40         33.36         1.44 o
  -2  -6  18          0.28          1.55         1.49 o
  -2  -6  17         50.42         53.95         2.36 o
  -2  -6  16         24.21         23.13         2.59 o
  -2  -6  15        121.16        119.01         3.57 o
  -2  -6  14        273.21        263.31         6.19 o
  -2  -6  12        233.34        220.91         2.84 o
  -2  -6  11         56.97         50.88         2.35 o
   2   6 -11         57.78         61.00         2.42 o
  -2  -6  10          6.20          4.77         0.99 o
   2   6  -9         42.38         37.67         4.22 o
  -2  -6   8         66.92         50.06         1.61 o
   2   6  -7        169.22        184.50         2.87 o
  -2  -6   6         13.98         15.15         1.08 o
  -2  -6   5        711.34        807.30         4.71 o
   2   6  -4          0.00          0.44         0.88 o
  -2  -6   3          7.33          5.09         1.15 o
  -2  -6   2        832.74       1008.63         5.98 o
  -2  -6   1        165.46        167.38         2.51 o
  -2  -6   0        292.08        338.18         5.33 o
  -2  -6  -1         31.10         32.66         2.48 o
  -2  -6  -2        202.42        222.52         5.63 o
  -2  -6  -3          0.33          2.65         2.05 o
  -2  -6  -4        100.64        110.82         4.57 o
  -2  -6  -5        329.15        353.70         4.82 o
  -2  -6  -6         34.41         47.36         1.29 o
  -2  -6  -7        108.74        111.82         2.44 o
  -2  -6  -8         15.01         15.17         1.19 o
  -2  -6  -9         93.56         90.81         3.11 o
  -2  -6 -10        396.93        385.23         5.44 o
  -2  -6 -11        815.55        819.14         7.47 o
  -2  -6 -12          8.52         10.37         1.44 o
  -2  -6 -13         24.83         21.92         1.46 o
  -2  -6 -14         45.57         43.61         1.27 o
   2   7 -19         81.63         93.31         1.80 o
  -2  -7  18         18.60         22.32         1.73 o
  -2  -7  17         80.60         76.90         2.59 o
  -2  -7  16         51.02         53.54         3.15 o
  -2  -7  15        292.73        264.09         4.68 o
  -2  -7  14        364.06        382.01         3.99 o
   2   7 -13        150.39        150.20         2.45 o
   2   7 -12          6.81          8.51         1.13 o
  -2  -7  11        205.02        185.53         4.04 o
   2   7 -11        219.82        210.76         3.74 o
   2   7 -10          0.00          1.15         0.92 o
  -2  -7   9        287.97        303.41         4.05 o
  -2  -7   8         42.64         42.97         2.35 o
  -2  -7   7         41.43         52.52         2.39 o
   2   7  -6          8.32         10.91         1.23 o
  -2  -7   5        684.58        740.47         5.66 o
  -2  -7   4         42.50         47.06         2.12 o
  -2  -7   3        553.79        619.34         6.28 o
  -2  -7   2       4466.16       5239.42        17.73 o
  -2  -7   1         89.84         99.06         2.11 o
  -2  -7   0        455.18        494.91         9.97 o
  -2  -7  -1         39.87         47.96         2.89 o
  -2  -7  -2         23.91         31.65         3.09 o
  -2  -7  -3        524.85        584.38         5.18 o
  -2  -7  -4         12.32         13.20         1.22 o
  -2  -7  -5          1.83          1.24         1.39 o
  -2  -7  -5         56.91         60.60         1.89 o
  -2  -7  -6          3.27          5.98         1.12 o
  -2  -7  -7          7.42          8.18         2.23 o
  -2  -7  -8          2.06          3.59         1.43 o
  -2  -7  -9        164.20        157.29         3.71 o
  -2  -7 -10         43.98         44.84         2.23 o
  -2  -7 -11        251.52        249.79         4.00 o
  -2  -7 -12         81.42         82.61         1.60 o
  -2  -7 -13         20.85         21.57         0.88 o
  -2  -8  18         30.07         32.95         1.73 o
  -2  -8  17         58.02         60.42         2.40 o
  -2  -8  16         12.10         15.49         2.22 o
   2   8 -15         92.69         99.49         1.94 o
   2   8 -14         73.53         79.23         2.70 o
  -2  -8  13        898.43        841.39         5.50 o
  -2  -8  12         36.06         33.29         1.45 o
  -2  -8  11        106.71         88.10         3.04 o
   2   8 -11        471.75        457.84         5.44 o
  -2  -8  10         23.81         19.71         1.28 o
   2   8  -9         17.02         20.43         1.60 o
  -2  -8   8         25.18         20.00         1.78 o
   2   8  -7         30.78         20.17         3.77 o
  -2  -8   6        152.27        164.24         3.75 o
  -2  -8   5        178.26        191.68         4.01 o
  -2  -8   4         23.01         21.84         1.87 o
  -2  -8   3        280.47        333.50         4.96 o
  -2  -8   2       1098.90       1293.61        14.22 o
  -2  -8   1        169.93        184.17         5.54 o
  -2  -8   0        151.82        157.76         6.55 o
  -2  -8  -1         32.99         31.51         1.27 o
  -2  -8  -2          3.56          5.30         0.84 o
  -2  -8  -3        597.83        633.35         3.80 o
  -2  -8  -4         58.36         59.87         1.43 o
  -2  -8  -5        178.03        179.12         2.76 o
  -2  -8  -6        111.42        114.72         2.24 o
  -2  -8  -7        114.19        111.50         4.35 o
  -2  -8  -8          9.28          7.37         1.58 o
  -2  -8  -9         86.52         91.57         2.02 o
  -2  -8 -10          7.19          8.84         1.05 o
  -2  -8 -11          5.94          6.77         0.93 o
  -2  -8 -12          6.74          6.89         0.78 o
  -2  -9  18         15.54         17.04         1.40 o
  -2  -9  17          0.00          0.89         1.20 o
   2   9 -16         74.01         70.02         2.02 o
   2   9 -15         27.50         28.17         1.26 o
   2   9 -14         30.85         32.19         2.22 o
   2   9 -13         28.06         25.58         1.38 o
   2   9 -12        204.38        188.13         2.79 o
  -2  -9  11         41.74         35.13         2.17 o
   2   9 -11        135.57        122.47         3.27 o
   2   9 -10          0.30          0.83         0.99 o
  -2  -9   9          6.88          5.90         1.39 o
  -2  -9   8         12.21          9.32         1.58 o
  -2  -9   7         31.75         30.29         2.31 o
  -2  -9   6          0.24         -0.25         0.93 o
  -2  -9   5         28.71         36.67         1.43 o
  -2  -9   4         11.78         12.42         1.77 o
  -2  -9   3         97.30         99.30         2.85 o
  -2  -9   2         19.97         21.16         1.56 o
  -2  -9   1          4.42          3.55         0.99 o
  -2  -9   0         18.95         16.56         1.59 o
  -2  -9  -1          0.79          0.98         0.81 o
  -2  -9  -2          0.00          0.83         0.80 o
  -2  -9  -3         60.56         62.59         1.49 o
  -2  -9  -4          5.84          6.40         0.90 o
  -2  -9  -5        245.13        231.60         4.45 o
  -2  -9  -5        245.24        261.07         3.21 o
  -2  -9  -6          7.20          7.53         0.95 o
  -2  -9  -7          6.78          5.88         1.43 o
  -2  -9  -8          1.33          1.40         0.97 o
  -2  -9  -9          0.09          0.93         0.93 o
  -2  -9 -10        119.02        127.66         1.90 o
  -2  -9 -11        230.68        247.11         2.13 o
  -2 -10  17          1.07          1.56         1.07 o
   2  10 -16         64.01         68.21         1.92 o
  -2 -10  15         60.14         55.45         1.50 o
   2  10 -14         76.06         74.93         2.59 o
  -2 -10  13        323.65        304.35         3.38 o
  -2 -10  12         19.02         18.78         1.29 o
   2  10 -11         97.13         86.57         2.06 o
   2  10 -10        153.65        140.99         2.47 o
   2  10  -9        133.47        123.61         2.98 o
  -2 -10   8         22.20         20.08         1.83 o
   2  10  -7         26.12         20.88         1.61 o
  -2 -10   6         33.03         29.94         1.11 o
  -2 -10   5         88.61         98.59         2.07 o
  -2 -10   4          1.41          1.37         1.00 o
  -2 -10   3        162.03        167.27         2.53 o
  -2 -10   2        836.49        826.27         8.36 o
  -2 -10   1         14.59         15.13         1.32 o
  -2 -10   0         47.93         44.85         2.10 o
  -2 -10  -1         25.40         25.08         1.13 o
  -2 -10  -2          8.11          7.24         0.93 o
  -2 -10  -3          4.15          2.57         0.87 o
  -2 -10  -4         72.77         79.51         1.61 o
  -2 -10  -5         50.25         52.08         1.71 o
  -2 -10  -5         61.97         68.67         2.81 o
  -2 -10  -6          0.82          0.29         0.96 o
  -2 -10  -7          3.48          3.70         1.37 o
  -2 -10  -8          0.78          0.68         0.90 o
  -2 -10  -9         11.04         11.63         0.93 o
  -2 -10 -10        161.97        167.32         1.73 o
  -2 -11  17          0.03          0.04         0.94 o
   2  11 -16          9.87         10.56         1.16 o
   2  11 -15        373.69        381.45         3.15 o
   2  11 -14        189.09        185.19         3.41 o
   2  11 -13         82.69         79.52         2.49 o
  -2 -11  12          1.27          1.38         1.02 o
   2  11 -11         53.85         49.40         1.69 o
   2  11 -10          7.62          7.97         1.14 o
   2  11  -9          1.52          0.92         1.34 o
   2  11  -8          5.44          3.25         1.03 o
  -2 -11   7         72.40         67.53         2.03 o
   2  11  -6          0.08          1.27         1.05 o
  -2 -11   5         38.46         38.66         1.25 o
  -2 -11   4         25.00         25.65         1.38 o
  -2 -11   3        603.76        548.17         6.69 o
  -2 -11   2       2129.25       2000.15        13.44 o
  -2 -11   1         55.98         43.95         2.45 o
  -2 -11   0         95.59         95.29         2.13 o
  -2 -11  -1          9.99          9.81         0.98 o
  -2 -11  -2         11.91         11.52         1.01 o
  -2 -11  -3         25.89         27.34         1.13 o
  -2 -11  -4         22.71         21.43         1.06 o
  -2 -11  -5          3.86          5.20         0.85 o
  -2 -11  -6          2.62          1.08         0.72 o
  -2 -11  -7          9.65         10.09         1.28 o
  -2 -11  -8          0.46          0.09         0.74 o
  -2 -11  -9         47.21         47.07         1.51 o
   2  12 -16         24.87         26.04         1.19 o
  -2 -12  15         26.68         25.56         1.06 o
   2  12 -14         81.50         88.18         2.48 o
   2  12 -13          9.41          7.97         1.33 o
   2  12 -12          7.59          6.48         1.03 o
   2  12 -11         33.26         32.05         1.43 o
   2  12 -10          9.23          7.80         1.10 o
   2  12  -9         29.55         28.23         1.80 o
  -2 -12   8          0.98          0.29         0.82 o
  -2 -12   7         49.44         52.16         1.95 o
   2  12  -6         14.98         15.18         1.24 o
   2  12  -5          6.64          5.60         1.56 o
  -2 -12   4         10.31          8.95         1.18 o
  -2 -12   3        810.47        713.42         5.33 o
  -2 -12   2       1278.16       1223.68        10.58 o
  -2 -12   1         60.54         57.43         2.66 o
  -2 -12   0         82.06         88.06         2.55 o
  -2 -12  -1         15.33         15.00         1.23 o
  -2 -12  -2         10.35          9.51         0.94 o
  -2 -12  -3         60.26         64.17         1.39 o
   2  12   4          0.14          0.31         0.73 o
  -2 -12  -5         61.77         59.78         1.19 o
  -2 -12  -6          3.79          3.93         0.82 o
  -2 -12  -7         11.59         10.53         1.01 o
   2  13 -15          0.31          0.68         0.67 o
   2  13 -14          9.25          9.82         1.54 o
   2  13 -13          1.20          0.77         1.13 o
   2  13 -12         26.10         26.72         1.69 o
   2  13 -11          8.84          8.21         1.06 o
   2  13 -10          3.22          2.47         0.97 o
  -2 -13   9         27.30         25.01         1.73 o
   2  13  -8          6.51          7.99         0.88 o
   2  13  -7         17.69         17.83         2.19 o
   2  13  -6          1.13          0.74         1.47 o
   2  13  -5          1.17          1.09         1.50 o
   2  13  -4          0.04         -0.23         1.43 o
   2  13  -3         76.19         64.89         2.54 o
   2  13  -2         49.43         56.34         2.84 o
   2  13  -1         10.07         11.39         1.64 o
   2  13   0         73.74         70.70         3.24 o
  -2 -13  -1         17.09         18.17         1.18 o
   2  13   2         14.53         16.78         1.11 o
   2  13   3          0.53          0.64         0.83 o
  -2 -13  -4          5.63          4.87         0.82 o
  -2 -13  -5         59.74         53.57         1.04 o
   2  14 -14         41.06         45.46         1.64 o
   2  14 -13         25.06         22.58         1.33 o
   2  14 -12          0.91          0.24         1.10 o
   2  14 -11        164.47        153.45         2.99 o
   2  14 -10        230.17        222.47         3.67 o
   2  14  -9        227.50        217.69         4.79 o
   2  14  -8         28.61         30.20         1.24 o
   2  14  -7         26.24         24.82         1.48 o
   2  14  -6          2.14          2.33         0.98 o
   2  14  -5          4.65          3.30         1.56 o
   2  14  -4          4.48          4.25         1.43 o
   2  14  -3        178.87        157.86         3.43 o
   2  14  -2        217.39        204.31         4.26 o
   2  14  -1          2.07          2.76         1.36 o
   2  14   0         33.94         37.90         2.43 o
   2  14   1         42.19         44.61         1.94 o
   2  14   2          0.57         -0.18         1.16 o
   2  14   3          8.43          7.82         1.08 o
   2  15 -13          5.40          4.60         0.83 o
   2  15 -12          4.49          5.83         0.99 o
   2  15 -11          5.33          3.94         1.06 o
   2  15 -10         25.93         28.89         1.54 o
   2  15  -9         36.10         37.10         2.21 o
   2  15  -8         26.03         26.10         1.06 o
   2  15  -7         13.77         14.16         1.24 o
   2  15  -6          8.44          7.69         0.93 o
   2  15  -5         18.91         18.17         1.09 o
   2  15  -4         18.70         18.34         1.63 o
   2  15  -3        172.64        144.87         2.90 o
   2  15  -2        247.26        238.27         3.72 o
   2  15  -1          0.15          0.25         1.21 o
   2  15   0        127.68        138.77         3.05 o
   2  15   1         19.22         19.55         1.24 o
   2  16 -11          3.43          3.47         0.77 o
   2  16 -10          0.22          0.38         0.85 o
   2  16  -9         14.57         16.97         1.50 o
   2  16  -8          5.66          6.52         1.04 o
   2  16  -7         43.17         50.28         1.64 o
   2  16  -7         44.50         50.49         1.68 o
   2  16  -6         19.36         19.38         0.89 o
   2  16  -5         31.61         30.43         0.98 o
   2  16  -4          3.42          3.89         0.72 o
   2  16  -3        562.65        553.79         2.96 o
   2  16  -2        176.63        202.67         2.34 o
   2  16  -2        467.52        480.54         3.77 o
   2  16  -1         31.61         34.64         1.24 o
  -3  17  -4          0.01          1.32         0.81 o
  -3  17  -5        142.21        142.66         2.10 o
  -3  17  -6         52.60         58.73         1.27 o
  -3  17  -7          0.20          0.08         0.81 o
  -3  16   0         20.56         22.44         1.15 o
  -3  16  -1         27.50         28.65         1.36 o
  -3  16  -2          1.80          2.25         1.12 o
  -3  16  -3          0.70          1.00         0.75 o
  -3  16  -4         23.61         27.31         1.05 o
  -3  16  -5         63.58         67.60         1.42 o
  -3  16  -6         67.05         72.77         1.91 o
  -3  16  -7         43.00         50.18         1.24 o
  -3  16  -8         60.72         67.33         1.42 o
  -3  16  -9          2.81          3.31         1.07 o
  -3  16 -10         12.72         11.59         1.14 o
  -3  16 -11          2.91          3.06         0.87 o
  -3  15   3        433.97        411.68         3.25 o
  -3  15   2         65.04         49.64         1.04 o
  -3  15   1        130.21        144.50         2.26 o
  -3  15   0         24.31         28.60         1.62 o
  -3  15  -1         39.36         43.26         1.89 o
  -3  15  -2          0.03         -0.59         0.86 o
  -3  15  -3          1.66          0.94         0.90 o
  -3  15  -4          0.02          0.49         0.91 o
  -3  15  -5         37.99         36.85         1.33 o
  -3  15  -6          7.97          7.88         1.36 o
  -3  15  -7         18.04         18.47         1.11 o
  -3  15  -8         14.80         16.29         1.31 o
  -3  15  -9         18.16         16.95         1.00 o
  -3  15 -10          2.51          3.45         1.21 o
  -3  15 -11         19.31         20.16         1.39 o
  -3  15 -12         33.16         34.47         1.43 o
  -3  14   5          2.07          4.02         1.03 o
  -3  14   4          0.02          0.58         1.11 o
  -3  14   3        184.13        198.46         3.15 o
  -3  14   2        646.14        696.79         4.03 o
  -3  14   1        369.64        427.43         4.50 o
  -3  14   0        361.01        369.85         3.23 o
  -3  14  -1         24.91         26.46         1.23 o
  -3  14  -2         13.93         15.43         1.15 o
  -3  14  -3         11.17         11.58         1.09 o
  -3  14  -4          2.93          3.65         1.01 o
  -3  14  -5         70.85         64.66         1.73 o
  -3  14  -6          7.93          7.63         1.51 o
  -3  14  -7          4.49          5.04         1.04 o
  -3  14  -8         36.80         41.75         1.67 o
  -3  14  -9          5.56          6.33         0.96 o
  -3  14 -10         39.08         50.08         2.13 o
  -3  14 -11         90.35         91.85         2.44 o
  -3  14 -12          4.20          2.32         1.18 o
  -3  14 -13        279.86        285.12         3.88 o
  -3  13   7         20.40         23.92         1.22 o
  -3  13   6          2.38          2.61         1.12 o
  -3  13   5          4.51          3.80         1.30 o
  -3  13   4          0.06         -0.25         1.37 o
  -3  13   3         14.66         19.38         1.17 o
  -3  13   2        106.89        118.87         2.09 o
  -3  13   1        376.61        394.98         4.85 o
  -3  13   0        334.55        356.96         3.51 o
  -3  13  -1         74.98         81.01         1.50 o
  -3  13  -2          1.44          1.24         0.97 o
  -3  13  -3          7.97          7.33         1.11 o
  -3  13  -4          0.76          3.37         1.07 o
  -3  13  -5        220.66        205.00         2.86 o
  -3  13  -6         69.08         65.77         2.44 o
  -3  13  -7          1.49          1.41         1.07 o
  -3  13  -8         40.18         39.42         1.79 o
  -3  13  -9         47.60         54.42         1.60 o
  -3  13 -10        448.93        439.17         5.42 o
  -3  13 -11         94.15         94.95         2.70 o
  -3  13 -12         92.31        101.90         2.60 o
  -3  13 -13        137.95        134.21         3.32 o
  -3  13 -14         31.45         30.85         1.37 o
  -3  13 -15         24.67         25.51         1.50 o
  -3  12   8         76.90         83.99         2.33 o
  -3  12   7          5.60          5.95         0.90 o
  -3  12   6          9.16          8.73         0.99 o
  -3  12   5          4.07          2.81         0.98 o
  -3  12   4         17.03         16.18         1.21 o
  -3  12   3         10.48         14.57         1.22 o
  -3  12   2          7.67          6.29         0.91 o
  -3  12   1         69.73         68.28         2.46 o
  -3  12   0        100.38         92.45         2.06 o
  -3  12  -1         26.60         28.43         1.13 o
  -3  12  -2         18.34         17.47         1.22 o
  -3  12  -3          5.09          4.23         1.04 o
  -3  12  -4          0.13          0.81         1.02 o
  -3  12  -5        124.61        123.11         2.35 o
  -3  12  -6         47.09         45.00         2.20 o
  -3  12  -7         77.66         78.44         1.92 o
  -3  12  -8         18.68         18.92         1.62 o
  -3  12  -9         46.45         46.10         2.27 o
  -3  12 -10        246.57        238.51         4.24 o
  -3  12 -11          1.02          1.01         1.51 o
  -3  12 -12         12.27         12.20         1.60 o
  -3  12 -13         36.77         36.21         2.30 o
  -3  12 -14          5.39          4.61         0.76 o
  -3  12 -15         13.30         14.40         1.67 o
  -3  12 -16          0.00          0.60         0.77 o
  -3  11   9          5.81          4.54         0.80 o
  -3  11   8         39.53         41.04         1.62 o
  -3  11   7         23.82         23.09         1.23 o
  -3  11   6         25.50         24.38         1.29 o
  -3  11   5          2.95          2.01         1.04 o
  -3  11   4          8.81          8.96         0.92 o
  -3  11   3        452.62        469.89         3.39 o
  -3  11   2          0.00          0.36         0.85 o
  -3  11   1        175.62        182.40         2.98 o
  -3  11   0         30.19         31.19         1.15 o
  -3  11  -1         74.04         80.88         2.66 o
  -3  11  -1        109.85        101.15         3.26 o
  -3  11  -2          0.91          0.90         1.53 o
  -3  11  -3         54.99         50.60         2.38 o
  -3  11  -4         14.36         12.71         1.22 o
  -3  11  -5        157.60        146.26         2.46 o
  -3  11  -6         26.02         23.37         1.77 o
  -3  11  -7         45.25         39.89         1.57 o
  -3  11  -8         14.11         11.82         1.51 o
  -3  11  -9         28.57         27.30         2.01 o
  -3  11 -10          7.47          9.54         1.75 o
  -3  11 -11         27.72         25.49         2.33 o
  -3  11 -12         22.15         25.97         1.02 o
  -3  11 -13         95.84         89.89         2.18 o
  -3  11 -14         20.35         20.77         1.00 o
  -3  11 -15        176.09        156.48         3.61 o
  -3  11 -16         21.38         25.93         1.34 o
  -3  10  11          5.50          5.66         0.91 o
  -3  10  10         19.41         21.92         1.23 o
  -3  10   9         36.65         35.97         1.28 o
  -3  10   8         78.93         72.79         2.18 o
  -3  10   7         15.58         14.57         1.20 o
  -3  10   6         10.48          8.94         1.17 o
  -3  10   5         31.68         30.15         1.44 o
  -3  10   4         56.63         62.52         1.47 o
  -3  10   3        549.05        584.75         3.75 o
  -3  10   2        376.14        367.37         3.04 o
  -3  10   1        537.57        557.60         4.87 o
  -3  10   0        139.88        138.44         1.90 o
  -3  10  -1         31.21         31.96         1.67 o
  -3  10  -2         97.91         96.44         2.87 o
  -3  10  -3          3.26          3.19         1.45 o
  -3  10  -4         75.81         67.72         2.84 o
  -3  10  -5         31.36         32.96         1.39 o
  -3  10  -6        137.70        132.70         3.15 o
  -3  10  -7          5.55          7.46         1.14 o
  -3  10  -8         68.21         69.97         2.20 o
  -3  10  -9         66.24         60.17         2.57 o
  -3  10 -10        931.69        840.24         7.90 o
  -3  10 -11        198.26        217.10         3.68 o
  -3  10 -11        200.35        206.79         4.18 o
  -3  10 -12          2.93          2.80         0.99 o
  -3  10 -13        224.20        214.46         3.35 o
  -3  10 -14          2.27          1.89         0.84 o
  -3  10 -15         18.53         17.36         1.93 o
  -3  10 -16          4.12          4.93         1.13 o
  -3  10 -17          4.47          2.58         1.09 o
  -3   9  12          7.47          8.72         0.96 o
  -3   9  11         80.35         77.07         1.38 o
  -3   9  10          2.77          2.16         1.19 o
  -3   9   9          2.93          2.25         0.96 o
  -3   9   8         21.10         21.16         1.70 o
  -3   9   7         55.42         52.62         1.70 o
  -3   9   6        159.03        146.24         2.55 o
  -3   9   5         34.70         32.33         1.46 o
  -3   9   4         12.06         12.41         0.97 o
  -3   9   3        332.43        345.77         2.92 o
  -3   9   2        155.71        154.88         2.00 o
  -3   9   1        294.09        302.02         3.55 o
  -3   9   0         57.27         56.83         1.32 o
  -3   9  -1          9.81          9.52         1.42 o
  -3   9  -2         50.07         52.22         2.26 o
  -3   9  -3         19.19         20.11         1.18 o
  -3   9  -4         83.76         81.59         1.94 o
  -3   9  -5         67.26         68.49         1.70 o
  -3   9  -6         45.56         48.23         2.07 o
  -3   9  -7         52.02         54.52         1.64 o
  -3   9  -8         77.82         73.40         3.29 o
  -3   9  -9        108.01        103.54         3.07 o
  -3   9 -10       1028.25       1074.38         7.99 o
  -3   9 -10       2480.52       2309.72        12.35 o
  -3   9 -11        164.74        164.09         2.55 o
  -3   9 -12         48.99         49.60         1.57 o
  -3   9 -13         21.53         19.48         1.56 o
  -3   9 -14         50.55         49.66         1.43 o
  -3   9 -15          6.05          5.87         1.79 o
  -3   9 -16          1.12          0.50         1.47 o
  -3   9 -17         60.40         73.60         2.11 o
  -3   8  13        112.77        110.86         1.83 o
  -3   8  12         18.24         19.90         1.36 o
  -3   8  11          0.75          1.64         0.85 o
  -3   8  10         90.41         89.72         2.25 o
  -3   8   9          1.76          1.24         1.03 o
  -3   8   8         52.23         42.70         2.08 o
  -3   8   7          3.55          3.25         1.07 o
  -3   8   6         55.51         53.58         1.72 o
  -3   8   5         56.96         50.07         1.67 o
  -3   8   4          7.42          5.51         0.90 o
  -3   8   3         29.30         32.71         1.30 o
  -3   8   2          5.11          4.09         0.82 o
  -3   8   1         24.31         24.34         1.73 o
  -3   8   0        206.20        191.74         5.81 o
  -3   8  -1         52.59         53.64         2.44 o
  -3   8  -2         32.39         32.12         2.25 o
  -3   8  -3          7.73         12.73         2.63 o
  -3   8  -4        111.82        116.52         3.35 o
  -3   8  -5          0.01          1.43         1.11 o
  -3   8  -6        203.58        194.24         4.97 o
  -3   8  -7         82.47         92.91         1.89 o
  -3   8  -8         57.93         54.44         2.91 o
  -3   8  -9        339.51        323.37         4.93 o
  -3   8 -10        997.09       1034.78         7.91 o
  -3   8 -10       1309.66       1272.05         9.21 o
  -3   8 -11         81.04         78.46         1.98 o
  -3   8 -12         15.74         17.51         1.20 o
  -3   8 -13         42.00         45.57         1.97 o
  -3   8 -14          0.22         -0.15         0.75 o
  -3   8 -15         88.10         93.35         3.47 o
  -3   8 -16         18.19         16.16         1.76 o
  -3   8 -17         35.43         42.24         1.90 o
  -3   7  13          2.86          1.67         1.02 o
  -3   7  12         36.07         40.33         1.20 o
  -3   7  11          8.95          7.57         1.01 o
  -3   7  10        102.28         87.45         2.38 o
  -3   7   9         62.35         51.45         1.68 o
  -3   7   8         79.52         66.99         2.44 o
  -3   7   7         80.36         74.84         1.93 o
  -3   7   6         40.19         38.17         1.52 o
  -3   7   5         14.90         16.61         1.23 o
  -3   7   4         73.00         80.22         1.47 o
  -3   7   3         42.56         42.71         2.47 o
  -3   7   2          2.05          1.84         1.79 o
  -3   7   1        136.17        138.21         4.75 o
  -3   7   0        350.19        353.11         4.24 o
  -3   7  -1          1.37          2.12         1.34 o
  -3   7  -2         45.13         56.69         3.42 o
  -3   7  -3        179.30        180.17         5.73 o
  -3   7  -4        122.79        124.88         3.32 o
  -3   7  -5         80.64         87.35         2.92 o
  -3   7  -6         41.33         42.92         3.26 o
  -3   7  -7          4.05          3.70         1.15 o
  -3   7  -8          4.67          3.76         1.91 o
  -3   7  -9          0.09          1.28         0.92 o
  -3   7 -10        416.92        419.11         3.71 o
  -3   7 -11        148.94        144.28         2.53 o
  -3   7 -12          5.13          4.79         1.02 o
  -3   7 -13        108.63        113.23         2.79 o
  -3   7 -14          5.20          5.22         1.46 o
  -3   7 -15         86.00         74.06         3.23 o
  -3   7 -16          8.70         10.82         1.74 o
  -3   7 -17         16.43         24.45         1.84 o
  -3   6  14         59.82         57.56         1.69 o
  -3   6  13        173.91        163.17         3.01 o
  -3   6  12          3.78          3.36         1.38 o
  -3   6  11         39.71         36.84         1.41 o
  -3   6  10         36.55         33.73         1.87 o
  -3   6   9         41.65         36.64         1.53 o
  -3   6   8        262.00        243.44         4.15 o
  -3   6   7          1.25          1.63         1.02 o
  -3   6   6        254.60        259.04         3.14 o
  -3   6   5         78.81         79.77         1.85 o
  -3   6   4        154.04        167.58         5.77 o
  -3   6   3          4.16          2.20         2.81 o
  -3   6   2          0.00         -0.34         1.10 o
  -3   6   1        415.76        422.51         6.01 o
  -3   6   0          0.29         -0.21         1.02 o
  -3   6  -1        111.86        107.05         4.04 o
  -3   6  -1        113.10        117.09         4.62 o
  -3   6  -2        462.60        494.80         8.67 o
  -3   6  -3         45.51         38.99         1.99 o
  -3   6  -4          7.64         11.39         1.59 o
  -3   6  -5         32.44         30.16         1.89 o
  -3   6  -6         36.27         36.96         2.91 o
  -3   6  -7          0.01          1.20         1.61 o
  -3   6  -8        806.13        805.57         9.12 o
  -3   6  -9         60.79         60.69         1.60 o
  -3   6 -10       2827.47       2721.92         8.95 o
  -3   6 -11         14.35         11.72         1.40 o
  -3   6 -12          0.20          0.80         0.97 o
  -3   6 -13        118.57        132.91         2.48 o
  -3   6 -14          0.18          0.35         1.33 o
  -3   6 -15         18.14         21.18         2.30 o
  -3   6 -16          2.11          1.27         1.64 o
  -3   6 -17         72.58         94.92         2.91 o
  -3   5  15         29.75         29.92         1.59 o
  -3   5  14        231.28        218.13         3.27 o
  -3   5  13        369.37        344.63         4.54 o
  -3   5  12          7.37          4.08         1.42 o
  -3   5  11        184.03        165.52         2.53 o
  -3   5  10        100.23        100.12         2.68 o
  -3   5   9         21.72         22.23         1.37 o
  -3   5   8         81.98         87.40         2.66 o
  -3   5   7        201.19        193.49         2.75 o
  -3   5   6        231.83        238.24         2.94 o
   3  -5  -5          9.86          8.46         2.43 o
   3  -5  -4         21.00         21.60         2.98 o
  -3   5   3         24.34         17.61         1.42 o
  -3   5   3         74.27         59.48         3.82 o
  -3   5   2         16.06         16.44         1.05 o
  -3   5   1        228.98        206.75         3.40 o
  -3   5   0          0.95          1.07         0.99 o
  -3   5  -1         45.53         48.39         2.28 o
  -3   5  -2        764.67        782.83        10.45 o
  -3   5  -3        103.41        122.10         2.91 o
  -3   5  -4         84.34         79.06         2.46 o
  -3   5  -5          0.18          0.16         1.26 o
  -3   5  -6        310.67        328.95         6.31 o
  -3   5  -7          5.62          6.05         2.18 o
  -3   5  -8         48.06         46.75         3.93 o
  -3   5  -9          4.92          6.10         1.00 o
  -3   5 -10       3096.26       2977.50         9.35 o
  -3   5 -11        438.01        430.06         3.98 o
  -3   5 -12          5.44          5.39         1.05 o
  -3   5 -13         37.75         55.14         2.17 o
  -3   5 -14         30.12         24.19         1.87 o
  -3   5 -15          4.60          0.61         1.41 o
  -3   5 -16          2.05          0.20         1.60 o
  -3   5 -17         75.69        101.66         2.82 o
  -3   4  15        338.20        364.10         4.46 o
  -3   4  14        256.56        237.23         3.68 o
  -3   4  13        174.73        162.26         3.50 o
  -3   4  12         71.21         60.71         2.81 o
  -3   4  11         18.84         20.17         1.31 o
  -3   4  10         94.85         89.40         2.61 o
  -3   4   9          8.86         10.31         1.15 o
  -3   4   8        258.97        281.50         4.32 o
  -3   4   7         25.56         27.78         1.34 o
   3  -4  -6          1.42         -2.53         2.53 o
   3  -4  -5        190.43        179.65         5.77 o
   3  -4  -4         33.48         34.50         2.99 o
  -3   4   3         57.70         50.98         2.08 o
  -3   4   3         81.01         83.32         3.94 o
  -3   4   2          0.02          0.07         0.78 o
  -3   4   1        357.62        346.32         4.23 o
  -3   4   0        102.49        103.91         2.20 o
  -3   4  -1         55.31         54.96         2.62 o
  -3   4  -1         55.74         58.05         3.40 o
  -3   4  -2       2350.27       2377.56        17.29 o
  -3   4  -3        283.06        313.58         4.15 o
  -3   4  -4         48.51         59.60         2.05 o
  -3   4  -5        731.72        685.47         5.16 o
  -3   4  -6        421.03        435.34         7.22 o
  -3   4  -7         27.00         30.55         2.01 o
  -3   4  -8        940.16        946.96        11.79 o
  -3   4  -9         94.41         91.70         1.85 o
  -3   4 -10       1087.50       1089.79         5.74 o
  -3   4 -11          1.93          1.34         1.32 o
  -3   4 -12          0.00          0.26         0.95 o
  -3   4 -13         36.13         45.36         3.04 o
  -3   4 -14          0.01         -0.17         1.43 o
  -3   4 -15         17.64         19.30         2.34 o
  -3   4 -16          8.33          8.74         1.74 o
  -3   4 -17         17.28         27.53         1.82 o
  -3   3  16         78.51         83.22         1.83 o
   3  -3 -15         42.19         42.06         1.42 o
  -3   3  14        187.08        192.82         2.38 o
   3  -3 -13         21.52         23.70         1.70 o
  -3   3  13         21.65         18.70         2.25 o
   3  -3 -12         18.04         24.49         1.85 o
  -3   3  12         20.67         20.82         2.37 o
  -3   3  11          4.16          2.74         1.04 o
  -3   3  10        162.05        143.62         3.16 o
  -3   3   9         32.00         24.99         1.38 o
  -3   3   8         11.27          8.47         1.49 o
   3  -3  -7          2.81          6.28         2.50 o
   3  -3  -6        520.37        607.78         9.92 o
   3  -3  -5        279.80        302.11         7.00 o
   3  -3  -4         47.39         48.03         3.11 o
  -3   3   3        237.52        227.51         5.23 o
   3  -3  -3        585.75        650.83         6.19 o
  -3   3   2         10.41         12.00         1.00 o
  -3   3   1        578.05        571.98         5.25 o
  -3   3   0        239.76        236.91         3.00 o
  -3   3  -1         36.78         35.57         1.90 o
  -3   3  -1         36.79         35.80         2.99 o
  -3   3  -2        203.47        219.55         5.39 o
  -3   3  -3         31.44         33.40         1.32 o
  -3   3  -4          6.60          9.33         1.43 o
  -3   3  -5         11.24         10.07         1.53 o
  -3   3  -6        114.91        123.01         3.99 o
  -3   3  -7        178.01        163.82         3.56 o
  -3   3  -8         76.52         68.72         4.34 o
  -3   3  -9         26.97         29.58         1.29 o
  -3   3 -10       1050.82       1081.61         5.88 o
  -3   3 -11        448.74        464.12         4.29 o
  -3   3 -12          3.71          2.67         1.35 o
  -3   3 -12          8.87          7.14         1.89 o
  -3   3 -13        113.39        130.62         4.50 o
  -3   3 -14          2.75          3.82         1.43 o
  -3   3 -15         85.08         76.38         3.31 o
  -3   3 -16         18.43         19.10         1.83 o
  -3   3 -17         27.05         30.40         1.48 o
  -3   3 -17         36.30         43.34         1.96 o
  -3   2  16          0.64          0.76         0.69 o
  -3   2  15          4.12          5.68         1.20 o
  -3   2  14         53.07         52.96         1.56 o
  -3   2  13        197.93        205.14         2.84 o
  -3   2  12          3.60          6.57         1.45 o
   3  -2 -11        175.74        172.98         2.68 o
  -3   2  10        200.47        186.86         5.27 o
  -3   2   9          0.77          2.92         1.04 o
  -3   2   8        193.67        224.21         5.41 o
   3  -2  -7         61.00         75.70         4.10 o
   3  -2  -6       1570.95       1664.17        15.93 o
   3  -2  -5         96.12        113.75         2.83 o
   3  -2  -4         51.09         42.61         1.92 o
  -3   2   3          5.98          2.88         1.73 o
  -3   2   3         20.31         22.92         1.55 o
  -3   2   2          0.52          1.69         0.83 o
  -3   2   1        558.08        571.40         4.41 o
  -3   2   0         13.47         19.71         0.87 o
  -3   2  -1         77.30         82.35         2.31 o
  -3   2  -1        133.80        120.28         2.99 o
  -3   2  -2       1923.78       2176.61         7.70 o
  -3   2  -3          1.23          0.66         1.27 o
  -3   2  -4          0.36          0.96         1.10 o
  -3   2  -5          1.65          2.11         1.21 o
  -3   2  -6        112.20        124.09         3.99 o
  -3   2  -7          6.73         10.17         2.51 o
  -3   2  -8        930.44        956.04        13.43 o
  -3   2  -9        277.84        275.91         2.98 o
  -3   2 -10       3234.46       3265.38        10.23 o
  -3   2 -11         14.67         12.36         1.51 o
  -3   2 -12         15.41         14.12         2.07 o
  -3   2 -13        111.90        120.73         4.29 o
  -3   2 -14          1.12          0.97         1.40 o
  -3   2 -15         89.45         96.19         3.56 o
  -3   2 -16          0.14          0.22         1.20 o
  -3   2 -17         21.97         24.32         1.29 o
  -3   1  17         81.14         89.11         2.31 o
  -3   1  16         33.71         40.78         1.18 o
  -3   1  15         10.85          9.82         1.34 o
  -3   1  14        286.56        293.33         3.22 o
  -3   1  13        530.94        543.61         4.45 o
  -3   1  12        136.65        133.70         3.71 o
  -3   1  11         91.88         78.12         2.91 o
  -3   1  10         88.44         95.69         3.99 o
  -3   1   9         28.11         27.25         1.91 o
   3  -1  -8        215.56        233.83         8.72 o
   3  -1  -7        102.55        100.93         4.41 o
  -3   1   6          1.12          0.64         1.78 o
   3  -1  -6         10.29         16.55         3.02 o
  -3   1   5        141.89        149.30         3.21 o
  -3   1   4          8.74         11.82         1.39 o
  -3   1   3        154.99        159.34         4.45 o
  -3   1   3        302.22        373.89         4.34 o
  -3   1   2          7.19          4.53         0.85 o
  -3   1   1        164.98        168.91         2.73 o
  -3   1   0          0.11          0.15         0.84 o
  -3   1  -1        443.68        437.97         4.11 o
  -3   1  -2       1887.51       2067.53         8.87 o
  -3   1  -3        202.07        219.47         3.72 o
  -3   1  -4         10.86         15.69         2.09 o
  -3   1  -4         17.13         25.00         3.07 o
  -3   1  -5          4.49          4.84         1.33 o
  -3   1  -6        409.10        409.51        10.44 o
  -3   1  -7         46.71         41.05         3.23 o
  -3   1  -8         48.45         48.50         4.34 o
  -3   1  -9         18.04         19.35         1.71 o
  -3   1  -9         75.77         79.92         2.73 o
  -3   1 -10       2715.39       2708.78         9.34 o
  -3   1 -11        144.61        149.61         2.65 o
  -3   1 -12         14.32         14.17         2.18 o
  -3   1 -13         40.68         41.92         2.93 o
  -3   1 -14         50.03         45.96         2.19 o
  -3   1 -15          6.35          7.30         1.90 o
  -3   1 -16          2.52          3.03         0.81 o
  -3   1 -17          1.26          3.14         0.85 o
  -3   0  17         11.63         14.68         1.09 o
  -3   0  16         61.60         74.41         1.55 o
  -3   0  15         38.70         46.12         1.93 o
   3   0 -14        265.46        269.63         4.39 o
  -3   0  14        584.00        598.09         6.62 o
  -3   0  13         18.28         17.71         2.46 o
  -3   0  12        464.58        418.53         6.42 o
  -3   0  11         38.29         38.99         2.56 o
  -3   0  10        120.62        136.49         4.63 o
  -3   0   9          2.89          4.00         1.49 o
   3   0  -8        146.39        164.85         7.36 o
  -3   0   7         54.51         65.62         2.46 o
  -3   0   6        670.80        803.65        10.31 o
   3   0  -6       1552.64       1782.66        14.58 o
  -3   0   5          3.35          3.32         1.28 o
  -3   0   4          0.40          0.52         0.96 o
  -3   0   3          0.05          1.09         1.61 o
  -3   0   3          0.10          0.26         1.30 o
  -3   0   2          0.28          0.39         0.73 o
  -3   0   1        160.82        152.68         2.91 o
  -3   0   0          4.18          6.96         1.14 o
  -3   0  -1        132.91        123.21         3.09 o
  -3   0  -2       4216.13       4328.78        12.77 o
  -3   0  -3          5.71          6.77         1.06 o
  -3   0  -4          0.02          0.26         1.15 o
  -3   0  -4         46.08         53.25         3.42 o
  -3   0  -5        525.96        503.97         4.53 o
  -3   0  -6        320.41        308.87         9.47 o
  -3   0  -7         29.70         29.59         3.37 o
  -3   0  -8        825.29        870.47         8.85 o
  -3   0  -9          8.52          9.23         1.14 o
  -3   0 -10        439.01        481.61         4.07 o
  -3   0 -11         81.49         77.18         3.09 o
  -3   0 -12          1.18          1.48         1.52 o
  -3   0 -13         20.78         22.31         2.51 o
  -3   0 -14          0.68          1.17         1.39 o
  -3   0 -15         18.71         19.18         1.41 o
  -3   0 -16         11.80         10.57         1.15 o
  -3  -1  17         55.12         65.05         1.71 o
  -3  -1  16         79.31         80.45         1.68 o
  -3  -1  15         15.19         14.85         1.55 o
  -3  -1  14        238.05        227.79         4.44 o
  -3  -1  13         16.48         16.27         2.39 o
  -3  -1  12        244.75        243.51         4.75 o
  -3  -1  11          5.63          2.64         1.61 o
  -3  -1  10         46.68         44.46         3.07 o
  -3  -1   9          9.31         10.95         1.55 o
  -3  -1   8          4.18          3.94         2.29 o
   3   1  -7        339.42        351.05         5.10 o
  -3  -1   6        897.16       1027.94         8.14 o
  -3  -1   5        812.34        836.19         5.86 o
  -3  -1   4         17.76         22.58         1.25 o
  -3  -1   3        155.04        168.25         4.62 o
   3   1  -3        302.23        367.31         4.07 o
  -3  -1   2         53.02         51.84         1.35 o
  -3  -1   1        546.33        555.24         6.28 o
  -3  -1   0        156.37        143.55         2.56 o
  -3  -1  -1         34.94         38.56         1.81 o
  -3  -1  -2         12.50         12.85         1.61 o
  -3  -1  -3          9.62          7.92         1.45 o
  -3  -1  -4        197.80        202.60         3.75 o
  -3  -1  -5          2.27          2.12         1.43 o
  -3  -1  -6         37.01         39.83         4.27 o
  -3  -1  -7          1.04          0.63         2.78 o
  -3  -1  -8          4.85          4.91         1.32 o
  -3  -1  -9          4.41         12.38         1.24 o
  -3  -1 -10        329.14        354.51         3.53 o
  -3  -1 -11        158.90        158.13         4.06 o
  -3  -1 -12         36.34         39.53         2.17 o
  -3  -1 -13        221.11        197.20         5.09 o
  -3  -1 -14          0.45          1.48         1.34 o
  -3  -1 -15        171.24        161.92         3.38 o
  -3  -1 -16         37.77         43.48         1.32 o
  -3  -2  18          8.94         10.12         0.91 o
  -3  -2  17          6.67          4.68         1.10 o
  -3  -2  16          6.86          7.28         1.01 o
  -3  -2  15          4.26          3.96         2.05 o
  -3  -2  14         24.16         21.36         2.39 o
  -3  -2  13         79.55         75.33         3.56 o
  -3  -2  12         64.51         53.09         3.44 o
  -3  -2  11         15.10         12.56         2.18 o
  -3  -2  10          0.41          0.18         1.54 o
  -3  -2   9          5.52          4.21         1.31 o
   3   2  -8          4.40          2.71         2.12 o
  -3  -2   7         21.05         24.66         1.76 o
   3   2  -6        928.57       1057.59         8.30 o
  -3  -2   5          1.84          1.75         0.98 o
  -3  -2   4        115.69        104.03         2.10 o
  -3  -2   3         15.09         15.95         2.07 o
  -3  -2   3         20.77         23.33         2.78 o
  -3  -2   2         67.57         60.35         1.77 o
  -3  -2   1        584.64        588.10         6.77 o
  -3  -2   0         85.65         95.45         2.60 o
  -3  -2  -1         52.98         53.87         1.91 o
  -3  -2  -2        998.19       1065.54         8.08 o
  -3  -2  -3         44.98         42.29         2.02 o
  -3  -2  -4          0.17          0.37         2.10 o
  -3  -2  -5         67.12         60.96         3.62 o
  -3  -2  -7         27.99         31.87         1.96 o
  -3  -2  -8         56.16         60.48         2.06 o
  -3  -2  -9        960.43       1020.98         5.81 o
  -3  -2 -10       1529.24       1643.02         7.36 o
  -3  -2 -11        190.48        205.51         4.11 o
  -3  -2 -12         48.09         45.91         1.58 o
  -3  -2 -13         98.27         89.08         3.17 o
  -3  -2 -14         55.19         55.46         2.00 o
  -3  -2 -15         13.92         14.33         1.55 o
   3   3 -18          1.54          2.37         0.85 o
  -3  -3  18         10.13         16.13         1.29 o
  -3  -3  17        118.59        122.53         2.40 o
  -3  -3  16         54.70         55.81         2.21 o
  -3  -3  15         12.71          8.97         2.30 o
  -3  -3  14        474.81        464.48         6.39 o
  -3  -3  13        356.70        346.52         6.66 o
  -3  -3  12         61.28         62.66         3.51 o
  -3  -3  11         13.41         10.53         1.63 o
  -3  -3  11         15.66         11.27         2.27 o
  -3  -3  10         46.81         41.47         1.94 o
  -3  -3   9          0.29         -0.25         1.27 o
  -3  -3   8        154.08        164.96         5.07 o
  -3  -3   7          7.96          5.35         1.22 o
  -3  -3   6          9.65         10.06         2.31 o
   3   3  -6         10.72         10.29         2.48 o
  -3  -3   5          0.30          0.15         0.95 o
  -3  -3   4         33.06         32.14         1.77 o
  -3  -3   3        366.68        342.49         4.78 o
  -3  -3   2        159.03        176.11         3.44 o
  -3  -3   1        341.70        326.41         6.10 o
  -3  -3   0         80.16         86.98         2.56 o
  -3  -3  -1         47.68         54.60         2.42 o
  -3  -3  -2        812.83        865.07        11.01 o
  -3  -3  -3         31.59         32.10         2.85 o
  -3  -3  -4          8.72         11.36         2.44 o
  -3  -3  -5         81.04         83.89         4.33 o
  -3  -3  -6        202.35        217.75         3.64 o
  -3  -3  -7          1.71          1.02         1.00 o
  -3  -3  -8         81.82         93.27         2.36 o
  -3  -3  -9          6.28          7.28         0.81 o
  -3  -3 -10        755.01        785.96         5.26 o
  -3  -3 -11         26.76         28.15         1.33 o
  -3  -3 -12         13.61         14.69         1.13 o
  -3  -3 -13         35.15         36.45         2.26 o
  -3  -3 -14         12.11         11.93         1.25 o
   3   4 -18          0.88          0.40         0.87 o
  -3  -4  18          7.72         10.64         1.34 o
  -3  -4  17          0.05          1.19         1.11 o
  -3  -4  16          7.52          5.73         1.44 o
  -3  -4  15         12.08         10.40         2.31 o
  -3  -4  14         23.89         21.60         2.44 o
  -3  -4  13         80.53         76.92         3.72 o
  -3  -4  12        255.36        236.83         4.42 o
  -3  -4  12        257.49        227.69         5.62 o
  -3  -4  11         35.58         33.55         2.06 o
  -3  -4  11         40.93         36.84         2.58 o
  -3  -4  10        120.53        137.55         3.62 o
  -3  -4   9          7.76          8.65         1.46 o
  -3  -4   8        210.03        224.59         5.83 o
  -3  -4   7         18.82         15.59         1.33 o
  -3  -4   6       1245.00       1266.24         9.85 o
   3   4  -6       2736.88       3125.49        18.30 o
  -3  -4   5         72.97         66.97         2.42 o
  -3  -4   4          9.09          7.11         1.34 o
  -3  -4   3         79.34         90.16         2.83 o
  -3  -4   2          9.30          7.37         1.39 o
  -3  -4   1        235.61        215.14         5.19 o
  -3  -4   0          0.01          0.63         1.27 o
  -3  -4  -1          1.30          3.84         1.68 o
  -3  -4  -1        107.53        113.91         4.39 o
  -3  -4  -2        609.02        676.93        10.15 o
  -3  -4  -3        104.20         98.08         4.46 o
  -3  -4  -4         13.72         21.12         3.00 o
  -3  -4  -5          8.28          8.32         1.13 o
  -3  -4  -6         43.50         44.77         1.66 o
  -3  -4  -7        113.45        119.64         1.80 o
  -3  -4  -8         70.70         70.90         1.73 o
  -3  -4  -9          7.08          8.93         1.00 o
  -3  -4 -10        276.24        289.74         3.22 o
  -3  -4 -11          4.68          4.33         0.99 o
  -3  -4 -12          0.13         -0.23         0.85 o
  -3  -4 -13        131.14        132.79         2.95 o
   3   5 -18          7.21         10.28         1.02 o
  -3  -5  18          8.04          8.19         1.29 o
  -3  -5  17        116.34        128.26         3.59 o
  -3  -5  16          9.62         10.90         1.98 o
  -3  -5  15          4.26          4.05         2.12 o
  -3  -5  14        236.74        238.77         4.81 o
  -3  -5  13         17.04         13.56         2.43 o
  -3  -5  12         51.65         43.07         2.38 o
  -3  -5  12        446.26        426.84         7.00 o
  -3  -5  11         20.71         16.46         1.86 o
  -3  -5  10         86.95         84.22         3.13 o
  -3  -5   9          7.42          9.75         1.55 o
  -3  -5   8        203.77        203.16         5.02 o
  -3  -5   7         80.39         86.67         2.99 o
  -3  -5   6        214.98        229.00         4.39 o
  -3  -5   5        147.93        138.10         3.40 o
  -3  -5   4         18.02         20.30         2.58 o
  -3  -5   3         75.69         58.97         3.84 o
  -3  -5   2         11.65         13.64         1.51 o
  -3  -5   1        432.59        438.81         7.35 o
  -3  -5   0        123.76        118.42         3.06 o
  -3  -5  -1         41.44         42.81         2.90 o
  -3  -5  -1         42.74         44.42         3.38 o
  -3  -5  -2         23.62         24.31         2.89 o
  -3  -5  -3          0.17         -0.04         2.33 o
  -3  -5  -4         19.86         19.93         1.24 o
  -3  -5  -4         81.49         72.96         2.95 o
  -3  -5  -5         18.46         19.05         1.04 o
  -3  -5  -6        143.34        150.84         2.61 o
  -3  -5  -7         13.60         12.62         0.98 o
  -3  -5  -8         13.87         14.73         1.25 o
  -3  -5  -9         62.19         63.65         1.45 o
  -3  -5 -10         69.99         76.89         1.81 o
  -3  -5 -11         18.41         20.95         1.14 o
  -3  -5 -12        125.45        135.35         1.81 o
  -3  -5 -13        278.31        281.84         3.72 o
   3   6 -18          9.05         15.09         1.06 o
  -3  -6  18         10.51         19.52         1.42 o
  -3  -6  17          6.91          4.92         1.71 o
  -3  -6  16         91.44        100.24         2.95 o
  -3  -6  15         15.03         12.88         2.34 o
  -3  -6  14        587.53        570.89         6.68 o
  -3  -6  13          0.40          0.63         1.52 o
  -3  -6  13         17.40         18.36         2.53 o
  -3  -6  12        120.29        105.60         3.26 o
  -3  -6  11        153.98        123.98         3.42 o
  -3  -6  10        198.22        167.78         4.12 o
  -3  -6   9          5.75          9.28         1.63 o
  -3  -6   8         10.70          8.71         2.01 o
  -3  -6   7          4.73          5.25         1.21 o
  -3  -6   6          0.05         -0.83         1.69 o
  -3  -6   5         83.77         86.32         4.40 o
  -3  -6   4         62.43         70.91         3.95 o
  -3  -6   3          2.53          4.05         2.11 o
  -3  -6   2          6.25          5.61         2.21 o
  -3  -6   1        130.33        138.73         4.49 o
  -3  -6   0        190.99        191.88         5.51 o
  -3  -6  -1         55.11         59.76         4.42 o
  -3  -6  -2          3.78          6.81         0.84 o
  -3  -6  -3         14.86         14.04         0.97 o
  -3  -6  -4         56.71         53.80         1.35 o
  -3  -6  -5         20.18         21.37         1.09 o
  -3  -6  -6         24.75         24.97         1.50 o
  -3  -6  -7         11.25         10.73         0.97 o
  -3  -6  -8         18.38         20.48         1.27 o
  -3  -6  -9        207.20        221.38         2.79 o
  -3  -6 -10        188.95        197.21         2.47 o
  -3  -6 -11          0.88          1.78         0.67 o
  -3  -6 -12         75.58         79.54         1.32 o
   3   7 -18          7.37          7.05         0.92 o
  -3  -7  18         15.87         17.27         1.32 o
  -3  -7  17         57.35         64.86         2.65 o
  -3  -7  16         54.85         55.81         2.23 o
  -3  -7  15         38.07         45.64         3.04 o
  -3  -7  14        763.62        779.83         7.48 o
  -3  -7  13        124.65        115.88         3.39 o
  -3  -7  13        516.45        524.07         6.81 o
  -3  -7  12          3.32          2.76         1.55 o
  -3  -7  11         54.59         40.85         2.31 o
  -3  -7  10        159.51        121.63         3.71 o
  -3  -7   9        129.54        102.44         3.11 o
   3   7  -8        272.02        276.40         3.86 o
  -3  -7   7         18.18         20.92         1.80 o
  -3  -7   6        102.04         97.76         2.79 o
  -3  -7   5          0.31          0.22         1.42 o
  -3  -7   4        109.30        114.94         2.56 o
  -3  -7   3         22.46         25.30         3.15 o
  -3  -7   2         48.91         52.73         1.90 o
  -3  -7   1         23.79         25.99         1.75 o
  -3  -7   0          3.64          5.52         0.86 o
  -3  -7  -1          1.32          1.85         1.33 o
  -3  -7  -1          9.44         14.16         1.41 o
  -3  -7  -2         82.21         85.26         1.58 o
  -3  -7  -3          1.77          2.82         0.84 o
  -3  -7  -4         28.32         29.19         1.19 o
  -3  -7  -5        122.85        123.72         1.90 o
  -3  -7  -6         44.73         43.95         1.72 o
  -3  -7  -7         45.44         47.96         1.14 o
  -3  -7  -8         40.17         41.97         1.39 o
  -3  -7  -9         56.04         63.50         1.28 o
  -3  -7 -10        179.12        202.89         2.33 o
  -3  -7 -11         14.99         16.38         0.89 o
  -3  -8  17         12.14         14.43         1.83 o
  -3  -8  16         83.17         86.90         2.46 o
  -3  -8  15         11.17          9.92         2.12 o
  -3  -8  14         98.49         89.10         2.92 o
  -3  -8  13         59.62         51.35         2.45 o
  -3  -8  12          2.77          2.30         1.67 o
  -3  -8  11         68.62         54.69         2.50 o
  -3  -8  10         95.56         84.11         2.26 o
   3   8  -9          7.08          7.80         1.01 o
  -3  -8   8         78.93         76.50         3.64 o
  -3  -8   7        139.34        129.47         3.32 o
  -3  -8   6        205.34        191.45         3.88 o
  -3  -8   5          5.95          5.95         1.07 o
  -3  -8   4         69.57         64.48         1.75 o
  -3  -8   3         30.01         30.84         2.37 o
  -3  -8   2          0.06          1.25         1.42 o
  -3  -8   1        307.04        291.71         6.16 o
  -3  -8   0         54.38         54.57         1.68 o
  -3  -8  -1         32.83         36.83         1.71 o
  -3  -8  -2         18.91         22.02         1.08 o
  -3  -8  -3          0.03          1.95         0.86 o
  -3  -8  -4         31.38         34.14         1.23 o
  -3  -8  -5        102.84         97.89         1.71 o
  -3  -8  -6         71.01         72.19         1.93 o
  -3  -8  -7         91.95        102.84         1.63 o
  -3  -8  -8         35.05         39.47         1.55 o
  -3  -8  -9         11.57         15.00         0.99 o
  -3  -8 -10         54.75         59.84         1.83 o
  -3  -9  17         78.97        101.48         2.66 o
  -3  -9  16          0.16          1.02         1.23 o
  -3  -9  15          3.92          5.14         1.90 o
  -3  -9  14        303.93        280.04         4.51 o
  -3  -9  13          0.13          1.11         1.57 o
  -3  -9  12         52.64         42.51         1.49 o
  -3  -9  11         10.77          8.61         1.11 o
  -3  -9  10         98.70         96.32         2.40 o
   3   9  -9          0.55         -0.14         1.03 o
  -3  -9   8        274.04        240.38         5.86 o
  -3  -9   7          0.00          1.17         1.55 o
  -3  -9   6          2.30          2.11         1.01 o
  -3  -9   5          0.46          0.24         1.10 o
  -3  -9   4         24.09         20.51         1.36 o
  -3  -9   3        238.81        245.88         4.48 o
  -3  -9   3        339.13        330.39         5.07 o
  -3  -9   2          0.61         -0.45         1.61 o
  -3  -9   1        537.20        514.02         8.40 o
  -3  -9   0          6.40          5.88         1.15 o
  -3  -9  -1         37.71         37.38         1.58 o
  -3  -9  -2          2.52          3.41         1.11 o
  -3  -9  -3          1.01          1.17         1.07 o
  -3  -9  -4        169.49        157.19         2.60 o
  -3  -9  -5         19.95         19.58         1.32 o
  -3  -9  -6          8.35          8.01         1.48 o
  -3  -9  -7          0.00          0.22         0.91 o
  -3  -9  -8         15.31         17.35         1.81 o
  -3  -9  -9         34.83         34.53         1.54 o
  -3 -10  16        291.20        307.01         3.62 o
  -3 -10  15         41.08         40.35         2.45 o
  -3 -10  14        475.11        464.85         5.43 o
   3  10 -13         17.15         17.62         1.13 o
   3  10 -12          3.39          2.27         0.95 o
   3  10 -11         90.27         86.22         1.93 o
   3  10 -10         34.71         31.52         1.72 o
   3  10  -9         54.48         44.74         1.59 o
   3  10  -8         75.70         67.23         2.32 o
  -3 -10   7          2.48          1.77         1.47 o
   3  10  -6         35.40         34.21         1.20 o
  -3 -10   5          3.94          4.29         1.04 o
  -3 -10   4          0.00         -0.58         1.10 o
  -3 -10   3        468.25        477.38         5.95 o
  -3 -10   3        567.36        552.08         6.55 o
  -3 -10   2          5.19          6.54         1.17 o
  -3 -10   1        184.54        186.89         3.76 o
  -3 -10   0        105.47         96.10         3.17 o
  -3 -10  -1          6.60          4.65         1.72 o
  -3 -10  -2         11.14         10.71         1.23 o
  -3 -10  -3          6.21          5.97         1.16 o
  -3 -10  -4         34.71         34.45         1.50 o
  -3 -10  -5          0.76         -0.17         1.01 o
  -3 -10  -6          8.37         10.22         1.32 o
  -3 -10  -7         19.62         21.52         1.51 o
  -3 -10  -8         57.66         60.24         1.99 o
  -3 -11  16          5.33          6.52         1.03 o
  -3 -11  15        331.63        401.48         5.04 o
  -3 -11  14        437.89        419.88         4.85 o
   3  11 -13         47.75         51.66         1.40 o
   3  11 -12         17.19         16.32         1.12 o
  -3 -11  11         83.32         73.44         1.75 o
  -3 -11  10         97.59         83.17         2.19 o
  -3 -11   9        225.86        207.41         2.82 o
  -3 -11   8         51.21         48.46         2.04 o
  -3 -11   7         80.64         82.54         2.83 o
   3  11  -6        136.81        137.98         2.36 o
  -3 -11   5          0.00          0.16         0.84 o
  -3 -11   4        331.21        319.37         3.54 o
  -3 -11   3         10.07         13.88         1.84 o
  -3 -11   3        430.83        420.98         5.85 o
  -3 -11   2         73.13         72.97         1.94 o
  -3 -11   1         73.12         72.19         2.53 o
  -3 -11   0        148.67        148.53         2.46 o
  -3 -11  -1          1.07          1.34         1.65 o
  -3 -11  -2          4.01          2.56         1.61 o
  -3 -11  -3          0.23         -0.41         1.50 o
  -3 -11  -4         18.56         17.20         1.68 o
  -3 -11  -5          2.45          2.12         1.28 o
   3  11   6         64.13         66.78         2.26 o
  -3 -12  15         31.19         31.89         1.79 o
  -3 -12  14        111.30        110.06         2.46 o
   3  12 -13         12.38         12.77         1.19 o
  -3 -12  12         17.52         17.49         1.05 o
   3  12 -11          8.32          7.05         1.01 o
   3  12 -10         91.42         91.20         2.13 o
  -3 -12   9         17.85         16.78         1.17 o
  -3 -12   8         20.57         19.48         1.60 o
   3  12  -7         82.97         87.09         1.86 o
   3  12  -6          2.98          3.29         1.01 o
   3  12  -5          1.87          2.81         1.01 o
  -3 -12   4          9.09         11.06         0.93 o
  -3 -12   3          7.11          8.34         1.44 o
  -3 -12   3         10.65          9.97         2.18 o
  -3 -12   2          1.72          3.14         1.01 o
  -3 -12   1        386.03        374.56         7.12 o
  -3 -12   0         99.09         91.77         2.92 o
  -3 -12  -1          9.76         11.12         1.69 o
  -3 -12  -2          0.55          0.51         1.39 o
  -3 -12  -3         14.32         14.54         1.55 o
   3  12   4         41.26         36.70         1.69 o
   3  12   5         61.91         62.85         1.65 o
  -3 -13  14         61.66         56.43         1.60 o
   3  13 -13         28.14         32.33         1.19 o
   3  13 -12         17.07         16.01         1.22 o
  -3 -13  11         10.41          9.93         0.93 o
  -3 -13  10          2.79          1.40         1.19 o
   3  13  -9          0.14          0.81         0.88 o
  -3 -13   8         80.48         76.00         2.11 o
   3  13  -7          4.35          5.05         0.79 o
  -3 -13   6          0.06         -0.37         0.89 o
  -3 -13   5          0.09          0.49         0.90 o
   3  13  -4         52.68         50.14         2.17 o
   3  13  -3         69.25         83.97         2.60 o
   3  13  -2         18.34         16.76         1.72 o
   3  13  -1        378.95        403.69         6.51 o
   3  13   0          6.12          6.94         1.48 o
   3  13   1          1.03          0.21         1.27 o
   3  13   2          0.67          0.15         1.12 o
   3  13   3          1.58          2.17         1.02 o
   3  13   4        172.54        160.20         2.09 o
   3  14 -12         13.69         14.86         0.96 o
   3  14 -11          6.09          5.68         0.99 o
   3  14 -10         20.35         26.86         1.73 o
  -3 -14   9         74.20         74.26         1.40 o
   3  14  -8         37.98         40.65         1.48 o
   3  14  -7          0.01          0.04         0.75 o
   3  14  -6          2.62          3.04         0.83 o
   3  14  -5          4.20          5.88         1.30 o
   3  14  -4        136.74        132.31         2.74 o
   3  14  -3        548.84        571.09         5.29 o
   3  14  -2         26.11         26.03         1.63 o
   3  14  -1        135.39        139.39         3.50 o
   3  14   0         30.23         32.53         1.61 o
   3  14   1          0.34         -0.04         0.99 o
   3  14   2          3.83          2.13         0.84 o
   3  15  -9         62.75         67.42         1.60 o
   3  15  -8         73.22         74.74         2.13 o
   3  15  -7          3.63          2.69         1.03 o
   3  15  -6          4.82          5.30         0.69 o
   3  15  -5          0.01         -0.23         0.67 o
   3  15  -4        459.46        457.88         2.76 o
   3  15  -3         27.02         30.49         0.96 o
   3  15  -2        109.11        112.45         1.39 o
   3  15  -1         59.05         63.12         1.28 o
  -4  16  -3          0.10         -0.19         0.79 o
  -4  16  -4         23.41         21.68         1.13 o
  -4  16  -5         59.83         62.83         1.82 o
  -4  16  -6          9.97          9.55         0.92 o
  -4  15   0         14.62         15.81         1.09 o
  -4  15  -1          2.99          2.50         1.00 o
  -4  15  -2          3.95          5.38         1.17 o
  -4  15  -3          0.18          0.72         1.11 o
  -4  15  -4         32.27         37.07         1.11 o
  -4  15  -5         29.93         33.28         1.08 o
  -4  15  -6         24.88         25.35         0.81 o
  -4  15  -7         81.96         84.00         1.40 o
  -4  15  -8         51.50         51.21         1.10 o
  -4  15  -9         25.03         28.00         1.34 o
  -4  15 -10          5.03          4.46         0.95 o
  -4  14   3          4.19          5.13         0.96 o
  -4  14   2        174.23        194.94         2.18 o
  -4  14   1        218.24        234.65         2.09 o
  -4  14   0         53.55         55.05         2.16 o
  -4  14  -1         18.60         16.46         1.55 o
  -4  14  -2          0.54          1.38         1.29 o
  -4  14  -3          6.95          6.43         0.94 o
  -4  14  -4          6.33          6.06         0.93 o
  -4  14  -5         59.27         67.03         1.94 o
  -4  14  -6          0.07         -0.26         0.89 o
  -4  14  -7         14.23         15.21         1.34 o
  -4  14  -8          0.31          0.25         0.64 o
  -4  14  -9         47.16         47.89         1.04 o
  -4  14 -10         28.57         31.52         1.08 o
  -4  14 -11          1.80          0.72         0.70 o
  -4  14 -12          0.01          0.99         0.86 o
  -4  14 -12         13.91         16.58         1.37 o
  -4  13   5          2.86          3.53         1.02 o
  -4  13   4          3.72          3.44         1.14 o
  -4  13   3          3.49          3.04         0.77 o
  -4  13   2        159.98        179.48         2.81 o
  -4  13   1        172.50        181.74         2.27 o
  -4  13   0        102.46        116.48         2.08 o
  -4  13  -1         14.80         13.49         1.67 o
  -4  13  -2         15.39         16.04         1.14 o
  -4  13  -3         29.17         30.40         1.34 o
  -4  13  -4          0.72          0.40         0.96 o
  -4  13  -5         24.09         24.74         1.66 o
  -4  13  -6        106.36        116.14         1.67 o
  -4  13  -7         26.84         25.41         1.28 o
  -4  13  -8          6.07          6.73         0.98 o
  -4  13  -9        155.54        153.39         2.23 o
  -4  13 -10          0.29          0.28         1.23 o
  -4  13 -11         23.65         24.22         1.54 o
  -4  13 -12         36.91         41.69         2.02 o
  -4  13 -13         25.28         26.44         0.91 o
  -4  12   7          3.07          1.86         0.92 o
  -4  12   6         10.40         11.24         1.24 o
  -4  12   5         10.40          9.45         1.37 o
  -4  12   4         32.58         32.74         1.85 o
  -4  12   3         17.59         20.40         1.12 o
  -4  12   2          1.51          0.38         1.16 o
  -4  12   1         14.70         12.78         1.16 o
  -4  12   0         54.39         60.27         1.91 o
  -4  12  -1          2.99          2.04         1.56 o
  -4  12  -2         66.06         67.54         1.75 o
  -4  12  -3         25.60         25.67         1.35 o
  -4  12  -4          0.41          0.39         1.00 o
  -4  12  -5         43.72         44.17         1.57 o
  -4  12  -6         26.92         27.11         1.35 o
  -4  12  -7         87.40         80.64         2.35 o
  -4  12  -8          9.71         10.00         1.13 o
  -4  12  -9         33.45         34.77         1.44 o
  -4  12 -10          0.60          0.13         1.32 o
  -4  12 -11         22.61         23.07         1.64 o
  -4  12 -12          6.65          6.15         1.63 o
  -4  12 -13          3.08          3.80         0.71 o
  -4  12 -14         18.39         18.84         1.37 o
  -4  11   8          3.56          3.13         1.03 o
  -4  11   7         28.82         24.55         1.02 o
  -4  11   6         86.58         85.42         1.65 o
  -4  11   5         21.94         24.37         1.18 o
  -4  11   4          3.42          4.72         0.79 o
  -4  11   3        134.10        150.46         1.87 o
  -4  11   2        603.48        630.82         6.15 o
  -4  11   1         25.91         26.53         1.41 o
  -4  11   0         92.44         95.67         2.34 o
  -4  11  -1        120.40        120.94         2.25 o
  -4  11  -2         10.04         11.52         1.17 o
  -4  11  -3          1.69          1.32         0.98 o
  -4  11  -4          5.89          6.12         0.89 o
  -4  11  -5         19.19         17.19         1.70 o
  -4  11  -6         54.18         51.95         1.68 o
  -4  11  -7         31.23         25.03         1.80 o
  -4  11  -8        102.20        101.68         2.03 o
  -4  11  -9          4.84          5.96         2.06 o
  -4  11 -10        108.99        109.38         2.98 o
  -4  11 -11         16.35         14.13         1.56 o
  -4  11 -12         90.69         93.27         3.08 o
  -4  11 -13         30.74         29.86         1.08 o
  -4  11 -14          6.01          5.89         0.92 o
  -4  11 -15          5.09          6.61         0.94 o
  -4  10   9          6.53          6.59         0.99 o
  -4  10   8        120.21        120.56         1.81 o
  -4  10   7        101.95         99.81         1.83 o
  -4  10   6         32.27         29.15         1.30 o
  -4  10   5          1.22          1.95         0.98 o
  -4  10   4          5.71          8.27         1.15 o
  -4  10   4        221.17        251.76         4.11 o
  -4  10   3        254.16        267.47         2.54 o
  -4  10   2        997.51       1028.35         8.08 o
  -4  10   1        844.66        845.87         5.63 o
  -4  10   0        114.88        118.12         2.58 o
  -4  10  -1          8.76          7.42         0.92 o
  -4  10  -2         13.66         12.90         1.22 o
  -4  10  -3          4.00          2.13         0.84 o
  -4  10  -4          1.97          1.70         1.02 o
  -4  10  -5          1.52          1.61         1.42 o
  -4  10  -6         60.57         56.47         1.75 o
  -4  10  -7        157.41        159.60         3.34 o
  -4  10  -8          0.12          0.91         1.00 o
  -4  10  -9        659.09        631.02         4.78 o
  -4  10 -10         38.56         41.74         2.18 o
  -4  10 -11          7.31          7.17         1.53 o
  -4  10 -12         26.99         33.30         2.38 o
  -4  10 -13          2.55          1.70         0.83 o
  -4  10 -14         24.44         26.98         1.32 o
  -4  10 -15         10.22          9.34         1.05 o
  -4   9  10          0.07          0.29         0.68 o
  -4   9   9         82.83         86.02         2.15 o
  -4   9   8          0.31          0.37         0.90 o
  -4   9   7        127.45        124.79         2.25 o
  -4   9   6         42.18         39.27         1.50 o
  -4   9   5          0.32         -0.42         0.99 o
  -4   9   4         74.05         89.99         2.73 o
  -4   9   4        162.40        175.69         2.68 o
  -4   9   3         26.53         26.97         1.14 o
  -4   9   2        492.43        492.82         5.76 o
  -4   9   1        435.94        426.95         4.08 o
  -4   9   0         61.32         65.00         2.17 o
  -4   9  -1         37.95         37.32         1.21 o
  -4   9  -2         23.81         24.57         1.09 o
  -4   9  -3         36.40         34.91         1.23 o
  -4   9  -4         29.37         28.81         1.41 o
  -4   9  -5         80.96         75.05         2.48 o
  -4   9  -6         83.26         72.69         1.90 o
  -4   9  -7        216.03        221.51         3.90 o
  -4   9  -8         11.16         11.37         1.17 o
  -4   9  -9       1735.02       1605.22        10.64 o
  -4   9 -10        138.95        136.52         3.55 o
  -4   9 -11         10.51          9.58         1.62 o
  -4   9 -12         31.76         39.68         2.55 o
  -4   9 -13         22.98         24.62         1.14 o
  -4   9 -14         18.19         18.59         1.25 o
  -4   9 -15          1.22          0.52         0.97 o
  -4   9 -15         10.22         11.08         1.34 o
  -4   8  11         27.89         28.00         1.12 o
  -4   8  10         21.14         18.28         1.03 o
  -4   8   9         67.77         62.51         2.12 o
  -4   8   8         62.21         60.69         1.65 o
  -4   8   7         12.17         11.43         1.47 o
  -4   8   6         21.79         21.92         1.32 o
  -4   8   5         15.04         16.78         1.26 o
  -4   8   4         95.35        106.02         1.83 o
  -4   8   3         73.35         73.00         1.93 o
  -4   8   2          2.59          1.98         1.41 o
  -4   8   1         40.19         34.36         1.49 o
  -4   8   0        225.36        237.28         3.58 o
  -4   8  -1        248.30        268.46         2.17 o
  -4   8  -2        205.59        222.77         2.35 o
  -4   8  -3         91.71         90.04         2.12 o
  -4   8  -4         13.08         10.50         1.12 o
  -4   8  -5         15.08         14.53         1.65 o
  -4   8  -6        151.67        145.32         2.45 o
  -4   8  -7        202.12        183.80         3.55 o
  -4   8  -8         61.16         59.35         1.78 o
  -4   8  -9        185.37        175.42         4.03 o
  -4   8 -10         30.19         30.54         2.37 o
  -4   8 -11         24.61         24.18         1.90 o
  -4   8 -12         25.69         32.10         1.73 o
  -4   8 -13          9.50         10.62         1.00 o
  -4   8 -14         23.66         26.82         1.45 o
  -4   8 -15         11.51         12.33         1.13 o
  -4   8 -15        122.13        145.07         2.45 o
  -4   7  12          1.87          1.58         0.98 o
  -4   7  11          6.49          4.65         1.13 o
  -4   7  10         24.87         19.20         1.12 o
  -4   7   9         29.19         26.61         1.51 o
  -4   7   8         42.24         37.96         1.49 o
  -4   7   7         35.27         36.49         1.76 o
  -4   7   6        177.27        173.22         2.66 o
  -4   7   5          6.06          5.55         1.11 o
  -4   7   4         64.88         68.42         1.59 o
  -4   7   3        217.15        207.53         2.86 o
  -4   7   2        820.94        845.38         7.30 o
  -4   7   1          3.88          3.21         0.82 o
  -4   7   0        110.89        121.24         2.09 o
  -4   7  -1        648.48        702.93         3.33 o
  -4   7  -2        150.15        153.77         3.44 o
  -4   7  -2        164.17        173.32         2.56 o
  -4   7  -3         79.25         85.41         2.04 o
  -4   7  -4        190.69        199.78         2.73 o
  -4   7  -5         20.06         21.28         1.65 o
  -4   7  -6         62.95         59.20         1.68 o
  -4   7  -7         37.79         43.52         1.71 o
  -4   7  -8         20.80         19.48         1.88 o
  -4   7  -9        443.09        388.81         5.57 o
  -4   7 -10        231.00        224.52         4.30 o
  -4   7 -11          9.54          8.98         1.62 o
  -4   7 -12         26.15         26.93         1.70 o
  -4   7 -13         90.12         94.09         1.80 o
  -4   7 -14        115.67        107.08         2.30 o
  -4   7 -15         82.50        104.30         2.08 o
  -4   7 -15         83.95        105.60         2.29 o
  -4   6  13          3.83          2.96         0.94 o
  -4   6  12          0.30          0.19         1.11 o
  -4   6  11          8.01          7.55         1.27 o
  -4   6  10         11.22         10.43         1.08 o
  -4   6   9          9.22          6.32         1.14 o
  -4   6   8         67.42         63.49         1.81 o
  -4   6   7        922.09        952.82         5.95 o
  -4   6   6         62.54         62.55         1.76 o
  -4   6   5         29.78         29.93         1.38 o
  -4   6   4        685.75        737.07         5.04 o
  -4   6   3        439.02        448.73         3.98 o
  -4   6   2       1485.52       1563.49         6.35 o
  -4   6   1        319.01        319.86         2.27 o
  -4   6   0         21.73         22.57         1.08 o
  -4   6  -1          0.01          1.46         0.93 o
  -4   6  -2          1.18          0.56         1.97 o
  -4   6  -3         62.22         64.77         1.88 o
  -4   6  -4          1.95          1.91         0.96 o
  -4   6  -5         40.44         43.37         1.63 o
  -4   6  -6         26.76         24.05         1.06 o
  -4   6  -7         67.55         65.94         2.32 o
  -4   6  -8         46.36         45.47         2.31 o
  -4   6  -9       4013.47       3600.06        15.83 o
  -4   6 -10         39.17         40.24         2.62 o
  -4   6 -11          7.31          7.32         1.52 o
  -4   6 -11         27.85         28.22         2.16 o
  -4   6 -12         37.65         41.73         1.94 o
  -4   6 -13          2.26          3.88         1.37 o
  -4   6 -13         13.89         16.92         1.89 o
  -4   6 -14        149.45        166.19         2.74 o
  -4   6 -15          0.13          0.98         1.07 o
  -4   6 -15          0.13          0.21         1.39 o
  -4   6 -16         11.30         11.17         1.22 o
  -4   5  14         92.69         86.69         1.74 o
  -4   5  13         25.91         26.21         1.43 o
  -4   5  12         10.41         10.27         1.38 o
  -4   5  11          1.41          1.84         1.23 o
  -4   5  10         14.41         12.99         1.15 o
  -4   5   9         43.46         42.32         1.81 o
  -4   5   8          1.19          0.27         1.08 o
  -4   5   7         61.68         62.90         2.09 o
  -4   5   6         23.83         22.69         1.33 o
  -4   5   5          8.59          8.89         1.13 o
  -4   5   4        863.97        916.61         5.67 o
  -4   5   3         82.32         83.12         1.16 o
  -4   5   2        372.37        365.15         3.81 o
  -4   5   1        295.68        284.90         3.33 o
  -4   5   0          6.17          2.39         2.39 o
  -4   5  -1          5.01          4.40         1.72 o
  -4   5  -2          0.94          0.80         1.76 o
  -4   5  -4         11.65         13.62         0.92 o
  -4   5  -5        181.90        193.84         3.41 o
  -4   5  -6        101.52         95.97         1.94 o
  -4   5  -7        390.69        405.20         7.22 o
  -4   5  -8        151.64        145.79         3.48 o
  -4   5  -9       5372.66       4860.07        19.67 o
  -4   5 -10         37.75         33.86         2.52 o
  -4   5 -11         24.01         27.24         2.26 o
  -4   5 -12         92.72         95.03         2.57 o
  -4   5 -13          5.61          6.26         1.40 o
  -4   5 -13          7.21          7.81         1.78 o
  -4   5 -14         11.74         10.46         1.26 o
  -4   5 -15          0.00         -0.03         1.11 o
  -4   5 -15          0.13          0.53         1.37 o
  -4   5 -16         11.47         11.51         1.31 o
  -4   4  14         39.49         35.34         1.73 o
  -4   4  13         79.23         79.51         2.23 o
  -4   4  12          4.06          6.11         1.42 o
  -4   4  11         96.66         90.56         2.27 o
  -4   4  10        110.72         96.80         2.06 o
  -4   4   9        102.49         89.85         2.34 o
  -4   4   8         10.55          9.96         1.17 o
  -4   4   7        352.95        362.19         4.08 o
  -4   4   6          0.00          0.71         0.96 o
  -4   4   5         71.75         78.26         1.77 o
  -4   4   4         23.11         25.27         1.26 o
  -4   4   4         28.60         35.52         1.45 o
  -4   4   3          0.25          1.22         0.97 o
  -4   4   2        113.46        115.04         6.29 o
  -4   4   1        122.60        110.45         5.02 o
  -4   4   0        187.60        195.23         4.80 o
  -4   4  -1        420.79        438.49         6.24 o
  -4   4  -2         94.28        101.52         3.33 o
  -4   4  -3         36.83         37.51         2.33 o
  -4   4  -4          3.54          6.13         2.48 o
  -4   4  -5        214.53        224.83         5.21 o
  -4   4  -6         91.48         89.60         1.86 o
  -4   4  -7        125.21        110.35         4.05 o
  -4   4  -8        363.92        330.79         4.99 o
  -4   4  -9        701.65        641.95         7.68 o
  -4   4 -10         13.35         10.89         2.11 o
  -4   4 -11          0.09          1.26         1.45 o
  -4   4 -12         97.52        106.75         2.68 o
  -4   4 -13          1.68          1.87         1.22 o
  -4   4 -13          7.01          8.19         1.81 o
  -4   4 -14        151.94        172.36         4.02 o
  -4   4 -15          1.53          3.36         1.17 o
  -4   4 -15         79.88         95.33         2.23 o
  -4   4 -16         32.13         41.46         1.62 o
  -4   3  15         30.66         25.85         1.23 o
  -4   3  14          5.05          5.24         1.52 o
  -4   3  13         46.89         45.34         1.98 o
  -4   3  12          6.75          4.37         1.45 o
  -4   3  11          5.99          5.12         1.43 o
  -4   3  10        157.74        135.42         2.41 o
  -4   3   9         69.53         51.46         1.91 o
  -4   3   8         78.47         74.31         1.91 o
  -4   3   7          1.62          2.52         1.39 o
  -4   3   6         54.16         57.50         1.04 o
  -4   3   5        231.63        237.03         1.99 o
  -4   3   4          5.86          3.61         2.50 o
  -4   3   4         20.71         28.57         1.72 o
  -4   3   3          9.08          4.37         2.17 o
  -4   3   2        684.88        681.54         9.12 o
  -4   3   1         15.46         15.21         2.90 o
  -4   3   0         68.81         66.20         3.25 o
  -4   3  -1       1143.17       1250.53        10.24 o
  -4   3  -2         10.08         10.20         1.73 o
  -4   3  -3         64.68         71.53         2.84 o
  -4   3  -4         57.37         55.40         2.61 o
  -4   3  -5         80.18         84.42         2.50 o
  -4   3  -6         15.93         14.92         1.50 o
  -4   3  -7          2.18          3.22         1.82 o
  -4   3  -8         13.29         19.92         1.98 o
  -4   3  -9        717.72        670.37         8.00 o
  -4   3 -10         36.03         37.58         2.63 o
  -4   3 -11          1.91          1.72         1.45 o
  -4   3 -12         36.39         39.24         2.67 o
  -4   3 -13         12.24         14.99         1.56 o
  -4   3 -13         14.39         13.22         1.83 o
  -4   3 -14        115.49        110.06         3.24 o
  -4   3 -15        116.49        136.90         2.65 o
  -4   3 -16         72.93         94.49         1.94 o
  -4   2  15          3.32          2.84         1.07 o
  -4   2  14         32.33         37.87         2.08 o
  -4   2  13         73.56         74.42         2.79 o
  -4   2  12        161.06        137.82         3.40 o
  -4   2  11          4.38          3.15         2.06 o
  -4   2  10          7.62          6.07         1.10 o
  -4   2   9         78.52         62.23         2.40 o
  -4   2   8         14.98         15.25         1.26 o
  -4   2   7        400.38        471.66         3.82 o
  -4   2   6          8.43         11.23         0.98 o
  -4   2   5         62.85         62.94         1.39 o
  -4   2   4        106.73         85.00         3.89 o
  -4   2   3         58.33         52.53         3.22 o
  -4   2   2        883.36        843.99        10.15 o
  -4   2   1          0.39          0.93         2.48 o
  -4   2   0         11.85          6.63         3.28 o
  -4   2  -1         81.01         83.91         3.04 o
  -4   2  -2         13.81         14.01         1.84 o
  -4   2  -3        156.03        145.71         3.05 o
  -4   2  -4          1.25         -0.79         1.47 o
  -4   2  -5         77.85         82.27         2.41 o
  -4   2  -6         38.84         39.13         1.48 o
  -4   2  -7        127.48        125.85         2.84 o
  -4   2  -8         68.69         71.73         1.86 o
  -4   2  -9       5110.43       4781.51        20.91 o
  -4   2 -10         37.65         35.01         2.54 o
  -4   2 -11         28.57         29.62         2.35 o
  -4   2 -12         25.24         25.61         2.43 o
  -4   2 -13         13.38         14.09         0.90 o
  -4   2 -14         22.84         24.77         1.49 o
  -4   2 -15          9.48         10.67         1.25 o
  -4   2 -16         80.36         91.06         1.84 o
  -4   1  16         13.05         11.15         1.33 o
  -4   1  15          9.11          8.36         1.27 o
  -4   1  14         62.09         65.12         2.76 o
  -4   1  13         25.51         24.68         2.26 o
  -4   1  12          1.98          4.41         1.55 o
  -4   1  11        279.15        266.36         6.08 o
  -4   1  10         14.18         12.38         1.23 o
  -4   1   9         28.73         28.61         1.87 o
  -4   1   8         15.81         12.77         1.01 o
  -4   1   7          2.71          2.74         1.15 o
  -4   1   6          0.18          0.68         0.94 o
  -4   1   6         17.12         15.33         2.48 o
  -4   1   5        100.46         96.83         3.01 o
  -4   1   5        101.25        111.58         3.03 o
  -4   1   4        172.76        159.91         3.70 o
  -4   1   3          3.28          2.41         1.39 o
  -4   1   2        222.95        210.64         5.35 o
  -4   1   1          2.16          0.01         2.31 o
  -4   1   0          1.42          7.96         3.20 o
  -4   1  -1         72.45         78.67         4.17 o
  -4   1  -2          0.31          1.59         1.59 o
  -4   1  -3         10.43         11.46         1.75 o
  -4   1  -4         70.78         65.30         2.85 o
  -4   1  -5        222.92        245.05         3.09 o
  -4   1  -6        191.60        196.49         2.14 o
  -4   1  -7        397.25        405.08         7.17 o
  -4   1  -8        605.36        583.23         6.53 o
  -4   1  -9       4226.18       4017.55        18.70 o
  -4   1 -10        220.85        225.34         4.30 o
  -4   1 -11          0.28          0.83         1.43 o
  -4   1 -12         24.99         30.87         1.72 o
  -4   1 -13         93.70         91.25         2.68 o
  -4   1 -14         17.56         17.34         2.08 o
  -4   1 -15         21.91         26.90         1.38 o
  -4   0  16         21.05         27.86         1.76 o
  -4   0  15          8.59          6.44         1.30 o
  -4   0  14          0.55          0.95         1.80 o
  -4   0  13         28.04         30.02         2.47 o
  -4   0  12         39.95         42.71         2.63 o
  -4   0  11         39.64         33.10         2.79 o
  -4   0  10         70.30         53.32         2.52 o
  -4   0   9         62.03         64.17         1.77 o
  -4   0   8         38.82         33.48         1.24 o
  -4   0   7        306.58        318.84         3.32 o
  -4   0   6         24.97         25.44         1.83 o
  -4   0   6         27.43         16.92         1.62 o
  -4   0   5         72.00         68.23         2.70 o
  -4   0   4          1.75          1.69         1.43 o
  -4   0   3        114.77        108.49         3.17 o
  -4   0   2        216.48        199.37         7.83 o
  -4   0   1         29.33         22.45         2.75 o
  -4   0   0         12.48         13.88         3.35 o
  -4   0  -1          1.10          2.51         1.73 o
  -4   0  -2          0.12         -1.63         1.63 o
  -4   0  -3         14.21         14.43         1.86 o
  -4   0  -4          0.68          0.95         1.23 o
  -4   0  -5        176.63        190.99         3.25 o
  -4   0  -6        118.22        106.86         2.10 o
  -4   0  -7         67.67         65.63         2.40 o
  -4   0  -8        159.89        147.27         2.54 o
  -4   0  -9         64.21         58.04         2.56 o
  -4   0  -9        427.09        398.01         5.63 o
  -4   0 -10         31.68         29.23         2.05 o
  -4   0 -10         31.78         34.96         2.43 o
  -4   0 -11          1.83          2.41         1.06 o
  -4   0 -12         32.97         38.54         1.76 o
  -4   0 -13          5.68          5.66         1.39 o
  -4   0 -14         25.35         27.19         2.14 o
  -4   0 -15          1.03          0.84         0.92 o
  -4  -1  16          7.33          9.85         1.56 o
  -4  -1  15         55.02         52.08         2.27 o
  -4  -1  14         14.23         13.00         1.36 o
  -4  -1  13         66.63         68.54         2.91 o
  -4  -1  12         72.99         68.39         3.00 o
  -4  -1  11        219.90        192.86         5.38 o
  -4  -1  10         50.26         34.92         2.24 o
  -4  -1   9        170.88        162.31         2.77 o
  -4  -1   8          0.23          3.28         0.88 o
  -4  -1   7          0.23         -1.07         1.15 o
  -4  -1   6          2.59          0.88         1.60 o
  -4  -1   6         26.30         21.22         2.06 o
  -4  -1   5          8.10         10.46         2.66 o
  -4  -1   4        129.13        120.81         3.35 o
  -4  -1   3          5.05          5.30         1.63 o
  -4  -1   2        910.28        852.91        15.37 o
  -4  -1   1         18.47         10.72         2.27 o
  -4  -1   0         65.82         66.53         4.69 o
  -4  -1  -1       1148.60       1266.80        10.26 o
  -4  -1  -2         36.20         33.18         2.25 o
  -4  -1  -3          5.31          9.44         2.03 o
  -4  -1  -4          0.99          2.71         1.00 o
  -4  -1  -5         41.65         47.15         1.96 o
  -4  -1  -6          0.48          0.83         1.03 o
  -4  -1  -7         36.51         41.42         2.10 o
  -4  -1  -8        140.34        133.59         2.50 o
  -4  -1  -9         53.41         50.28         2.49 o
  -4  -1  -9        181.28        183.35         4.07 o
  -4  -1 -10        145.02        146.39         2.49 o
  -4  -1 -11          5.71          6.51         1.10 o
  -4  -1 -12         26.08         33.02         2.28 o
  -4  -1 -13         12.35         10.02         1.40 o
  -4  -1 -14          5.95          5.84         1.56 o
  -4  -2  16          6.45          8.15         0.98 o
   4   2 -15          0.55          1.42         1.12 o
  -4  -2  15          7.99          8.14         1.76 o
  -4  -2  14         21.35         20.37         2.26 o
  -4  -2  13        126.28        115.51         3.81 o
  -4  -2  12        441.00        394.94         5.72 o
  -4  -2  11          3.42          2.30         2.11 o
  -4  -2  10         27.07         14.89         1.92 o
  -4  -2   9        179.55        154.58         4.94 o
  -4  -2   8         29.29         30.42         1.43 o
  -4  -2   8         66.16         68.94         2.82 o
  -4  -2   7        307.55        307.66         3.24 o
  -4  -2   6         17.84         17.08         1.69 o
  -4  -2   5          0.82          3.41         1.36 o
  -4  -2   4         65.91         58.38         2.74 o
  -4  -2   3        101.06        100.67         4.65 o
  -4  -2   2        661.53        645.85        13.75 o
  -4  -2   1         22.59         20.67         1.90 o
  -4  -2   0        194.50        201.16         4.71 o
  -4  -2  -1        402.58        408.58         8.57 o
  -4  -2  -2         10.54         13.00         2.46 o
  -4  -2  -3         12.05         10.31         1.42 o
  -4  -2  -3         60.27         62.47         2.53 o
  -4  -2  -4         14.86         12.94         1.16 o
  -4  -2  -5         19.56         18.83         1.66 o
  -4  -2  -6         10.77          8.56         1.11 o
  -4  -2  -7        201.15        174.97         3.49 o
  -4  -2  -8         25.25         26.63         1.42 o
  -4  -2  -9        134.32        140.30         3.58 o
  -4  -2  -9       1660.87       1597.61        10.17 o
  -4  -2 -10          0.68          0.48         1.06 o
  -4  -2 -11         20.34         19.42         1.23 o
  -4  -2 -12         86.29         84.79         2.69 o
  -4  -2 -13          4.69          5.82         1.25 o
  -4  -2 -14         18.51         19.48         1.53 o
  -4  -3  17         10.00          8.80         1.19 o
  -4  -3  16          9.10         14.48         1.15 o
  -4  -3  15          1.25          2.71         1.73 o
  -4  -3  14          0.86         -0.79         1.87 o
  -4  -3  13        120.20        121.37         3.92 o
  -4  -3  12        423.93        412.37         6.50 o
  -4  -3  11        221.31        191.53         5.42 o
  -4  -3  10         87.39         77.61         2.64 o
  -4  -3  10        135.13        107.80         3.42 o
  -4  -3   9         61.72         61.76         2.00 o
  -4  -3   8          8.10          6.13         0.77 o
  -4  -3   7          2.68          0.21         1.08 o
  -4  -3   6          0.69          0.40         0.90 o
  -4  -3   5        276.42        293.13         4.27 o
  -4  -3   5        336.11        357.72         4.68 o
  -4  -3   4         15.63         14.25         1.67 o
  -4  -3   3          0.70          2.08         2.40 o
  -4  -3   2        119.27        112.03         6.40 o
  -4  -3   1        196.93        186.57         4.19 o
  -4  -3   0          5.87          7.18         2.43 o
  -4  -3  -1        143.67        148.03         2.29 o
  -4  -3  -2          1.21          0.87         0.92 o
  -4  -3  -3         80.81         83.54         1.88 o
  -4  -3  -4         59.10         58.94         1.76 o
  -4  -3  -5         15.50         14.44         1.58 o
  -4  -3  -6        138.61        112.70         2.30 o
  -4  -3  -7        224.77        220.39         3.83 o
  -4  -3  -8        297.79        288.34         3.39 o
  -4  -3  -9        629.94        589.58         6.63 o
  -4  -3  -9        687.73        690.99         6.70 o
  -4  -3 -10          1.62          1.89         1.02 o
  -4  -3 -11         12.63         14.08         1.08 o
  -4  -3 -12          6.98          8.14         1.64 o
  -4  -3 -13         71.46         76.67         1.85 o
  -4  -4  17        795.40        857.31         4.70 o
  -4  -4  16          9.49         13.97         1.15 o
  -4  -4  15          8.35          7.04         1.82 o
  -4  -4  14         20.70         24.02         2.45 o
  -4  -4  13         70.01         64.32         3.29 o
  -4  -4  12          6.57          5.01         1.48 o
  -4  -4  12         69.96         63.02         3.15 o
  -4  -4  11         27.71         23.83         1.89 o
  -4  -4  11         40.36         34.63         2.97 o
  -4  -4  10         21.45         17.66         1.85 o
  -4  -4  10         88.21         74.65         3.02 o
  -4  -4   9         27.31         28.95         1.91 o
  -4  -4   8          1.18          0.55         0.98 o
  -4  -4   7        397.75        446.12         4.06 o
  -4  -4   6          1.17          1.01         0.96 o
  -4  -4   5         83.90         87.66         1.89 o
  -4  -4   4          5.77          5.23         1.45 o
  -4  -4   4         27.72         31.10         2.30 o
  -4  -4   3          0.62         -0.46         1.41 o
  -4  -4   2        385.12        375.99         6.57 o
  -4  -4   1        261.43        252.94         2.67 o
  -4  -4   0         20.74         16.23         1.51 o
  -4  -4  -1        187.61        193.02         2.65 o
  -4  -4  -2         14.77         12.59         1.17 o
  -4  -4  -3         11.23         11.35         1.20 o
  -4  -4  -4         19.47         14.63         1.25 o
  -4  -4  -5         84.25         74.89         2.38 o
  -4  -4  -6        210.49        182.18         2.80 o
  -4  -4  -7        156.87        152.11         3.25 o
  -4  -4  -8         26.24         23.97         1.40 o
  -4  -4  -9          4.67          7.54         1.13 o
  -4  -4 -10          9.53         10.47         1.11 o
  -4  -4 -11          3.19          3.69         1.26 o
  -4  -4 -12         35.87         37.24         1.70 o
  -4  -5  17         10.13          9.88         1.22 o
  -4  -5  16          6.14          9.97         1.69 o
  -4  -5  15         56.02         53.67         2.32 o
  -4  -5  14         13.72         11.32         2.19 o
  -4  -5  13         27.05         30.75         2.49 o
  -4  -5  12         40.89         41.34         2.19 o
  -4  -5  12         41.95         41.55         2.72 o
  -4  -5  11        276.60        262.69         3.68 o
  -4  -5  10          0.78          0.72         1.02 o
  -4  -5   9         79.58         62.16         2.41 o
  -4  -5   8         78.99         68.36         2.62 o
  -4  -5   7          1.62          3.39         1.33 o
  -4  -5   6         16.63         18.11         1.18 o
  -4  -5   5        233.82        228.27         2.88 o
  -4  -5   4        404.92        406.12         5.40 o
  -4  -5   3         61.30         65.78         2.39 o
  -4  -5   2       1463.24       1450.98        12.36 o
  -4  -5   1          4.64          4.39         1.62 o
  -4  -5   0        111.37        110.18         2.41 o
  -4  -5  -1        638.38        635.68         4.74 o
  -4  -5  -2          0.28          0.32         1.11 o
  -4  -5  -3        162.29        150.88         2.56 o
  -4  -5  -4          2.15          0.62         1.09 o
  -4  -5  -5          1.55          0.71         1.43 o
  -4  -5  -6          2.21          1.95         1.15 o
  -4  -5  -7         32.84         29.79         1.89 o
  -4  -5  -8        206.52        205.52         2.75 o
  -4  -5  -9          0.07          3.10         0.99 o
  -4  -5 -10          8.59         11.46         0.98 o
  -4  -5 -11         87.49         89.88         2.08 o
  -4  -6  16          7.54          8.86         1.67 o
  -4  -6  15         12.11          9.60         1.84 o
  -4  -6  14          0.53          0.11         1.68 o
  -4  -6  13          4.30          1.38         1.38 o
  -4  -6  13         24.65         28.69         2.47 o
  -4  -6  12        167.01        156.76         3.63 o
  -4  -6  12        168.89        161.73         3.82 o
  -4  -6  11          4.18          2.00         1.43 o
  -4  -6  10         71.85         56.15         1.77 o
  -4  -6   9         68.82         43.41         3.14 o
  -4  -6   8         13.11         10.78         1.77 o
  -4  -6   7        353.31        329.88         5.03 o
  -4  -6   6          0.91          1.53         1.50 o
  -4  -6   5          3.30          3.12         1.48 o
  -4  -6   4        567.35        566.22         6.55 o
  -4  -6   3         16.25         19.99         1.87 o
  -4  -6   2        851.19        868.73        10.01 o
  -4  -6   1         24.86         26.04         2.06 o
  -4  -6   0        229.23        234.53         4.73 o
  -4  -6  -1        211.42        198.46         2.85 o
  -4  -6  -2         11.29         11.24         1.30 o
  -4  -6  -3         40.85         38.59         1.28 o
  -4  -6  -4          1.26          2.47         0.87 o
  -4  -6  -5         18.26         17.66         1.29 o
  -4  -6  -6          3.55          4.06         0.88 o
  -4  -6  -7         83.53         76.91         2.25 o
  -4  -6  -8        115.18        121.18         2.07 o
  -4  -6  -9         49.87         55.47         1.40 o
  -4  -6 -10          1.52          1.58         1.09 o
  -4  -7  16         21.10         29.04         1.85 o
  -4  -7  15         12.76         11.50         1.41 o
  -4  -7  14         62.12         66.24         2.89 o
  -4  -7  13         29.14         30.29         1.94 o
  -4  -7  13         72.72         78.03         2.88 o
  -4  -7  12         37.55         27.89         2.04 o
  -4  -7  12        190.50        182.41         3.95 o
  -4  -7  11          5.71          4.33         1.52 o
  -4  -7  10        193.80        153.09         3.67 o
  -4  -7   9        101.38         80.63         3.83 o
  -4  -7   8         25.22         22.94         1.95 o
  -4  -7   7         62.05         57.62         2.86 o
  -4  -7   6         44.46         42.49         2.34 o
  -4  -7   5         56.00         55.66         2.48 o
  -4  -7   4         53.87         50.12         2.45 o
  -4  -7   4         66.91         66.01         2.72 o
  -4  -7   3        140.09        138.92         3.36 o
  -4  -7   2          2.53         10.53         2.18 o
  -4  -7   1        347.98        325.34         5.03 o
  -4  -7   0         58.24         58.30         2.94 o
  -4  -7  -1          0.10          1.37         1.69 o
  -4  -7  -2          7.02          7.26         1.22 o
  -4  -7  -3          6.46          8.32         0.96 o
  -4  -7  -4         17.32         15.59         1.04 o
  -4  -7  -5         43.71         46.64         1.56 o
  -4  -7  -6        100.59        102.73         1.62 o
  -4  -7  -7         26.91         27.90         1.27 o
  -4  -7  -8         47.23         48.26         1.34 o
  -4  -8  16         12.39         14.95         1.46 o
  -4  -8  15          0.19         -0.61         1.08 o
  -4  -8  14         32.76         38.23         2.31 o
  -4  -8  13         33.96         32.39         1.96 o
  -4  -8  13         78.49         87.19         2.83 o
  -4  -8  12          1.19          0.75         1.03 o
  -4  -8  11         95.79         86.91         2.27 o
  -4  -8  10        107.70         91.03         2.96 o
  -4  -8   9         42.62         37.97         2.96 o
  -4  -8   8         17.01         16.84         1.81 o
  -4  -8   7        918.84        859.52         7.97 o
  -4  -8   6          0.08         -0.47         1.50 o
  -4  -8   5         50.74         54.09         1.71 o
  -4  -8   4          2.93          2.73         1.11 o
  -4  -8   3        107.33         99.70         2.18 o
  -4  -8   2        502.87        469.36         7.87 o
  -4  -8   1        463.46        416.75         5.76 o
  -4  -8   0        109.14        104.13         3.45 o
  -4  -8  -1         61.43         62.64         2.64 o
  -4  -8  -2         20.57         23.87         2.03 o
  -4  -8  -3          0.01          1.24         1.66 o
  -4  -8  -4         43.54         43.43         2.31 o
  -4  -8  -5         23.01         21.19         2.39 o
  -4  -8  -6         51.95         47.98         2.12 o
  -4  -8  -7         14.53         12.11         1.92 o
  -4  -8  -8          5.52          2.88         1.05 o
  -4  -9  15         20.62         21.35         1.30 o
  -4  -9  14          4.93          5.09         1.70 o
  -4  -9  13          1.28          0.90         0.94 o
  -4  -9  12          3.49          2.77         1.01 o
  -4  -9  11          1.48          2.50         1.96 o
  -4  -9  10          7.95          6.53         1.64 o
  -4  -9   9          9.69          6.59         2.28 o
  -4  -9   8         78.47         70.58         2.73 o
  -4  -9   7         35.35         33.82         2.53 o
  -4  -9   6         34.88         31.06         2.12 o
  -4  -9   5         62.03         57.88         1.78 o
  -4  -9   4         93.03         91.47         2.10 o
  -4  -9   3          0.09         -0.10         1.07 o
  -4  -9   2        988.85        960.53         7.88 o
  -4  -9   1          1.36          0.66         1.13 o
  -4  -9   0         93.13         88.49         3.34 o
  -4  -9  -1         85.89         83.06         2.86 o
  -4  -9  -2          0.02          0.35         1.56 o
  -4  -9  -3         59.62         59.46         2.44 o
  -4  -9  -4         23.46         21.94         1.88 o
  -4  -9  -5         57.59         58.71         2.74 o
  -4  -9  -6          1.84         -0.37         1.26 o
  -4  -9  -7         84.49         87.41         2.30 o
  -4 -10  14         37.51         43.88         1.89 o
  -4 -10  13         15.08         18.14         1.06 o
  -4 -10  12         12.63         11.19         1.03 o
  -4 -10  11          8.03          5.13         1.98 o
  -4 -10  10         49.29         39.19         2.18 o
  -4 -10   9         27.76         23.50         2.65 o
   4  10  -8          1.06          1.28         0.94 o
  -4 -10   7          3.35          3.79         1.42 o
   4  10  -7         11.89         11.75         1.82 o
  -4 -10   6         10.41         11.89         1.15 o
  -4 -10   5          0.97          0.88         1.05 o
  -4 -10   4        226.88        222.61         2.95 o
  -4 -10   3         28.03         26.50         1.44 o
  -4 -10   2        632.08        634.65         6.19 o
  -4 -10   1          0.00         -0.15         1.05 o
  -4 -10   0         53.10         51.90         1.92 o
  -4 -10  -1         10.73          9.98         1.17 o
  -4 -10  -2          0.00         -0.05         0.98 o
  -4 -10  -3         34.12         32.50         1.31 o
  -4 -10  -4         47.03         48.98         1.34 o
  -4 -10  -5         29.56         29.18         1.97 o
  -4 -10  -6         13.99         12.28         1.05 o
  -4 -11  13          5.45          6.24         1.10 o
  -4 -11  12          9.09          5.79         0.88 o
  -4 -11  11          0.00          0.51         1.29 o
  -4 -11  11          6.16          6.05         1.65 o
  -4 -11  10         56.15         46.89         2.09 o
   4  11  -9         68.62         69.60         2.11 o
   4  11  -8         79.50         83.20         1.76 o
   4  11  -7         66.70         63.14         1.60 o
  -4 -11   6         28.00         28.10         1.87 o
   4  11  -5         20.44         21.49         1.00 o
  -4 -11   4         35.29         35.75         1.43 o
  -4 -11   3         77.21         80.30         1.85 o
  -4 -11   2          1.53          2.04         1.35 o
  -4 -11   1        188.06        195.48         2.58 o
  -4 -11   0          0.43          1.10         1.28 o
  -4 -11   0         97.35         92.61         3.01 o
  -4 -11  -1         22.58         20.41         1.15 o
  -4 -11  -2          1.20          1.01         0.85 o
  -4 -11  -3         30.16         27.89         1.64 o
  -4 -11  -4         47.22         45.33         1.66 o
   4  11   5         62.93         64.92         1.68 o
  -4 -12  12          0.06          0.03         0.86 o
  -4 -12  11          6.10          8.20         1.30 o
  -4 -12  11         27.08         29.87         1.68 o
  -4 -12  10         12.68         11.13         1.46 o
   4  12  -9         85.57         94.20         2.10 o
   4  12  -8         17.79         18.52         1.04 o
  -4 -12   7         90.62         89.00         1.68 o
   4  12  -6          8.99         11.83         0.99 o
   4  12  -5         11.26         12.51         0.99 o
   4  12  -4          0.58          0.93         0.87 o
  -4 -12   3         60.44         63.10         1.25 o
  -4 -12   2        158.61        178.70         2.83 o
  -4 -12   1         91.18         95.57         1.38 o
  -4 -12   0         52.19         51.04         2.28 o
   4  12   1          9.29          7.66         0.93 o
  -4 -12  -2          6.94          7.18         0.83 o
   4  12   3          4.65          4.86         1.00 o
  -4 -13  10          0.33         -0.14         0.95 o
   4  13  -9          6.34          4.61         0.92 o
  -4 -13   8         34.95         33.96         1.01 o
  -4 -13   7         15.08         13.92         0.88 o
   4  13  -6         22.77         25.70         1.00 o
   4  13  -5          2.69          3.11         0.61 o
   4  13  -4          5.56          4.51         0.76 o
   4  13  -3         26.60         26.76         1.45 o
   4  13  -2        178.04        194.93         3.43 o
   4  13  -1          0.41          1.01         1.03 o
   4  13   0          6.85          6.86         1.06 o
   4  13   1          1.31          1.17         0.87 o
   4  14  -5         24.92         26.33         1.13 o
   4  14  -4          0.68          2.16         0.79 o
  -5  14  -1         30.30         30.83         1.25 o
  -5  14  -2          5.41          5.69         1.02 o
  -5  14  -3          0.04         -0.11         1.01 o
  -5  14  -4         28.97         29.77         1.72 o
  -5  14  -5          3.26          3.12         0.97 o
  -5  14  -6          3.37          3.51         1.27 o
  -5  13   1         85.96         97.38         2.29 o
  -5  13   0          0.96          1.55         1.08 o
  -5  13  -1         14.38         13.58         1.36 o
  -5  13  -2          1.81          1.58         1.22 o
  -5  13  -3          1.04          1.27         1.19 o
  -5  13  -4         10.42         10.10         1.73 o
  -5  13  -5        112.67        115.96         1.63 o
  -5  13  -6        244.27        243.13         2.29 o
  -5  13  -7         27.18         27.91         0.80 o
  -5  13  -8        503.40        494.70         2.30 o
  -5  13  -9        119.32        129.08         1.56 o
  -5  13 -10         32.40         37.72         0.93 o
  -5  12   4          4.40          3.42         1.00 o
  -5  12   3          2.72          2.83         0.92 o
  -5  12   2          0.52          0.84         0.74 o
  -5  12   1         70.07         74.23         1.75 o
  -5  12   0         80.99         82.27         1.54 o
  -5  12  -1         33.77         35.43         1.85 o
  -5  12  -2          0.60          1.52         1.29 o
  -5  12  -3          5.43          4.17         1.39 o
  -5  12  -4         93.26         96.60         1.91 o
  -5  12  -5         33.97         29.81         0.97 o
  -5  12  -6          2.74          3.38         0.97 o
  -5  12  -7          1.67          2.51         0.71 o
  -5  12  -8        365.93        376.41         4.33 o
  -5  12  -8        465.12        495.49         3.15 o
  -5  12  -9         29.31         31.07         1.13 o
  -5  12 -10         16.67         15.62         0.94 o
  -5  12 -11         11.73         13.02         1.18 o
  -5  12 -11         69.13         72.42         1.96 o
  -5  12 -12          2.38          1.83         0.56 o
  -5  11   6          0.72          0.90         0.93 o
  -5  11   5          3.82          4.92         1.16 o
  -5  11   4         12.45         13.64         1.43 o
  -5  11   3         36.85         38.92         1.55 o
  -5  11   2         24.07         25.69         1.18 o
  -5  11   1         76.38         77.17         2.13 o
  -5  11   0        123.12        124.14         2.04 o
  -5  11  -1        102.98         98.68         2.82 o
  -5  11  -2          8.79         10.56         1.65 o
  -5  11  -3         45.75         52.53         1.52 o
  -5  11  -4         44.56         46.00         2.03 o
  -5  11  -4         52.21         50.74         1.80 o
  -5  11  -5         10.02          9.32         0.85 o
  -5  11  -6        149.85        148.98         2.45 o
  -5  11  -7         50.21         51.10         1.21 o
  -5  11  -8          0.34          0.47         1.27 o
  -5  11  -8         14.89         17.42         1.27 o
  -5  11  -9         15.67         16.22         1.08 o
  -5  11 -10         28.88         28.51         1.17 o
  -5  11 -11         75.86         81.50         2.16 o
  -5  11 -11         80.73         86.58         2.44 o
  -5  11 -12         24.45         24.24         0.91 o
  -5  10   8         15.73         19.66         1.04 o
  -5  10   7         96.59        109.00         2.17 o
  -5  10   6         12.50         15.11         1.37 o
  -5  10   5         54.11         55.19         2.04 o
  -5  10   4          0.06         -0.14         0.84 o
  -5  10   3        124.33        130.85         2.57 o
  -5  10   2         37.75         38.41         1.41 o
  -5  10   1        100.61        103.71         2.55 o
  -5  10   0          9.40          8.54         1.07 o
  -5  10  -1         40.39         44.25         1.50 o
  -5  10  -2         36.29         38.39         1.45 o
  -5  10  -3          1.69          2.32         0.80 o
  -5  10  -4         68.60         62.78         1.63 o
  -5  10  -5         48.69         44.12         1.25 o
  -5  10  -6          5.29          3.78         1.12 o
  -5  10  -7         12.95         14.04         0.96 o
  -5  10  -8        181.46        184.46         3.75 o
  -5  10  -8        546.46        582.27         4.15 o
  -5  10  -9         43.17         42.47         1.46 o
  -5  10 -10         29.61         32.46         1.29 o
  -5  10 -11         40.88         41.43         1.82 o
  -5  10 -11         45.04         45.20         2.22 o
  -5  10 -12          2.32          1.97         0.80 o
  -5  10 -13         17.01         14.13         1.01 o
  -5   9   9          0.05          0.08         0.79 o
  -5   9   8         75.46         70.35         2.20 o
  -5   9   7          1.54          0.42         1.21 o
  -5   9   6         18.10         20.51         1.61 o
  -5   9   5         14.36         16.05         1.67 o
  -5   9   4          2.31          3.21         0.95 o
  -5   9   3         33.43         35.63         1.84 o
  -5   9   2         34.50         33.06         1.45 o
  -5   9   1         84.75         88.39         2.53 o
  -5   9   0         22.15         23.51         1.09 o
  -5   9  -1         11.73         13.29         1.19 o
  -5   9  -1         17.92         16.35         2.28 o
  -5   9  -2         21.69         19.97         1.31 o
  -5   9  -3         22.20         21.20         1.06 o
  -5   9  -4          9.36          6.98         1.17 o
  -5   9  -5         97.00         86.61         1.62 o
  -5   9  -6        119.85        102.60         2.33 o
  -5   9  -7          6.70          6.52         0.88 o
  -5   9  -8       1356.74       1383.88         5.45 o
  -5   9  -9        125.58        124.24         2.21 o
  -5   9 -10        125.00        127.84         2.14 o
  -5   9 -11          4.76          5.71         1.39 o
  -5   9 -11          8.55          9.91         1.76 o
  -5   9 -12         50.51         57.36         1.38 o
  -5   9 -13          1.75          1.43         0.84 o
  -5   8   9          2.87          5.11         1.11 o
  -5   8   8         39.02         45.32         2.26 o
  -5   8   7          5.78          5.39         1.36 o
  -5   8   6         51.09         50.60         2.22 o
  -5   8   5         11.41         10.28         1.61 o
  -5   8   4         73.78         75.87         1.82 o
  -5   8   3        113.62        113.92         2.79 o
  -5   8   2         13.69         12.31         1.23 o
  -5   8   1         59.80         59.21         1.86 o
  -5   8   0        172.74        171.16         2.14 o
  -5   8  -1          0.01         -0.16         1.43 o
  -5   8  -1          0.06         -0.59         1.39 o
  -5   8  -2          2.45          2.54         0.84 o
  -5   8  -3         11.71          8.02         0.92 o
  -5   8  -4         50.20         46.21         1.58 o
  -5   8  -5        138.29        116.81         1.86 o
  -5   8  -6         14.14         12.09         1.33 o
  -5   8  -7          0.80          1.48         0.85 o
  -5   8  -8        995.07        982.98         6.10 o
  -5   8  -9         34.26         33.37         2.08 o
  -5   8  -9         34.32         33.40         2.32 o
  -5   8 -10          0.24          0.05         1.36 o
  -5   8 -10          4.45          5.04         1.83 o
  -5   8 -11          0.06          1.38         1.37 o
  -5   8 -11         73.41         73.20         2.85 o
  -5   8 -12          0.26          0.24         0.85 o
  -5   8 -13         52.02         59.94         1.64 o
  -5   7  10         42.91         43.57         1.33 o
  -5   7   9         18.28         17.06         0.95 o
  -5   7   8         20.10         17.94         1.30 o
  -5   7   7         14.70         13.77         1.60 o
  -5   7   6          0.01         -0.29         1.39 o
  -5   7   5          2.24          3.48         1.36 o
  -5   7   4         31.65         34.39         1.46 o
  -5   7   3       1031.45       1004.24         7.62 o
  -5   7   2         67.10         65.41         1.51 o
  -5   7   1         28.80         28.08         1.57 o
  -5   7   0        105.76        101.84         1.77 o
  -5   7  -1         26.69         27.61         2.00 o
  -5   7  -1         31.15         34.69         1.75 o
  -5   7  -2          7.52         12.18         1.15 o
  -5   7  -2         36.79         34.75         1.70 o
  -5   7  -3         28.00         26.90         1.12 o
  -5   7  -4         11.41         10.61         1.23 o
  -5   7  -5          1.00          1.86         0.84 o
  -5   7  -6         59.80         48.89         1.83 o
  -5   7  -7        132.90        125.78         1.89 o
  -5   7  -8         15.33         15.67         1.84 o
  -5   7  -8         47.03         49.00         2.87 o
  -5   7  -9         11.30         11.46         1.79 o
  -5   7  -9         11.62         12.23         2.07 o
  -5   7 -10          4.15          4.42         1.48 o
  -5   7 -10         41.24         40.63         2.39 o
  -5   7 -11         83.34         83.39         2.46 o
  -5   7 -11         85.10         87.75         3.21 o
  -5   7 -12          0.05          0.45         0.88 o
  -5   7 -13          3.89          4.24         0.89 o
  -5   6  11          8.59          9.79         0.68 o
  -5   6  10         38.21         38.76         1.50 o
  -5   6   9         17.94         13.74         0.99 o
  -5   6   8          0.49          0.99         1.18 o
  -5   6   7         24.31         23.45         1.83 o
  -5   6   6         24.34         24.48         1.95 o
  -5   6   5        202.62        216.46         2.91 o
  -5   6   4         66.46         66.83         1.44 o
  -5   6   3       1197.97       1246.87         5.47 o
  -5   6   2        543.43        536.43         3.13 o
  -5   6   1         56.57         53.75         1.86 o
  -5   6   0          1.07          0.28         0.85 o
  -5   6  -1          3.38          3.34         1.60 o
  -5   6  -1         14.47         14.24         1.53 o
  -5   6  -2        167.25        153.59         3.66 o
  -5   6  -2        363.27        365.38         2.52 o
  -5   6  -3          0.61          0.93         0.83 o
  -5   6  -4          0.99          1.23         1.12 o
  -5   6  -5        168.74        139.17         2.01 o
  -5   6  -6          0.38          0.16         1.00 o
  -5   6  -7         32.65         33.04         1.22 o
  -5   6  -8        298.53        282.19         3.62 o
  -5   6  -9         17.45         19.22         1.88 o
  -5   6  -9         68.34         70.70         2.81 o
  -5   6 -10          0.52          1.45         1.39 o
  -5   6 -10          4.71          3.66         1.98 o
  -5   6 -11          0.53          1.66         1.32 o
  -5   6 -11          0.97          4.65         1.92 o
  -5   6 -12          0.58          0.42         0.84 o
  -5   6 -13          3.78          2.65         1.43 o
  -5   5  12          7.31          7.47         1.18 o
  -5   5  11          0.09          2.03         0.69 o
  -5   5  10         17.04         19.25         1.37 o
  -5   5   9          5.45          4.08         0.91 o
  -5   5   8          4.59          5.03         1.31 o
  -5   5   7         13.43         13.65         1.78 o
  -5   5   6         49.87         47.42         2.74 o
  -5   5   5         24.99         26.86         1.31 o
  -5   5   5         25.03         26.81         1.65 o
  -5   5   4         64.28         64.34         1.25 o
  -5   5   3        196.43        194.78         2.40 o
  -5   5   2        376.52        339.84         2.28 o
  -5   5   1        137.24        136.44         2.00 o
  -5   5   0          0.02          0.56         0.68 o
  -5   5  -1         17.53         16.05         1.24 o
  -5   5  -1         17.57         21.30         1.40 o
  -5   5  -2         60.97         58.84         2.61 o
  -5   5  -2         91.53         99.66         1.58 o
  -5   5  -3         44.48         36.12         1.22 o
  -5   5  -4          8.95          9.73         1.20 o
  -5   5  -5         13.80          9.32         0.95 o
  -5   5  -6          2.82          2.42         1.03 o
  -5   5  -7          8.10          9.08         1.17 o
  -5   5  -8        674.21        643.97         5.27 o
  -5   5  -9         26.50         27.18         1.98 o
  -5   5  -9         49.27         46.77         2.68 o
  -5   5 -10         43.05         45.53         2.13 o
  -5   5 -10         71.46         69.12         2.75 o
  -5   5 -11         18.50         21.10         1.14 o
  -5   5 -11         20.03         21.29         2.29 o
  -5   5 -12        203.79        232.50         2.39 o
  -5   5 -13          0.01          0.07         0.84 o
  -5   4  12        122.77        126.26         2.53 o
  -5   4  11         27.21         23.45         1.01 o
  -5   4  10         33.25         29.27         1.57 o
  -5   4   9          9.19          8.80         1.04 o
  -5   4   8          0.97          0.58         1.71 o
  -5   4   7          0.76          0.45         1.53 o
  -5   4   6         50.24         47.76         2.04 o
  -5   4   6        102.09         93.79         3.29 o
  -5   4   5          2.37          2.48         1.00 o
  -5   4   5          5.20          4.68         1.43 o
  -5   4   4        239.44        224.64         1.88 o
  -5   4   3        172.73        168.37         2.09 o
  -5   4   2         13.90         11.37         0.79 o
  -5   4   1          8.66          7.81         0.99 o
  -5   4   0        171.36        157.09         1.60 o
  -5   4  -1          0.30         -0.09         1.00 o
  -5   4  -1          0.70          1.36         1.17 o
  -5   4  -2        183.30        171.71         2.67 o
  -5   4  -2        346.01        352.00         2.54 o
  -5   4  -3          5.67          8.09         0.97 o
  -5   4  -3          8.94         13.56         1.42 o
  -5   4  -4         25.08         22.79         1.41 o
  -5   4  -5        480.22        414.22         3.23 o
  -5   4  -6          4.28          4.67         1.31 o
  -5   4  -7         24.34         25.58         1.41 o
  -5   4  -8        137.87        134.77         3.42 o
  -5   4  -8        372.09        342.44         6.46 o
  -5   4  -9          0.28          0.30         0.98 o
  -5   4  -9          0.55          1.20         2.01 o
  -5   4 -10          1.19          1.37         0.93 o
  -5   4 -10          2.31          0.66         1.90 o
  -5   4 -11          1.62          3.35         1.27 o
  -5   4 -11         19.18         20.17         2.27 o
  -5   4 -12          0.26          0.91         0.85 o
  -5   4 -13          3.87          3.31         0.87 o
  -5   4 -14         50.65         55.80         1.40 o
  -5   3  13         14.57         17.11         1.07 o
  -5   3  12          7.45          8.78         1.56 o
  -5   3  11         23.01         21.57         1.04 o
  -5   3  10         50.32         49.08         1.93 o
  -5   3   9         87.70         85.56         1.84 o
  -5   3   8          5.13          7.07         1.33 o
  -5   3   8          6.87          9.01         2.16 o
  -5   3   7         55.39         52.95         1.57 o
  -5   3   6         78.14         69.08         2.35 o
  -5   3   6         99.33         90.53         3.35 o
  -5   3   5          0.30          0.98         1.00 o
  -5   3   5          0.49          6.36         1.67 o
  -5   3   4         14.81         14.65         0.81 o
  -5   3   3       2326.12       2175.14         6.79 o
  -5   3   2          4.01          4.12         0.70 o
  -5   3   1         31.48         25.24         1.16 o
  -5   3   0          8.12          8.07         0.78 o
  -5   3   0         47.06         49.43         2.49 o
  -5   3  -1         11.35          8.77         1.08 o
  -5   3  -1         11.44          8.58         1.07 o
  -5   3  -2          0.77         -0.48         0.96 o
  -5   3  -2         30.94         24.63         1.15 o
  -5   3  -3          2.78          3.29         1.56 o
  -5   3  -3          5.98          7.67         1.02 o
  -5   3  -4          5.83          3.00         1.40 o
  -5   3  -5         83.38         77.44         1.98 o
  -5   3  -6          6.13          9.94         1.64 o
  -5   3  -7         73.80         76.30         1.56 o
  -5   3  -8        246.63        255.67         3.02 o
  -5   3  -8        377.56        345.46         6.39 o
  -5   3  -9         23.98         27.16         1.33 o
  -5   3  -9         49.14         48.30         2.62 o
  -5   3 -10         29.92         29.95         1.84 o
  -5   3 -10         70.80         69.67         2.74 o
  -5   3 -11          0.46          0.63         1.31 o
  -5   3 -11          0.96          3.27         1.84 o
  -5   3 -12         67.62         73.72         1.54 o
  -5   3 -13          3.71          1.28         0.87 o
  -5   3 -14          0.68         -0.01         0.78 o
  -5   2  13         31.27         35.75         1.64 o
  -5   2  12         18.21         20.78         1.83 o
  -5   2  11          8.23          9.35         0.98 o
  -5   2  10         89.25         93.61         2.50 o
  -5   2   9          2.64          2.15         0.74 o
  -5   2   8        157.63        149.64         2.74 o
  -5   2   7          3.89          2.77         1.01 o
  -5   2   6          1.04          0.57         1.33 o
  -5   2   6         33.05         35.63         1.94 o
  -5   2   5        842.14        805.95         5.32 o
  -5   2   5       1961.82       1919.26         8.82 o
  -5   2   4        368.75        325.41         2.88 o
  -5   2   4        480.32        447.98         5.83 o
  -5   2   3       2312.22       2148.60         7.52 o
  -5   2   2        450.04        406.30         2.74 o
  -5   2   1         16.38         12.09         1.00 o
  -5   2   0         27.48         24.74         0.84 o
  -5   2  -1          0.29         -0.45         0.98 o
  -5   2  -1         38.71         37.72         1.81 o
  -5   2  -2          3.19          2.82         1.00 o
  -5   2  -2          6.22          6.85         1.38 o
  -5   2  -3          0.35          0.24         0.81 o
  -5   2  -3          0.67          0.15         1.91 o
  -5   2  -4          5.67          4.16         1.16 o
  -5   2  -5        104.17         98.64         1.70 o
  -5   2  -6          4.31          3.87         1.18 o
  -5   2  -7        111.03        110.60         1.79 o
  -5   2  -8        420.29        442.88         5.31 o
  -5   2  -8        681.52        661.97         5.24 o
  -5   2  -9         53.59         54.13         2.33 o
  -5   2  -9         70.16         75.01         2.96 o
  -5   2 -10          4.42          5.72         1.41 o
  -5   2 -10          4.91          5.25         1.98 o
  -5   2 -11         81.00         83.23         1.98 o
  -5   2 -12          3.82          3.42         0.88 o
  -5   2 -13         52.19         57.99         1.57 o
  -5   2 -14          1.43          1.09         0.78 o
  -5   1  14         26.17         30.14         1.42 o
  -5   1  13         98.79         98.08         2.31 o
  -5   1  12         11.28         12.23         1.82 o
  -5   1  11         12.71         14.53         1.93 o
  -5   1  10         58.30         58.02         1.67 o
  -5   1   9          5.51          5.38         0.84 o
  -5   1   8         34.40         31.03         1.75 o
  -5   1   7         13.32         11.87         1.72 o
  -5   1   7         16.64         32.03         2.87 o
  -5   1   6        102.64         94.24         2.85 o
  -5   1   6        102.76        100.69         2.42 o
  -5   1   5         62.39         60.75         1.78 o
  -5   1   5         65.04         58.56         2.17 o
  -5   1   4        192.86        172.22         2.20 o
  -5   1   4        193.34        180.16         4.08 o
  -5   1   3        249.92        233.21         2.70 o
  -5   1   2        873.29        773.29         3.73 o
  -5   1   1        293.93        279.31         3.47 o
  -5   1   0         42.87         38.81         1.22 o
  -5   1  -1         40.45         33.04         1.42 o
  -5   1  -1         40.73         38.86         1.82 o
  -5   1  -2         31.76         27.44         1.34 o
  -5   1  -2         32.50         27.33         1.60 o
  -5   1  -3          3.38          3.77         0.82 o
  -5   1  -3          6.01          2.95         1.38 o
  -5   1  -4         26.08         24.00         1.32 o
  -5   1  -5          1.65          2.51         0.83 o
  -5   1  -6          2.97          2.46         1.13 o
  -5   1  -7        135.44        128.75         2.38 o
  -5   1  -8        291.77        286.17         3.57 o
  -5   1  -9          0.33          0.72         1.38 o
  -5   1  -9         11.06         13.07         2.09 o
  -5   1 -10         39.05         38.16         2.01 o
  -5   1 -10         43.00         42.92         2.37 o
  -5   1 -11         77.24         72.53         2.32 o
  -5   1 -11         77.29         73.97         2.93 o
  -5   1 -12         33.51         40.85         1.21 o
  -5   1 -13          1.74          1.00         1.08 o
  -5   0  14         20.36         21.59         1.48 o
  -5   0  13        120.29        118.19         2.88 o
  -5   0  12         85.71         77.06         3.04 o
  -5   0  11        342.18        310.55         4.00 o
  -5   0  11        735.79        732.89         6.37 o
  -5   0  10        107.88        101.57         2.62 o
  -5   0   9          4.66          4.45         1.50 o
  -5   0   8        146.83        145.04         3.26 o
  -5   0   7         12.55         19.40         1.71 o
  -5   0   6        320.61        304.96         3.64 o
  -5   0   5          0.15          1.26         1.63 o
  -5   0   5          0.29         -1.34         1.60 o
  -5   0   4          1.21          0.83         0.95 o
  -5   0   3        263.11        245.47         3.93 o
  -5   0   2         91.76         82.45         1.62 o
  -5   0   1         17.01         15.02         1.36 o
  -5   0   0         41.01         39.34         1.05 o
  -5   0  -1          0.10         -0.12         0.77 o
  -5   0  -1         10.88          9.36         1.47 o
  -5   0  -2        171.33        173.28         2.07 o
  -5   0  -2        345.40        347.67         3.52 o
  -5   0  -3          3.45          1.10         0.83 o
  -5   0  -3          8.83         11.54         2.02 o
  -5   0  -4          9.01          8.75         1.19 o
  -5   0  -5        424.14        373.12         3.03 o
  -5   0  -6          0.39         -0.09         1.34 o
  -5   0  -7         53.05         59.41         1.82 o
  -5   0  -8         47.94         49.41         1.89 o
  -5   0  -9          0.06         -0.11         1.05 o
  -5   0 -10          4.43          3.26         1.03 o
  -5   0 -11          8.51          6.03         1.24 o
  -5   0 -12          8.58         10.08         0.87 o
  -5   0 -13         16.88         14.11         1.45 o
  -5  -1  14         30.57         37.08         1.75 o
  -5  -1  13         42.92         36.22         2.04 o
  -5  -1  12         24.13         24.39         1.50 o
  -5  -1  12         29.95         33.00         2.40 o
  -5  -1  11         24.07         26.46         2.15 o
  -5  -1  10         28.31         22.70         1.69 o
  -5  -1   9         71.62         73.41         1.89 o
  -5  -1   8        179.08        192.14         3.65 o
  -5  -1   7         13.20         12.08         1.65 o
  -5  -1   6        337.14        306.23         3.63 o
  -5  -1   5          2.78          3.73         1.60 o
  -5  -1   5         62.04         57.04         2.13 o
  -5  -1   4          0.50          1.22         1.49 o
  -5  -1   4        183.66        167.56         3.83 o
  -5  -1   3       2197.03       2049.35        10.75 o
  -5  -1   2        374.42        332.95         2.89 o
  -5  -1   1         30.01         25.07         1.46 o
  -5  -1   0          6.32          5.84         0.75 o
  -5  -1  -1          0.43          1.02         0.79 o
  -5  -1  -1          0.71          1.07         1.34 o
  -5  -1  -2         32.19         34.32         1.18 o
  -5  -1  -2         90.08         91.15         3.03 o
  -5  -1  -3         17.85         12.99         0.83 o
  -5  -1  -4          1.00          0.64         1.39 o
  -5  -1  -5         62.10         51.71         1.72 o
  -5  -1  -6         61.89         52.67         2.30 o
  -5  -1  -7          6.60          6.80         1.16 o
  -5  -1  -8        976.80        932.77         5.80 o
  -5  -1  -9          5.14          3.73         1.07 o
  -5  -1 -10         22.95         22.46         1.22 o
  -5  -1 -11          4.38          5.49         1.28 o
  -5  -1 -11         43.20         43.29         2.15 o
  -5  -1 -12         10.85         12.98         1.24 o
  -5  -2  14         27.15         35.90         1.82 o
  -5  -2  13          0.49         -0.32         0.99 o
  -5  -2  13         24.44         25.24         1.92 o
  -5  -2  12          4.76          5.68         1.90 o
  -5  -2  11         48.87         49.52         2.41 o
  -5  -2  10         27.00         22.56         2.42 o
  -5  -2   9          3.82          3.93         1.16 o
  -5  -2   8        147.06        151.41         3.25 o
  -5  -2   7          3.50          2.60         1.51 o
  -5  -2   7         16.15          7.08         2.42 o
  -5  -2   6         97.60         91.54         2.44 o
  -5  -2   5       1978.78       1955.19        12.18 o
  -5  -2   4        117.49        110.39         1.81 o
  -5  -2   3       2432.22       2360.25         8.45 o
  -5  -2   2         75.21         66.73         1.49 o
  -5  -2   1          8.23          6.77         1.07 o
  -5  -2   0        102.08         91.61         1.41 o
  -5  -2  -1          0.04          0.32         0.82 o
  -5  -2  -1         16.69         10.09         2.27 o
  -5  -2  -2        206.41        195.97         1.91 o
  -5  -2  -3          3.66          3.29         1.13 o
  -5  -2  -4         10.86          9.00         1.59 o
  -5  -2  -5         16.03         13.19         1.30 o
  -5  -2  -6         13.68         10.90         1.68 o
  -5  -2  -7        297.52        284.01         3.31 o
  -5  -2  -8       1340.92       1291.61         6.53 o
  -5  -2  -9          1.09          1.51         1.03 o
  -5  -2 -10         66.24         71.74         1.57 o
  -5  -2 -11          5.13          4.27         1.23 o
  -5  -2 -11         77.17         90.84         2.12 o
  -5  -2 -12          0.32          0.74         0.92 o
  -5  -3  14         26.06         25.78         1.20 o
  -5  -3  14         28.34         32.73         1.88 o
  -5  -3  13         25.68         26.01         1.96 o
  -5  -3  12         29.05         34.66         2.37 o
  -5  -3  11         22.90         19.49         2.11 o
  -5  -3  10        105.41        121.70         2.96 o
  -5  -3   9         14.46         16.11         1.26 o
  -5  -3   8         34.45         32.19         2.03 o
  -5  -3   7         23.26         25.54         1.35 o
  -5  -3   7         26.96         15.88         2.56 o
  -5  -3   6         33.71         33.67         2.01 o
  -5  -3   6         34.70         26.43         1.82 o
  -5  -3   5          0.20          1.51         1.39 o
  -5  -3   5          0.48          0.10         2.13 o
  -5  -3   4        116.08        120.21         2.28 o
  -5  -3   3        168.57        167.38         3.14 o
  -5  -3   2        317.40        290.69         2.70 o
  -5  -3   1        133.88        134.80         2.10 o
  -5  -3   0         20.66         19.29         1.02 o
  -5  -3  -1         11.68         12.31         0.94 o
  -5  -3  -1         14.89          8.69         2.26 o
  -5  -3  -2         30.82         23.28         1.43 o
  -5  -3  -3          4.99          3.36         1.12 o
  -5  -3  -4         49.35         45.50         1.97 o
  -5  -3  -5         49.45         37.22         1.61 o
  -5  -3  -6        119.72         93.87         2.84 o
  -5  -3  -7        340.17        327.68         3.46 o
  -5  -3  -8        556.67        553.48         4.19 o
  -5  -3  -9          1.56          2.09         0.95 o
  -5  -3 -10         86.44         92.52         1.58 o
  -5  -3 -11         60.45         60.45         1.71 o
  -5  -4  14         29.03         35.55         1.74 o
  -5  -4  13         44.25         37.89         2.03 o
  -5  -4  12         83.95         81.70         3.02 o
  -5  -4  11        739.43        776.62         6.56 o
  -5  -4  10         58.81         64.41         2.17 o
  -5  -4   9          1.50          1.47         1.35 o
  -5  -4   8        157.45        156.81         2.44 o
  -5  -4   7         28.38         26.05         1.15 o
  -5  -4   6         22.31         20.47         1.85 o
  -5  -4   6         96.52         95.56         3.15 o
  -5  -4   5          2.98          2.85         1.48 o
  -5  -4   5          5.23          7.59         2.13 o
  -5  -4   4        293.24        266.79         3.25 o
  -5  -4   3        203.97        201.66         4.53 o
  -5  -4   2        193.73        201.76         2.68 o
  -5  -4   1         58.19         57.16         2.09 o
  -5  -4   0          7.18          8.50         1.66 o
  -5  -4  -1          4.69          4.74         1.48 o
  -5  -4  -1         30.04         27.84         2.45 o
  -5  -4  -2          0.03         -0.05         1.06 o
  -5  -4  -3         90.38         73.63         1.97 o
  -5  -4  -4          8.97          5.47         1.49 o
  -5  -4  -5        103.68         82.37         1.99 o
  -5  -4  -6          5.33          3.77         1.49 o
  -5  -4  -7         39.52         43.87         1.55 o
  -5  -4  -8         15.65         20.30         1.44 o
  -5  -4  -9         34.68         36.34         1.22 o
  -5  -4 -10          1.36          1.63         0.70 o
  -5  -5  14         21.39         24.18         1.54 o
  -5  -5  13        123.51        126.37         2.90 o
  -5  -5  12         11.26         13.24         1.85 o
  -5  -5  11         13.32         17.77         1.60 o
  -5  -5  11         13.38         18.87         1.93 o
  -5  -5  10         90.63         89.63         3.44 o
  -5  -5   9         55.71         52.66         2.28 o
  -5  -5   8          6.71          5.24         1.48 o
  -5  -5   7         12.72          9.32         1.21 o
  -5  -5   6         54.59         51.45         2.39 o
  -5  -5   5          0.05          0.35         1.38 o
  -5  -5   4          1.10          1.32         1.46 o
  -5  -5   3       1152.29       1107.03        10.12 o
  -5  -5   2        252.22        254.78         2.95 o
  -5  -5   1         28.87         35.32         2.78 o
  -5  -5   0         89.70         89.37         2.99 o
  -5  -5  -1          0.06          0.67         2.15 o
  -5  -5  -2         14.04         15.73         1.90 o
  -5  -5  -3         44.02         37.25         1.56 o
  -5  -5  -4         65.22         55.71         1.97 o
  -5  -5  -5         37.37         30.25         1.43 o
  -5  -5  -6        151.07        145.55         3.11 o
  -5  -5  -7         59.29         58.04         1.55 o
  -5  -5  -8        104.44        105.23         1.77 o
  -5  -5  -9         31.99         33.60         1.43 o
  -5  -6  14         27.52         26.13         1.14 o
  -5  -6  13         95.09        114.47         2.49 o
  -5  -6  12         14.58         13.59         1.41 o
  -5  -6  12         18.72         22.45         1.90 o
  -5  -6  11          8.96          7.87         0.99 o
  -5  -6  10         49.50         48.56         2.78 o
  -5  -6   9          7.02          6.88         1.60 o
  -5  -6   8          1.00          0.95         1.45 o
  -5  -6   7          0.72          0.00         1.44 o
  -5  -6   6         46.89         41.76         2.26 o
  -5  -6   5        190.12        187.41         3.94 o
  -5  -6   4         32.65         31.59         2.14 o
  -5  -6   3       1068.09       1121.68         5.50 o
  -5  -6   2          2.30          4.70         1.63 o
  -5  -6   1         58.41         64.72         3.25 o
  -5  -6   0         44.20         48.14         2.47 o
  -5  -6  -1          6.51         11.10         1.86 o
  -5  -6  -2         31.71         30.29         2.17 o
  -5  -6  -3         51.53         49.74         2.42 o
  -5  -6  -4         50.37         51.58         2.71 o
  -5  -6  -5          0.04          2.75         1.50 o
  -5  -6  -6          2.71          7.70         1.86 o
  -5  -6  -7        261.98        273.71         3.67 o
  -5  -6  -8        169.06        178.09         2.64 o
  -5  -7  13          4.27          7.09         1.04 o
  -5  -7  12          2.16          1.25         1.19 o
  -5  -7  12          7.29         10.45         1.64 o
  -5  -7  11          1.89          0.35         1.24 o
  -5  -7  10         34.10         29.83         2.48 o
  -5  -7   9          5.90          5.23         1.46 o
  -5  -7   8          4.79          5.12         2.09 o
  -5  -7   7         23.89         25.45         1.97 o
  -5  -7   6         10.46         10.26         1.64 o
  -5  -7   5          0.63          1.67         1.49 o
  -5  -7   4         24.91         24.35         1.95 o
  -5  -7   3        113.91        115.58         2.65 o
  -5  -7   2         58.27         59.81         1.77 o
  -5  -7   1         80.89         86.49         3.50 o
  -5  -7   0        104.93        102.62         3.06 o
  -5  -7  -1         18.63         20.28         1.88 o
  -5  -7  -2         46.51         43.88         2.25 o
  -5  -7  -3          0.80          3.60         1.58 o
  -5  -7  -4         97.99         97.10         3.10 o
  -5  -7  -5        111.12         99.95         2.61 o
  -5  -7  -6        242.42        219.71         4.34 o
  -5  -7  -7        204.38        212.06         2.85 o
  -5  -8  12         25.30         26.96         1.52 o
  -5  -8  11         53.92         48.56         1.95 o
  -5  -8  10         16.95         22.35         2.31 o
  -5  -8   9          6.16          4.10         1.37 o
  -5  -8   8          0.51          3.97         1.98 o
  -5  -8   7         21.23         18.90         1.70 o
  -5  -8   6          7.53          7.92         1.57 o
  -5  -8   5          0.04          0.14         1.48 o
  -5  -8   4         88.10         92.79         1.95 o
  -5  -8   3         32.25         32.73         1.80 o
  -5  -8   2         43.02         42.97         1.57 o
  -5  -8   1        103.64        104.52         2.67 o
  -5  -8   0         50.75         50.20         1.64 o
  -5  -8  -1          0.48          0.61         1.42 o
  -5  -8  -2          1.16          0.01         1.47 o
  -5  -8  -3         28.14         25.70         1.79 o
  -5  -8  -4         10.37          5.68         1.83 o
  -5  -8  -5          5.63          3.31         1.23 o
  -5  -8  -6          3.25          1.30         0.91 o
  -5  -9  12          5.73          7.11         1.12 o
  -5  -9  11         20.09         25.60         1.56 o
  -5  -9  10         40.09         39.31         2.40 o
  -5  -9   9          9.14          7.33         1.40 o
  -5  -9   8         20.24         20.75         2.08 o
  -5  -9   7          8.59          9.58         1.58 o
  -5  -9   6         18.39         20.52         1.75 o
  -5  -9   5          3.10          4.91         1.51 o
  -5  -9   4          6.69          6.13         1.00 o
  -5  -9   3        122.63        124.71         2.46 o
  -5  -9   2         15.92         14.50         1.18 o
  -5  -9   1         80.42         76.63         2.22 o
  -5  -9   0         98.49         89.49         1.85 o
  -5  -9  -1          0.01         -0.14         0.93 o
  -5  -9  -2          1.44          1.54         0.93 o
  -5  -9  -3          8.62          8.01         0.94 o
  -5  -9  -4          8.16          8.13         1.10 o
  -5  -9  -4         28.31         25.15         1.79 o
  -5  -9  -5         28.90         26.35         1.26 o
  -5 -10  11         16.08         17.97         1.31 o
  -5 -10  10         41.10         43.94         2.26 o
  -5 -10   9          0.97          0.01         1.25 o
  -5 -10   8         40.48         48.35         2.32 o
  -5 -10   7          1.01          0.79         1.26 o
  -5 -10   6         79.36         82.41         2.42 o
  -5 -10   5          0.85          1.41         1.34 o
  -5 -10   4          9.17          8.29         0.96 o
  -5 -10   3         36.75         39.93         1.58 o
  -5 -10   2          7.11          6.41         0.95 o
  -5 -10   1         68.88         68.60         1.85 o
  -5 -10   0         24.93         23.47         1.11 o
  -5 -10  -1          3.60          3.75         0.82 o
  -5 -10  -2          2.71          3.00         0.74 o
  -5 -10  -3          2.93          2.22         0.96 o
  -5 -11  10         13.59         17.08         1.48 o
  -5 -11   9         28.26         29.55         1.41 o
  -5 -11   8         73.55         71.77         2.22 o
  -5 -11   7          0.34          1.34         1.10 o
  -5 -11   6         14.61         17.99         1.44 o
  -5 -11   5          0.00         -0.16         1.12 o
  -5 -11   4          2.21          2.74         1.11 o
   5  11  -3          2.78          4.46         0.96 o
  -5 -11   2         29.75         31.82         0.84 o
  -5 -11   1         82.51         89.01         1.33 o
  -5 -11   0          8.86          8.63         0.60 o
  -5 -11  -1         24.30         26.73         0.85 o
  -5 -12   7          2.17          1.76         0.84 o
  -5 -12   6         10.22         11.23         1.03 o
  -5 -12   5          2.29          1.95         0.85 o
  -6  12  -1          0.94          0.60         0.81 o
  -6  12  -2         51.51         55.49         1.54 o
  -6  12  -3         38.90         38.78         1.59 o
  -6  12  -4         12.96         17.47         1.11 o
  -6  11   0         42.40         46.51         1.56 o
  -6  11  -1         13.99         12.76         1.23 o
  -6  11  -2         15.65         17.57         1.29 o
  -6  11  -3          0.12          1.28         0.96 o
  -6  11  -3         16.65         21.17         1.66 o
  -6  11  -4          4.18          3.25         0.75 o
  -6  11  -5         14.82         14.81         1.19 o
  -6  11  -6          8.39          8.88         0.74 o
  -6  11  -7         68.12         71.75         1.31 o
  -6  11  -8         26.93         26.81         0.85 o
  -6  10   4        106.23        116.36         2.17 o
  -6  10   3         93.21        100.83         2.00 o
  -6  10   2         78.74         91.20         2.59 o
  -6  10   1          4.85          5.79         0.79 o
  -6  10   0          7.01          8.72         1.13 o
  -6  10   0         23.16         23.19         1.80 o
  -6  10  -1         10.10         11.61         1.36 o
  -6  10  -2          1.49          0.87         0.81 o
  -6  10  -3          0.15         -0.52         1.21 o
  -6  10  -3          3.79          4.31         1.71 o
  -6  10  -4         40.09         39.03         1.25 o
  -6  10  -5          9.41          7.09         0.94 o
  -6  10  -6          4.25          3.40         0.79 o
  -6  10  -7         53.88         53.29         1.43 o
  -6  10  -8         18.92         21.59         0.92 o
  -6  10  -9          0.73          1.01         0.64 o
  -6  10 -10          0.81          1.12         0.80 o
  -6  10 -10          7.86          9.26         1.15 o
  -6   9   6         27.30         32.58         1.23 o
  -6   9   5         20.80         23.34         1.30 o
  -6   9   4         85.84         92.19         2.51 o
  -6   9   3          7.29          7.97         1.28 o
  -6   9   2         20.19         23.22         1.42 o
  -6   9   1          3.42          3.73         0.87 o
  -6   9   0          1.89          1.41         1.28 o
  -6   9   0          2.48          3.44         1.17 o
  -6   9  -1          0.63          1.35         0.90 o
  -6   9  -2          0.99          1.69         0.90 o
  -6   9  -3          0.52          0.58         1.35 o
  -6   9  -3         18.86         14.94         1.88 o
  -6   9  -4        142.64        131.81         1.59 o
  -6   9  -5         75.73         64.35         1.64 o
  -6   9  -6         16.55         17.68         1.06 o
  -6   9  -7         58.40         58.58         1.65 o
  -6   9  -8          0.27          0.20         0.81 o
  -6   9  -9          1.02          1.54         1.05 o
  -6   9  -9          2.12          0.54         1.36 o
  -6   9 -10          0.17          1.32         0.92 o
  -6   9 -10         29.56         33.53         1.58 o
  -6   8   7         14.02         15.63         1.10 o
  -6   8   6          5.81          7.88         1.14 o
  -6   8   5         26.23         30.76         1.63 o
  -6   8   4          6.29          4.37         1.68 o
  -6   8   3        142.46        142.86         2.93 o
  -6   8   2         48.00         52.44         1.93 o
  -6   8   1          2.32          1.55         0.74 o
  -6   8   0          0.36          1.04         1.43 o
  -6   8   0         13.05         13.27         1.38 o
  -6   8  -1          2.51          2.22         0.77 o
  -6   8  -2         58.19         56.34         1.60 o
  -6   8  -3         88.34         83.14         2.65 o
  -6   8  -3        268.04        243.60         4.55 o
  -6   8  -4         33.63         44.25         1.16 o
  -6   8  -5         32.35         26.86         1.66 o
  -6   8  -6          2.16          2.05         0.91 o
  -6   8  -7         69.85         72.19         1.87 o
  -6   8  -8          0.04          0.52         0.84 o
  -6   8  -9          7.61          7.54         1.25 o
  -6   8  -9         29.86         29.93         1.84 o
  -6   8 -10         68.04         78.01         1.87 o
  -6   8 -10         92.85        105.70         2.53 o
  -6   8 -11          7.24         12.68         1.06 o
  -6   7   8          4.84          5.71         0.95 o
  -6   7   7          0.57          1.03         1.09 o
  -6   7   6          7.64          9.88         1.31 o
  -6   7   5         35.01         35.74         1.79 o
  -6   7   4        306.67        311.52         4.98 o
  -6   7   3        145.31        152.18         2.10 o
  -6   7   2         50.23         57.39         1.70 o
  -6   7   1         34.68         36.50         1.14 o
  -6   7   0          9.28          9.57         1.69 o
  -6   7   0         16.85         15.94         1.45 o
  -6   7  -1         28.31         27.13         1.33 o
  -6   7  -1         49.85         45.82         2.47 o
  -6   7  -2          0.20         -0.16         1.45 o
  -6   7  -2         15.77         18.16         2.08 o
  -6   7  -3         28.82         23.93         1.93 o
  -6   7  -3         30.11         30.84         1.61 o
  -6   7  -4         54.46         59.54         1.63 o
  -6   7  -5         15.36         15.61         1.52 o
  -6   7  -6         13.75         14.35         1.11 o
  -6   7  -7          8.52          7.45         1.30 o
  -6   7  -8          1.70          1.77         1.28 o
  -6   7  -8          2.51          1.31         1.72 o
  -6   7  -9         98.16        101.52         2.41 o
  -6   7  -9        188.07        192.94         3.34 o
  -6   7 -10         25.11         29.29         1.43 o
  -6   7 -10         25.87         29.04         1.84 o
  -6   7 -11         17.97         20.04         1.20 o
  -6   6   9          8.14          9.87         1.22 o
  -6   6   8         34.94         39.27         1.58 o
  -6   6   7         95.55        108.88         2.64 o
  -6   6   6        237.18        253.20         3.82 o
  -6   6   5        128.78        131.09         3.03 o
  -6   6   4        552.03        547.31         6.95 o
  -6   6   3        119.75        123.76         2.11 o
  -6   6   2         99.97         96.53         2.66 o
  -6   6   1         33.30         33.44         1.18 o
  -6   6   0         81.40         78.24         1.80 o
  -6   6  -1         58.48         51.06         2.45 o
  -6   6  -1        118.90        114.96         2.25 o
  -6   6  -2          8.83          6.84         1.66 o
  -6   6  -2         69.87         72.21         1.92 o
  -6   6  -3         20.25         17.93         1.88 o
  -6   6  -3         32.64         32.99         2.25 o
  -6   6  -4        145.87        130.78         2.26 o
  -6   6  -5          7.76          5.64         1.43 o
  -6   6  -6          6.91          6.50         1.06 o
  -6   6  -7         53.74         55.73         1.89 o
  -6   6  -8         23.49         25.19         1.72 o
  -6   6  -8         24.95         27.54         2.03 o
  -6   6  -9          1.11          1.70         1.20 o
  -6   6  -9          1.15          0.03         1.64 o
  -6   6 -10          2.71          2.21         1.09 o
  -6   6 -10         13.53         15.74         1.71 o
  -6   6 -11          5.45          5.31         1.06 o
  -6   5   9         18.63         13.08         1.54 o
  -6   5   8          3.03          6.01         1.23 o
  -6   5   7        167.82        177.18         3.42 o
  -6   5   6        128.22        126.91         3.17 o
  -6   5   5         94.13         95.19         2.78 o
  -6   5   4        313.77        319.94         3.51 o
  -6   5   3          9.97         10.25         1.18 o
  -6   5   2         22.30         21.63         1.82 o
  -6   5   1          4.71          4.55         1.15 o
  -6   5   0         13.29         12.21         1.61 o
  -6   5  -1         10.56         11.94         1.34 o
  -6   5  -1         15.50         15.03         2.15 o
  -6   5  -2         63.00         53.33         2.47 o
  -6   5  -2        115.29        108.20         3.04 o
  -6   5  -3          0.25          0.89         1.45 o
  -6   5  -3          3.43          1.61         1.85 o
  -6   5  -4        264.56        230.70         2.93 o
  -6   5  -5        177.80        146.60         3.21 o
  -6   5  -6          2.47          2.41         1.00 o
  -6   5  -7          9.65         10.30         1.43 o
  -6   5  -8          1.24          1.25         1.25 o
  -6   5  -8          3.62          2.10         1.82 o
  -6   5  -9         92.62        106.24         2.43 o
  -6   5  -9        148.51        163.47         3.40 o
  -6   5 -10         19.91         20.24         1.28 o
  -6   5 -10        128.44        132.45         3.04 o
  -6   5 -11          6.74          9.75         1.39 o
  -6   4  10         11.11         11.81         0.99 o
  -6   4   9         11.94         15.33         1.77 o
  -6   4   8          0.09         -0.03         1.16 o
  -6   4   7         18.42         18.64         2.06 o
  -6   4   6          1.53          1.67         1.16 o
  -6   4   6         29.01         30.70         2.35 o
  -6   4   5        157.67        156.05         2.33 o
  -6   4   4        282.89        283.76         2.73 o
  -6   4   3        159.97        155.15         2.02 o
  -6   4   2         84.02         83.74         1.73 o
  -6   4   1          0.04          0.52         0.79 o
  -6   4   0          7.17          8.34         1.31 o
  -6   4  -1          1.06          0.77         1.62 o
  -6   4  -1         27.12         33.13         1.75 o
  -6   4  -2         13.59         12.70         1.78 o
  -6   4  -2         15.87         16.72         1.27 o
  -6   4  -3         54.87         48.83         2.43 o
  -6   4  -3        107.79        112.18         2.04 o
  -6   4  -4         29.77         31.47         1.44 o
  -6   4  -5         56.66         51.66         2.22 o
  -6   4  -6         15.31         13.32         1.19 o
  -6   4  -7         27.61         28.10         1.64 o
  -6   4  -8          1.18          1.12         1.32 o
  -6   4  -8          2.31          4.54         1.76 o
  -6   4  -9         57.92         64.17         1.96 o
  -6   4  -9        112.92        118.79         3.08 o
  -6   4 -10        133.19        139.98         3.12 o
  -6   4 -11          1.30          2.98         1.05 o
  -6   3  10         13.68         17.43         1.19 o
  -6   3   9         39.24         42.09         2.30 o
  -6   3   8          2.03          1.26         0.77 o
  -6   3   7          4.61          7.64         1.30 o
  -6   3   7        104.34        103.00         3.23 o
  -6   3   6         21.74         23.18         1.60 o
  -6   3   6         35.73         34.54         2.35 o
  -6   3   5          1.94          2.22         1.36 o
  -6   3   5         21.12         21.35         2.23 o
  -6   3   4        941.92        885.95         4.26 o
  -6   3   3        680.88        607.97         3.32 o
  -6   3   2         50.03         50.41         1.48 o
  -6   3   1          5.00          3.98         0.82 o
  -6   3   0          1.50          2.70         1.05 o
  -6   3  -1          0.00         -0.51         1.62 o
  -6   3  -1          0.35          1.51         1.51 o
  -6   3  -2         19.50         16.19         1.91 o
  -6   3  -2         87.40         89.08         1.75 o
  -6   3  -3          0.20         -0.15         1.67 o
  -6   3  -3         17.56         17.19         1.31 o
  -6   3  -4         57.75         51.80         1.71 o
  -6   3  -5         15.11         11.99         1.59 o
  -6   3  -6          0.31          0.46         1.03 o
  -6   3  -7         26.28         29.35         1.65 o
  -6   3  -8          2.51          1.27         1.26 o
  -6   3  -8          3.69          3.48         1.80 o
  -6   3  -9        146.81        152.46         3.28 o
  -6   3 -10         13.96         11.22         1.75 o
  -6   3 -11          3.55          3.34         1.06 o
  -6   2  10          7.96          5.54         1.07 o
  -6   2   9          0.42          1.83         0.99 o
  -6   2   8          6.86          6.67         0.92 o
  -6   2   7         68.05         68.24         2.17 o
  -6   2   7         74.06         78.21         2.98 o
  -6   2   6         56.97         54.65         2.11 o
  -6   2   6        156.37        156.19         3.59 o
  -6   2   5         88.66         81.80         1.93 o
  -6   2   5        102.32        103.00         3.18 o
  -6   2   4       1307.35       1218.10         5.00 o
  -6   2   3          3.19          3.18         0.80 o
  -6   2   2         29.53         27.55         1.28 o
  -6   2   1         96.05         84.31         1.45 o
  -6   2   0         18.38         16.73         1.21 o
  -6   2  -1        260.86        239.07         3.11 o
  -6   2  -1        508.58        485.61         4.17 o
  -6   2  -2         75.04         67.31         2.79 o
  -6   2  -2        146.30        141.81         2.05 o
  -6   2  -3         18.27         16.00         1.83 o
  -6   2  -3         18.47         11.26         1.58 o
  -6   2  -4        133.28        122.29         1.81 o
  -6   2  -5         57.86         51.08         2.19 o
  -6   2  -6         10.00          9.26         1.09 o
  -6   2  -7         10.05         11.76         1.40 o
  -6   2  -8          1.54          2.73         1.11 o
  -6   2  -8         23.85         23.54         2.06 o
  -6   2  -9          0.04          0.91         1.02 o
  -6   2  -9          1.10         -0.10         1.77 o
  -6   2 -10          0.80          1.12         0.94 o
  -6   2 -10         24.65         21.63         1.81 o
  -6   2 -11         33.30         35.61         1.35 o
  -6   1  10          1.83          2.57         0.70 o
  -6   1   9          0.50          2.40         1.05 o
  -6   1   8          8.89          9.58         0.98 o
  -6   1   7         33.06         28.87         1.71 o
  -6   1   7         75.68         74.33         3.05 o
  -6   1   6         47.13         44.33         2.03 o
  -6   1   6        145.13        145.75         2.70 o
  -6   1   5          1.01          1.77         1.37 o
  -6   1   5         39.25         39.29         1.94 o
  -6   1   4        580.49        537.47         3.46 o
  -6   1   3         95.36         84.65         1.42 o
  -6   1   2         27.28         24.46         1.34 o
  -6   1   1          3.50          2.72         0.79 o
  -6   1   0         17.58         13.78         1.15 o
  -6   1  -1          0.36          0.52         1.03 o
  -6   1  -1          0.37          0.56         1.22 o
  -6   1  -2         71.50         70.22         2.81 o
  -6   1  -2         90.02         81.91         2.14 o
  -6   1  -3         55.73         53.85         2.55 o
  -6   1  -3        107.84         97.30         2.46 o
  -6   1  -4        269.82        243.64         2.40 o
  -6   1  -5        176.44        156.68         2.55 o
  -6   1  -6          7.83          8.45         0.85 o
  -6   1  -7         52.85         52.96         1.77 o
  -6   1  -8          0.86          0.83         1.15 o
  -6   1  -8          2.47         -0.24         1.81 o
  -6   1  -9         94.67         97.79         2.14 o
  -6   1  -9        187.89        182.45         3.30 o
  -6   1 -10         26.13         26.95         1.26 o
  -6   1 -10         90.74         94.04         2.32 o
  -6   0  11          4.72          2.67         1.07 o
  -6   0  10         29.36         28.49         1.00 o
  -6   0   9          2.09          1.86         0.99 o
  -6   0   8         52.81         50.65         1.44 o
  -6   0   7          1.14          1.06         1.27 o
  -6   0   7         20.11         25.09         1.73 o
  -6   0   6         21.77         18.71         1.64 o
  -6   0   6         42.44         48.52         1.96 o
  -6   0   5        228.29        205.86         3.80 o
  -6   0   5        445.08        450.25         4.10 o
  -6   0   4        575.21        532.48         4.10 o
  -6   0   3         93.41         88.02         1.44 o
  -6   0   2         29.54         25.53         1.39 o
  -6   0   1         46.94         41.81         1.13 o
  -6   0   0          1.42          1.13         1.00 o
  -6   0  -1         27.44         25.97         1.13 o
  -6   0  -2          2.40          0.37         1.54 o
  -6   0  -2         15.31         11.25         2.13 o
  -6   0  -3          3.34          1.97         1.51 o
  -6   0  -3          3.58          1.44         1.93 o
  -6   0  -4         32.50         25.58         0.93 o
  -6   0  -5          7.86          5.58         1.39 o
  -6   0  -6          6.54          5.49         1.02 o
  -6   0  -7          8.24          5.39         1.25 o
  -6   0  -8          5.39          5.55         0.91 o
  -6   0  -9         23.42         22.25         1.33 o
  -6   0  -9         30.65         27.42         1.90 o
  -6   0 -10         30.94         32.66         1.27 o
  -6   0 -10         31.10         36.06         1.67 o
  -6  -1  11         39.10         32.31         1.53 o
  -6  -1  10          2.00          1.88         1.01 o
  -6  -1   9          0.18          0.65         1.11 o
  -6  -1   8          0.04         -0.03         0.89 o
  -6  -1   7         19.98         18.40         1.62 o
  -6  -1   7         21.06         24.41         1.77 o
  -6  -1   6        103.20         92.10         2.76 o
  -6  -1   6        147.96        152.29         2.71 o
  -6  -1   5         40.26         32.75         1.97 o
  -6  -1   5         41.22         35.77         1.92 o
  -6  -1   4       1370.11       1226.17         6.07 o
  -6  -1   3        404.03        346.91         2.94 o
  -6  -1   2         49.67         45.63         1.56 o
  -6  -1   1          5.48          4.63         0.91 o
  -6  -1   0          6.90          5.92         1.15 o
  -6  -1  -1          5.21          4.24         0.87 o
  -6  -1  -2         55.05         51.64         2.30 o
  -6  -1  -2        114.89        103.80         3.17 o
  -6  -1  -3         13.04         10.67         1.68 o
  -6  -1  -3         32.27         24.34         2.43 o
  -6  -1  -4         30.52         20.89         1.90 o
  -6  -1  -5         15.24         14.79         1.54 o
  -6  -1  -6          0.73          0.52         0.94 o
  -6  -1  -7         67.60         65.79         1.82 o
  -6  -1  -8          0.33          0.21         0.83 o
  -6  -1  -9          1.16          0.63         0.73 o
  -6  -2  11         40.74         35.63         1.67 o
  -6  -2  10         28.01         24.26         1.42 o
  -6  -2   9          2.20          1.66         1.58 o
  -6  -2   8          7.44          6.77         0.96 o
  -6  -2   8         15.89         29.39         2.41 o
  -6  -2   7         44.88         40.86         2.03 o
  -6  -2   7         76.27         80.92         2.24 o
  -6  -2   6        104.67         95.00         2.70 o
  -6  -2   6        158.77        163.11         2.72 o
  -6  -2   5         14.38         14.09         1.62 o
  -6  -2   5         98.58         95.81         2.30 o
  -6  -2   4        897.46        846.81         5.02 o
  -6  -2   3        115.44        105.78         1.76 o
  -6  -2   2         80.52         85.61         2.45 o
  -6  -2   1          0.58          0.42         0.94 o
  -6  -2   0         11.18         10.42         1.48 o
  -6  -2   0         13.72         15.07         2.15 o
  -6  -2  -1         63.62         63.23         1.36 o
  -6  -2  -2         64.28         59.27         2.46 o
  -6  -2  -3         28.72         21.69         2.27 o
  -6  -2  -4        103.28         97.78         2.85 o
  -6  -2  -5         33.60         23.31         2.47 o
  -6  -2  -6         39.56         36.84         1.33 o
  -6  -2  -7         59.03         56.64         1.66 o
  -6  -2  -8         24.95         30.62         1.60 o
  -6  -2  -9          0.28          2.13         0.96 o
  -6  -3  12         66.79         48.76         1.28 o
  -6  -3  11          4.97          1.14         1.20 o
  -6  -3  10          2.20          3.43         1.10 o
  -6  -3   9          0.51          0.97         1.50 o
  -6  -3   8         11.28         15.46         1.16 o
  -6  -3   7          6.33          6.12         1.46 o
  -6  -3   7         70.95         90.60         3.27 o
  -6  -3   6         14.74         13.47         1.55 o
  -6  -3   6         35.38         27.35         2.58 o
  -6  -3   5         20.20         17.31         1.66 o
  -6  -3   5         22.04          9.62         2.49 o
  -6  -3   4        291.70        292.16         2.71 o
  -6  -3   3        111.63        107.08         1.96 o
  -6  -3   2         23.33         23.29         1.67 o
  -6  -3   1         15.14         15.13         1.14 o
  -6  -3   0         42.42         44.74         1.93 o
  -6  -3   0         81.46         91.12         3.03 o
  -6  -3  -1         22.68         23.27         1.87 o
  -6  -3  -2         16.40         19.63         1.80 o
  -6  -3  -3        273.11        267.49         4.53 o
  -6  -3  -4         90.73         77.81         2.56 o
  -6  -3  -5         75.27         62.84         3.05 o
  -6  -3  -6         48.10         50.62         2.09 o
  -6  -3  -7         52.15         54.60         2.25 o
  -6  -3  -8          0.00          2.65         1.01 o
  -6  -4  12         21.03         17.22         0.95 o
  -6  -4  11         17.75         16.85         1.51 o
  -6  -4  10          0.55         -0.63         1.02 o
  -6  -4   9          0.40          1.17         1.50 o
  -6  -4   8         19.79         23.17         1.14 o
  -6  -4   7        105.01        102.52         2.64 o
  -6  -4   7        109.40        114.07         3.41 o
  -6  -4   6         28.93         31.77         1.25 o
  -6  -4   6         30.39         21.33         2.41 o
  -6  -4   5         24.63         25.66         1.06 o
  -6  -4   4        314.66        314.57         3.08 o
  -6  -4   3         77.51         78.21         1.70 o
  -6  -4   2         96.35         98.07         2.50 o
  -6  -4   1          5.34          6.97         0.82 o
  -6  -4   0         16.78         23.21         2.16 o
  -6  -4  -1         33.17         31.33         1.95 o
  -6  -4  -2          2.34          4.46         1.57 o
  -6  -4  -3         19.81         27.22         2.22 o
  -6  -4  -4          2.86          3.15         1.49 o
  -6  -4  -5          9.00         12.17         1.90 o
  -6  -4  -6          3.04          6.80         1.32 o
  -6  -4  -7         69.54         75.97         2.14 o
  -6  -5  12          3.69          1.63         0.70 o
  -6  -5  11         38.19         35.73         1.62 o
  -6  -5  10          0.66          1.99         1.03 o
  -6  -5   9         39.06         40.78         2.20 o
  -6  -5   8          0.41          1.12         0.71 o
  -6  -5   7         19.27         19.70         1.08 o
  -6  -5   7         19.38         14.55         2.11 o
  -6  -5   6        123.67        119.83         1.94 o
  -6  -5   6        133.90        124.82         3.24 o
  -6  -5   5         44.00         42.93         1.15 o
  -6  -5   4        566.61        560.62         3.82 o
  -6  -5   3          9.52          7.35         0.96 o
  -6  -5   2         51.61         56.00         1.93 o
  -6  -5   1         21.63         23.00         1.24 o
  -6  -5   0         13.70         19.46         1.46 o
  -6  -5  -1          0.00          2.03         1.37 o
  -6  -5  -2          7.69          8.75         1.50 o
  -6  -5  -3          3.98         11.62         1.81 o
  -6  -5  -4         11.64         10.38         1.45 o
  -6  -5  -5         15.50         19.93         1.90 o
  -6  -5  -6         30.25         29.69         1.39 o
  -6  -6  11        109.58        117.14         2.11 o
  -6  -6  10          0.24          0.61         0.91 o
  -6  -6   9         12.06         15.16         1.16 o
  -6  -6   8          0.18          0.64         0.78 o
  -6  -6   7        141.21        143.52         1.94 o
  -6  -6   7        173.23        199.57         3.34 o
  -6  -6   6        300.21        328.09         2.34 o
  -6  -6   5         17.29         17.41         0.89 o
  -6  -6   4        313.72        324.76         2.80 o
  -6  -6   3        119.42        120.70         2.82 o
  -6  -6   2         45.77         46.81         2.76 o
  -6  -6   1          0.30          0.49         0.89 o
  -6  -6   0          0.62          0.07         1.27 o
  -6  -6   0          2.41          4.38         1.68 o
  -6  -6  -1          2.57          4.38         0.96 o
  -6  -6  -2          0.02          0.57         0.87 o
  -6  -6  -3         17.41         21.30         1.46 o
  -6  -6  -3         17.52         23.51         1.86 o
  -6  -6  -4         28.48         32.30         1.08 o
  -6  -6  -5          8.27         11.92         1.05 o
  -6  -7  10         21.45         19.11         1.05 o
  -6  -7   9         18.21         11.83         1.01 o
  -6  -7   8         13.19         14.46         0.85 o
  -6  -7   7          0.00          1.23         0.64 o
  -6  -7   6         10.09         10.52         0.73 o
  -6  -7   5          1.68          0.63         0.91 o
  -6  -7   4          6.62          7.67         1.75 o
  -6  -7   3          7.04          6.56         1.31 o
  -6  -7   2         20.86         24.74         1.46 o
  -6  -7   1          0.53          0.92         0.81 o
  -6  -7   0         17.00         15.60         1.43 o
  -6  -7   0         23.66         17.22         1.75 o
  -6  -7  -1          1.67          1.67         0.83 o
  -6  -7  -2         37.36         42.08         1.20 o
  -6  -7  -3         31.01         29.46         1.00 o
  -6  -7  -4          3.58          3.83         0.63 o
  -6  -8   8          0.23         -0.10         0.93 o
  -6  -8   7         91.46        100.99         2.16 o
  -6  -8   6         24.58         27.09         1.03 o
  -6  -8   5         10.22          8.99         0.88 o
  -6  -8   4         83.08         91.15         2.43 o
  -6  -8   3         31.99         31.69         1.58 o
  -6  -8   2         76.29         89.25         2.93 o
  -6  -8   1          7.69          9.01         0.83 o
  -6  -8   0         13.29         11.39         0.83 o
  -6  -8  -1          9.40          9.14         0.77 o
  -6  -8  -2          4.91          6.46         0.65 o
  -6  -9   7         14.95         16.39         1.06 o
  -6  -9   6          2.32          2.53         0.92 o
  -6  -9   5         64.60         69.32         1.77 o
  -6  -9   4        105.84        109.51         2.19 o
  -6  -9   3          2.64          4.13         1.00 o
  -6  -9   2        124.20        141.78         2.89 o
  -6  -9   1         85.10         87.21         1.77 o
  -7   8  -1         91.79        103.51         1.78 o
  -7   8  -2          5.18          8.41         1.02 o
  -7   8  -3         23.94         21.95         1.22 o
  -7   8  -4          8.33          6.71         1.32 o
  -7   8  -5          4.70          5.86         0.94 o
  -7   7   3         39.13         46.27         1.71 o
  -7   7   2         80.18         78.52         1.63 o
  -7   7   1         21.98         16.38         1.37 o
  -7   7   0          0.88          2.74         1.02 o
  -7   7  -1          9.24         12.18         1.23 o
  -7   7  -2          1.63          0.45         1.03 o
  -7   7  -3        101.66        103.61         2.20 o
  -7   7  -4         17.45         14.38         1.66 o
  -7   7  -5          3.40          1.62         1.04 o
  -7   7  -6          5.43          6.47         1.28 o
  -7   6   5        315.50        326.04         3.22 o
  -7   6   4        120.61        124.45         2.05 o
  -7   6   3         47.03         56.70         2.20 o
  -7   6   2         17.10         20.13         1.29 o
  -7   6   1          2.39          5.01         1.42 o
  -7   6   0         23.12         23.90         0.97 o
  -7   6  -1         18.09         19.61         1.45 o
  -7   6  -2         81.34         85.70         2.22 o
  -7   6  -3          5.89          7.98         1.29 o
  -7   6  -4         31.95         25.54         1.89 o
  -7   6  -5          4.76          5.05         1.18 o
  -7   6  -6          9.46          7.44         1.38 o
  -7   5   6         39.53         42.28         1.29 o
  -7   5   5        242.29        256.51         3.28 o
  -7   5   4          7.27          7.20         1.15 o
  -7   5   3         24.78         27.47         1.98 o
  -7   5   2         29.75         35.34         1.58 o
  -7   5   1         19.01         24.51         1.32 o
  -7   5   0          0.31          1.11         0.84 o
  -7   5  -1          5.09          7.87         1.36 o
  -7   5  -2          0.11         -0.27         1.20 o
  -7   5  -3          3.02          4.76         1.34 o
  -7   5  -4         32.74         36.48         2.14 o
  -7   5  -5          2.73          1.49         0.71 o
  -7   5  -6         26.38         24.93         1.12 o
  -7   4   6         19.25         17.23         1.38 o
  -7   4   5         69.05         75.33         2.26 o
  -7   4   4         10.44         11.67         1.32 o
  -7   4   3         72.49         77.16         2.84 o
  -7   4   2         10.37         11.16         1.39 o
  -7   4   1         45.06         45.51         1.60 o
  -7   4   0          2.36          3.72         1.34 o
  -7   4   0          6.58          6.93         1.68 o
  -7   4  -1         52.41         55.54         2.10 o
  -7   4  -2         97.92         89.04         2.36 o
  -7   4  -3         34.10         27.00         1.61 o
  -7   4  -4         52.87         42.03         1.48 o
  -7   4  -5          0.02         -0.72         0.72 o
  -7   4  -6         11.04         10.66         0.99 o
  -7   4  -7          3.04          3.80         0.92 o
  -7   3   7          8.66         10.12         1.24 o
  -7   3   6         41.38         46.71         1.84 o
  -7   3   5         49.90         51.00         2.18 o
  -7   3   4         45.86         44.38         2.08 o
  -7   3   3         21.41         23.42         2.11 o
  -7   3   2         24.37         26.28         1.61 o
  -7   3   1         52.89         54.46         1.73 o
  -7   3   0          0.47          1.13         1.30 o
  -7   3  -1         13.79         11.92         1.46 o
  -7   3  -2          1.30          0.28         1.29 o
  -7   3  -3        131.80        114.60         2.53 o
  -7   3  -4         46.30         38.56         1.46 o
  -7   3  -5          2.51          3.34         0.76 o
  -7   3  -6         10.50         11.01         0.95 o
  -7   3  -7          2.57          0.28         1.18 o
  -7   2   7        142.14        167.23         2.42 o
  -7   2   6         22.93         23.72         1.70 o
  -7   2   5         57.79         61.18         2.37 o
  -7   2   4          3.05          2.27         1.20 o
  -7   2   3         64.97         68.99         2.85 o
  -7   2   2          2.71          5.00         1.01 o
  -7   2   1         24.19         34.78         2.51 o
  -7   2   0          0.51          1.83         1.30 o
  -7   2   0          0.99          9.24         2.04 o
  -7   2  -2         10.37          9.79         1.37 o
  -7   2  -2         11.59         18.48         1.99 o
  -7   2  -3          5.89          3.47         0.83 o
  -7   2  -4         51.58         44.21         1.46 o
  -7   2  -5          1.00          1.06         0.70 o
  -7   2  -6         27.73         25.78         1.67 o
  -7   2  -7         40.12         42.42         1.33 o
  -7   1   6          3.03          2.94         1.00 o
  -7   1   6          3.44          4.75         1.49 o
  -7   1   5         19.67         20.37         1.24 o
  -7   1   4         20.38         21.50         1.48 o
  -7   1   4         22.10         22.97         1.88 o
  -7   1   3         61.71         70.17         2.08 o
  -7   1   2          2.84          6.38         1.57 o
  -7   1   1         24.66         32.68         2.48 o
  -7   1   0         21.10         37.62         2.30 o
  -7   1  -1         17.30         30.96         2.18 o
  -7   1  -2         95.52        112.64         2.81 o
  -7   1  -3         52.32         54.84         1.23 o
  -7   1  -4         33.13         36.18         1.98 o
  -7   1  -5          3.28          3.09         1.05 o
  -7   1  -6          9.48          6.95         1.32 o
  -7   0   7          7.03          6.88         1.00 o
  -7   0   6          2.14          3.33         1.03 o
  -7   0   5          2.88          2.65         1.08 o
  -7   0   4          1.80          1.01         1.04 o
  -7   0   4         21.16         36.36         2.30 o
  -7   0   3         65.36         72.21         2.09 o
  -7   0   2          4.30         10.42         1.64 o
  -7   0   1         53.75         64.74         2.93 o
  -7   0   0          6.69         17.12         2.10 o
  -7   0  -1         81.91        108.25         2.81 o
  -7   0  -2        120.66        125.84         2.75 o
  -7   0  -3          7.64          6.17         0.85 o
  -7   0  -4         32.76         25.34         1.78 o
  -7   0  -5          0.41          1.60         0.98 o
  -7   0  -6          5.72         10.83         1.23 o
  -7  -1   8         76.49         84.09         1.72 o
  -7  -1   7          5.20          5.85         0.99 o
  -7  -1   6          0.42          0.15         0.99 o
  -7  -1   5         22.95         22.54         1.35 o
  -7  -1   5         57.13         72.36         2.64 o
  -7  -1   4         11.40         13.26         0.99 o
  -7  -1   3         22.10         26.79         1.51 o
  -7  -1   2         52.91         57.57         2.21 o
  -7  -1   1         43.55         58.94         2.80 o
  -7  -1   0          9.03          2.03         1.99 o
  -7  -1  -1         45.09         45.54         2.25 o
  -7  -1  -2         84.98         98.07         1.59 o
  -7  -1  -3         19.97         15.23         0.89 o
  -7  -1  -4         16.69         19.78         1.52 o
  -7  -1  -5          2.84          4.02         0.93 o
  -7  -2   8        125.71        129.72         1.97 o
  -7  -2   7         64.91         71.61         1.68 o
  -7  -2   6         20.95         22.11         1.24 o
  -7  -2   5          7.19          8.46         1.15 o
  -7  -2   5         48.10         64.43         2.47 o
  -7  -2   4          0.00         -0.21         0.99 o
  -7  -2   4         43.55         62.01         2.40 o
  -7  -2   3         70.47         78.81         1.98 o
  -7  -2   2         10.72          9.93         1.54 o
  -7  -2   1         19.99         19.09         2.21 o
  -7  -2   0         19.14         21.98         1.63 o
  -7  -2  -1         67.05         59.53         2.27 o
  -7  -2  -2          2.23          6.67         1.01 o
  -7  -2  -3         28.57         25.53         0.86 o
  -7  -2  -4          7.93          9.96         1.20 o
  -7  -3   7          5.47          5.34         0.88 o
  -7  -3   6         23.08         25.09         1.22 o
  -7  -3   6         41.56         57.77         2.03 o
  -7  -3   5          3.53          2.78         1.00 o
  -7  -3   5         65.92         86.81         2.53 o
  -7  -3   4         56.18         60.87         1.28 o
  -7  -3   3         23.53         32.61         2.31 o
  -7  -3   2          6.71          6.63         1.38 o
  -7  -3   1          2.27          2.87         1.75 o
  -7  -3   0          5.63          3.82         1.27 o
  -7  -3  -1         10.87          6.65         1.68 o
  -7  -3  -2         39.67         39.76         1.75 o
  -7  -4   6         16.74         18.51         0.76 o
  -7  -4   5        179.60        180.43         2.25 o
  -7  -4   5        247.72        274.80         3.34 o
  -7  -4   4         20.36         23.38         1.46 o
  -7  -4   3         46.79         56.14         2.45 o
  -7  -4   2         14.09         14.93         1.38 o
  -7  -4   1         21.44         14.97         1.82 o
  -7  -4   0         15.38         11.98         1.20 o
  -7  -4  -1         70.57         82.13         1.80 o
  -7  -5   4         51.86         56.00         1.55 o
  -7  -5   3         41.19         46.03         2.02 o
  -7  -5   2         81.76         83.18         1.80 o
  -7  -5   1         34.73         34.10         1.74 o
  -7  -5   0          0.08         -0.90         0.90 o
   0   0   2        713.08        630.05         2.84 o
   0   0   3        116.60        101.26         2.18 o
   0   0   4       1223.07       1093.34         7.58 o
   0   0   5        415.83        377.84         5.14 o
   0   0  -6        540.52        520.35         4.81 o
   0   0  -8         21.26         35.40         1.97 o
   0   0 -10         77.53         64.44         2.63 o
   0   0  13         89.38         71.89         2.51 o
   0   0  15         30.20         25.25         1.87 o
   0   0  17          4.59          6.18         0.88 o
   0  -1  17          0.20          0.18         0.82 o
   0  -1  15         36.54         29.54         1.92 o
   0  -1  13         55.82         44.98         2.15 o
   0  -1  10         55.39         50.43         3.17 o
   0   1  -8        585.72        638.57         6.20 o
   0  -1   6          3.15          2.85         1.10 o
   0  -1   5         32.87         32.00         1.95 o
   0  -1   3          4.49          4.68         1.06 o
   0  -1   2         23.93         27.86         0.79 o
   0   1   1        115.25        106.84         1.15 o
   0   1   2         10.04         12.12         1.02 o
   0   1   3        292.70        260.90         3.59 o
   0   1   4        129.97        107.47         2.85 o
   0   1   5        194.47        183.93         3.91 o
   0  -1  -6        254.35        221.06         3.36 o
   0  -1  -8          2.79         10.95         1.45 o
   0  -1 -10          5.80          7.51         1.51 o
   0   1  11        408.43        365.52         4.77 o
   0   1  13         46.87         41.61         2.18 o
   0   1  15         91.22         80.51         2.60 o
   0   1  17         15.46         15.87         0.94 o
   0  -2  17          0.50          0.21         1.21 o
   0  -2  15          0.06          0.35         1.35 o
   0  -2  13         50.11         46.04         2.16 o
   0  -2  10         12.42          8.89         1.53 o
   0  -2   8       2570.02       2601.26        11.90 o
   0  -2   6       2169.24       2071.57         8.86 o
   0  -2   5       1757.58       1625.71         9.96 o
   0  -2   4       1792.40       1685.46         9.16 o
   0  -2   3        212.96        206.57         2.99 o
   0   2  -2        124.89        123.10         0.87 o
   0   2  -1        216.95        214.35         1.71 o
   0   2   1         39.96         37.61         1.42 o
   0   2   2        221.84        199.26         3.11 o
   0   2   3          3.58          1.47         1.24 o
   0   2   4        204.24        184.93         3.83 o
   0   2   5       1202.42       1043.53         9.31 o
   0  -2  -6        384.28        356.99         4.39 o
   0  -2  -8       1433.05       1452.09        10.12 o
   0   2  10          1.39          0.37         1.16 o
   0   2  11          5.28          4.99         1.40 o
   0   2  12         40.73         48.61         2.25 o
   0   2  13        138.83        115.77         3.12 o
   0   2  15         22.17         17.90         1.65 o
   0   2  17          1.10          1.01         0.68 o
   0  -3  17         84.85         83.23         1.73 o
   0  -3  15         41.65         34.54         2.00 o
   0  -3  13          0.92          1.82         1.35 o
   0  -3  10         14.50         11.83         1.57 o
   0  -3   8        461.31        469.84         5.19 o
   0  -3   6         98.85         84.05         2.07 o
   0  -3   5        216.18        222.38         4.04 o
   0  -3   4        167.52        154.34         3.17 o
   0  -3   3        286.45        265.13         1.51 o
   0   3  -2        216.62        192.89         2.88 o
   0   3  -1          4.83          5.34         0.34 o
   0   3   1          2.48          1.84         1.05 o
   0   3   2       1514.27       1347.43         8.73 o
   0   3   3        468.48        407.81         1.53 o
   0  -3  -4        527.49        485.53         4.58 o
   0   3   5         11.90         11.43         1.82 o
   0  -3  -6        140.11        139.45         3.07 o
   0   3   8        714.58        724.53         7.53 o
   0  -3 -10         56.10         49.99         1.56 o
   0   3  11        276.90        242.67         4.18 o
   0   3  12          4.38          4.73         1.42 o
   0   3  13         41.56         35.91         2.09 o
   0   3  15         20.56         20.24         1.66 o
   0   3  17         63.51         68.06         1.71 o
   0  -4  17          7.15          6.09         0.94 o
   0  -4  15          0.09          0.75         0.92 o
   0  -4  13          0.00         -0.19         1.23 o
   0  -4  11         13.18         11.11         2.45 o
   0  -4  10          2.06          4.10         1.38 o
   0  -4   8         26.22         39.39         1.89 o
   0  -4   6          3.24          3.52         1.17 o
   0  -4   5        658.41        683.28         2.95 o
   0  -4   4        440.10        451.82         2.61 o
   0   4  -3        278.38        243.47         3.82 o
   0   4  -2       1417.28       1361.92         3.38 o
   0  -4   1       1935.69       1981.03        20.52 o
   0   4   1        421.09        360.14         4.76 o
   0  -4  -3         76.15         70.71         2.90 o
   0   4   4        298.96        278.68         3.85 o
   0   4   5         88.94         79.12         2.39 o
   0   4   6         98.15         89.87         2.69 o
   0   4   8         24.94         40.51         2.30 o
   0   4  10        286.65        260.22         4.28 o
   0   4  11        239.20        214.91         4.06 o
   0   4  12        208.71        180.10         3.79 o
   0   4  13         64.62         55.91         2.34 o
   0   4  15         45.94         43.79         1.89 o
   0  -5  17         12.51         11.76         1.41 o
   0  -5  15         32.79         25.67         1.87 o
   0  -5  13          3.75          2.67         1.39 o
   0  -5  10         55.86         51.58         2.36 o
   0  -5   6        244.20        235.63         3.51 o
   0   5  -5          0.28          1.55         0.31 o
   0  -5   4        896.48        891.43         8.64 o
   0   5  -3        385.17        366.76         5.04 o
   0   5  -2       1849.04       1912.06         5.02 o
   0  -5   1        249.83        250.98         1.89 o
   0  -5  -1         10.39          8.45         1.19 o
   0  -5  -2        541.59        498.65         7.10 o
   0  -5  -3          8.89          8.62         1.34 o
   0  -5  -4        101.96         92.91         2.57 o
   0  -5  -5          2.72          3.01         2.08 o
   0  -5  -6         24.62         19.77         2.52 o
   0   5   8          6.44          8.54         1.38 o
   0   5  10        518.62        478.41         5.82 o
   0   5  11        487.18        438.45         5.70 o
   0   5  12        400.02        342.20         5.05 o
   0   5  13          1.38          0.64         1.35 o
   0   5  15         44.61         41.99         1.71 o
   0  -6  17          2.08          1.27         1.29 o
   0  -6  15          6.01          5.38         1.03 o
   0  -6  13        168.73        155.72         3.33 o
   0  -6  10         19.83         15.77         1.80 o
   0  -6   8       2405.73       2524.81        12.65 o
   0  -6   6          8.90         10.48         1.30 o
   0  -6   5        220.40        223.94         3.51 o
   0  -6   4        414.67        404.51         6.47 o
   0   6  -3        436.10        419.84         4.34 o
   0  -6   2        229.61        247.75         1.97 o
   0   6  -1         54.92         64.11         1.00 o
   0  -6  -1         12.37         13.13         1.33 o
   0   6   2          8.65          7.25         1.19 o
   0  -6  -3         74.16         75.58         2.44 o
   0   6   4          0.97          6.05         1.32 o
   0  -6  -5         92.11         74.98         2.63 o
   0  -6  -6          6.87          6.64         1.46 o
   0   6   8        407.73        404.21         3.56 o
   0   6  10         22.25         16.66         1.74 o
   0   6  11          6.94          7.83         1.58 o
   0   6  12        111.89        101.32         2.83 o
   0   6  13         13.70         10.76         1.45 o
   0   6  15         49.14         50.60         1.58 o
   0  -7  17         93.87         93.52         2.61 o
   0  -7  15         23.94         20.85         1.29 o
   0  -7  13        289.62        278.04         3.31 o
   0  -7  11        415.28        418.96         5.31 o
   0  -7  10          0.24          1.21         1.73 o
   0  -7   8        989.83       1062.11         8.66 o
   0  -7   6          0.41          1.22         1.21 o
   0  -7   5         33.85         29.57         2.55 o
   0   7  -4          9.82          9.87         1.28 o
   0   7  -3          1.31          1.22         1.13 o
   0   7  -2          6.23          5.22         1.24 o
   0   7  -1         64.34         63.89         2.05 o
   0  -7  -1         39.30         34.96         1.79 o
   0  -7  -2        311.38        318.76         4.66 o
   0  -7  -3         15.99         21.55         1.73 o
   0  -7  -4          0.01         -0.50         1.33 o
   0  -7  -5          1.58          0.60         1.47 o
   0   7   6         31.88         31.64         1.83 o
   0   7   8         57.45         54.98         1.62 o
   0   7  10         58.54         50.78         2.35 o
   0   7  11         78.28         73.15         2.57 o
   0   7  12         65.80         63.37         2.28 o
   0   7  13          3.77          3.59         1.20 o
   0  -8  17         13.17         12.46         1.06 o
   0  -8  15         14.04         13.24         1.18 o
   0  -8  13          5.67          5.55         1.01 o
   0  -8  11          7.57          5.33         1.02 o
   0  -8  10        129.44        138.69         2.05 o
   0  -8   8         58.60         82.93         2.89 o
   0  -8   6          0.00          0.80         1.26 o
   0  -8   5         80.84         69.63         3.53 o
   0  -8   4          0.05          0.79         1.49 o
   0   8  -3        380.55        362.06         4.80 o
   0   8  -2        102.05        101.75         2.79 o
   0   8  -1        188.89        212.56         3.82 o
   0  -8  -1        143.95        131.64         4.79 o
   0  -8  -2         94.74         98.36         3.02 o
   0  -8  -3        134.77        137.86         3.60 o
   0   8   4        102.24        111.76         4.71 o
   0   8   5         41.95         38.99         2.00 o
   0   8   6         16.35         13.70         1.58 o
   0   8   8         51.34         47.17         1.59 o
   0   8  10        407.85        384.54         5.15 o
   0   8  11        194.79        197.36         2.45 o
   0   8  12         73.02         70.35         2.18 o
   0   8  13          2.51          2.76         1.07 o
   0  -9  17          1.66          0.72         0.86 o
   0  -9  15         10.05         11.25         1.15 o
   0  -9  13         12.24         12.85         1.21 o
   0  -9  12        140.26        126.35         3.33 o
   0  -9  11        299.67        295.30         3.38 o
   0   9 -10         87.81         92.26         1.58 o
   0  -9   8         48.14         58.35         2.61 o
   0  -9   6         19.71         18.35         1.74 o
   0  -9   5        102.43         99.58         4.41 o
   0   9  -4         66.88         73.54         2.62 o
   0   9  -3         54.07         60.21         2.35 o
   0   9  -2        201.59        205.62         4.02 o
   0   9  -1         66.05         64.61         2.50 o
   0   9   1          3.12          2.22         1.55 o
   0  -9  -2          9.17          9.53         2.76 o
   0  -9  -3         11.01         12.59         1.11 o
   0   9   4          5.00          5.47         1.48 o
   0   9   5          2.41          3.09         1.41 o
   0   9   6          1.84          2.34         1.00 o
   0   9   8          9.88          8.36         1.08 o
   0   9  10        493.02        490.48         5.41 o
   0   9  11         69.37         75.99         1.52 o
   0   9  12         16.68         17.03         1.22 o
   0 -10  17         20.53         21.30         1.53 o
   0 -10  15          0.01         -0.07         0.95 o
   0 -10  13        251.56        231.81         3.11 o
   0 -10  12          0.62          2.16         1.36 o
   0  10 -11        555.94        570.87         3.68 o
   0  10 -10         24.57         21.03         1.04 o
   0  10  -8        652.16        698.57         4.65 o
   0 -10   6        255.51        248.53         6.65 o
   0 -10   5         57.46         57.31         3.70 o
   0 -10   4          4.26         10.58         2.72 o
   0  10  -3        182.63        185.03         4.03 o
   0 -10   2        212.31        218.07         4.36 o
   0  10  -1         18.96         20.57         2.81 o
   0 -10  -1         56.97         58.94         1.32 o
   0 -10  -2        174.84        158.62         2.49 o
   0 -10  -3        120.45        125.48         2.31 o
   0  10   4         41.69         41.53         2.20 o
   0  10   5         57.40         52.41         2.39 o
   0  10   6          1.12          1.28         1.04 o
   0  10   8          7.60          7.71         1.05 o
   0  10  10         59.82         60.98         1.40 o
   0  10  11          5.33          4.49         0.70 o
   0 -11  17          1.88          1.61         1.04 o
   0 -11  15         27.58         26.50         1.83 o
   0 -11  13        387.73        369.29         5.33 o
   0 -11  12          0.00          1.06         1.33 o
   0  11 -11        991.56       1006.98         5.83 o
   0  11 -10         22.92         26.53         1.33 o
   0  11  -8        119.60        126.18         2.22 o
   0  11  -6          6.41          6.12         1.00 o
   0  11  -5          3.81          2.77         0.95 o
   0 -11   4         16.92         19.32         0.97 o
   0 -11   3          0.01          0.63         0.77 o
   0 -11   2          0.33          2.72         0.83 o
   0 -11   1         23.78         27.65         1.10 o
   0 -11  -1          9.56          8.31         0.88 o
   0 -11  -2         58.21         56.62         1.76 o
   0  11   3          0.29          0.46         1.41 o
   0  11   4         31.00         28.74         2.04 o
   0  11   5         55.97         52.03         1.66 o
   0  11   6          0.88          0.48         0.95 o
   0  11   8          0.87          0.81         1.16 o
   0  11  10         12.98         13.36         0.79 o
   0 -12  18         35.13         38.12         1.23 o
   0 -12  17         34.91         37.50         1.52 o
   0 -12  15         61.91         61.24         2.22 o
   0 -12  13         54.37         55.24         2.29 o
   0 -12  12        165.70        160.17         3.64 o
   0  12 -11         36.81         33.33         1.38 o
   0  12 -10        166.06        169.98         2.57 o
   0  12  -8         61.21         69.79         1.81 o
   0  12  -6         75.23         71.46         1.82 o
   0 -12   5         19.76         21.44         1.05 o
   0 -12   4         58.33         61.67         1.43 o
   0 -12   3        407.73        404.26         2.71 o
   0 -12   2         46.87         46.94         1.30 o
   0 -12   1          5.49          6.46         0.87 o
   0 -12  -1         25.10         23.75         1.37 o
   0  12   2        156.23        139.29         2.48 o
   0  12   3         91.67         79.95         2.85 o
   0  12   4         96.08         93.50         1.95 o
   0  12   5          4.97          5.00         1.04 o
   0  12   6         10.90         10.22         1.05 o
   0  12   8          0.66          0.15         0.73 o
   0 -13  17          7.89          5.76         0.92 o
   0 -13  15          6.39          5.16         1.29 o
   0 -13  13          0.00          0.19         1.22 o
   0 -13  12         27.28         27.66         1.95 o
   0  13 -11        211.45        225.06         2.80 o
   0  13 -10        124.33        125.54         2.23 o
   0  13  -8         25.14         29.64         1.38 o
   0 -13   6          9.94         10.38         0.94 o
   0 -13   5         26.68         27.11         1.16 o
   0 -13   4          0.17          0.65         0.82 o
   0 -13   3          9.76         10.86         0.93 o
   0 -13   2          0.17          1.95         0.88 o
   0 -13   1          1.17          1.20         0.81 o
   0 -13  -1         13.50         13.09         1.27 o
   0  13   2         15.37         14.66         1.76 o
   0  13   3         41.96         41.43         1.38 o
   0  13   4          5.08          5.70         0.95 o
   0  13   5          3.84          4.88         0.91 o
   0  13   6          2.45          3.60         1.06 o
   0  13   8          0.02         -0.38         0.86 o
   0 -14  15         18.18         20.41         0.97 o
   0 -14  13         22.98         23.95         1.67 o
   0 -14  12         31.13         31.24         1.88 o
   0  14 -11        577.33        583.27         3.50 o
   0 -14  10         10.79         10.91         0.89 o
   0  14  -8          9.24          9.90         0.90 o
   0 -14   6          1.08          1.47         0.80 o
   0 -14   5        189.21        179.41         2.75 o
   0 -14   4         88.54         88.39         2.03 o
   0 -14   3         50.87         50.88         1.33 o
   0 -14   2         12.89         13.13         0.96 o
   0 -14   1          1.85          1.49         1.02 o
   0  14   1         24.00         23.06         1.80 o
   0  14   2        146.17        126.34         2.99 o
   0  14   3         34.93         32.40         1.86 o
   0  14   4         52.46         48.52         1.94 o
   0  14   5         57.61         47.66         1.82 o
   0  14   6          5.00          3.85         1.03 o
   0 -15  15          1.18          1.44         0.58 o
   0 -15  13         60.36         64.31         1.41 o
   0 -15  12         16.79         19.18         1.07 o
   0  15 -11        428.81        449.73         2.83 o
   0 -15  10          6.47          6.89         0.70 o
   0 -15   8          0.48          0.43         0.95 o
   0 -15   6         10.86          9.95         1.06 o
   0 -15   5          5.52          6.30         1.05 o
   0 -15   4         58.26         59.60         1.66 o
   0 -15   3         14.53         15.09         0.91 o
   0 -15   2         11.89         12.34         1.10 o
   0 -15   1          0.00          0.37         0.90 o
   0  15   1          1.29          1.66         1.20 o
   0  15   2         46.83         38.13         1.25 o
   0  15   3          5.78          5.02         0.85 o
   0  15   4          2.56          1.50         0.99 o
   0 -16  13         46.13         49.04         1.05 o
   0 -16  12          1.37          1.70         0.70 o
   0  16 -11         41.87         42.27         0.93 o
   0  16 -10        117.34        123.31         1.49 o
   0 -16   8          1.42          1.44         0.86 o
   0 -16   6         29.84         27.72         1.17 o
   0 -16   5         15.48         16.03         1.05 o
   0 -16   4         49.89         49.43         2.04 o
   0 -16   3        215.98        202.43         3.56 o
   0  16  -2         19.57         17.76         0.95 o
   0  16  -1         16.12         12.06         0.90 o
   0  16   1         20.13         19.08         1.26 o
   0  16   2         79.93         69.28         1.65 o
   0 -17  11         52.16         52.57         1.45 o
   0 -17  10         24.25         22.30         0.66 o
   0 -17   8          6.63          6.44         0.62 o
   0  17  -6         52.48         56.24         1.32 o
   0  17  -5          2.10          2.36         0.77 o
   0  17  -4          1.13          1.53         1.16 o
   0  17  -3         11.26         11.47         1.20 o
   0  17  -2          1.36          1.42         0.97 o
  -1  17  -1          1.53          2.89         0.82 o
  -1  17  -2         10.79          7.50         0.92 o
  -1  17  -3         22.73         16.09         1.05 o
   1 -17   4         63.34         57.28         1.80 o
   1 -17   5         33.97         29.99         1.52 o
   1 -17   6          0.86         -0.21         0.99 o
   1 -17   7          3.30          3.63         0.78 o
  -1  17  -9         41.28         41.66         0.90 o
   1 -17  10        149.53        156.61         1.74 o
   1 -17  11          0.06          1.33         0.59 o
  -1  16   3          0.77          0.71         0.80 o
  -1  16   2          3.42          3.03         0.95 o
  -1  16   0          1.55          0.55         1.12 o
   1 -16   2         51.72         46.68         1.32 o
   1 -16   3         24.18         22.41         1.10 o
   1 -16   4          2.88          1.91         0.68 o
   1 -16   5          7.42          7.56         0.92 o
   1 -16   7          3.36          3.79         0.95 o
   1 -16   9         60.98         60.00         1.53 o
   1 -16  10         58.34         60.29         1.45 o
   1 -16  11        143.41        145.76         1.96 o
   1 -16  12         47.07         47.53         1.21 o
   1 -16  13        268.33        271.19         2.19 o
  -1  15   5          9.68          5.70         0.91 o
  -1  15   4         18.74         16.53         0.80 o
  -1  15   3         13.22         11.78         0.83 o
  -1  15   2          2.75          2.24         0.81 o
  -1  15   0          0.41          0.64         1.27 o
   1 -15   2         16.54         15.59         1.13 o
   1 -15   3          1.55          3.01         0.80 o
   1 -15   4         12.51         11.44         0.90 o
  -1  15  -5         54.49         54.25         1.29 o
   1 -15   7          2.33          1.84         0.99 o
   1 -15   9          0.11          0.25         0.94 o
   1 -15  10        294.47        283.09         3.09 o
   1 -15  11          0.06          0.60         0.91 o
   1 -15  12        326.47        330.99         3.05 o
   1 -15  13         39.23         40.49         1.70 o
   1 -15  14         18.57         19.95         0.93 o
  -1  14   6          1.90          1.04         0.89 o
  -1  14   5          0.31         -0.22         0.73 o
  -1  14   4          0.89          0.62         0.82 o
  -1  14   3          0.39          0.80         0.87 o
  -1  14   2          2.27          2.33         1.42 o
   1 -14   0          2.34          2.41         1.00 o
   1 -14   2          7.29          7.61         0.89 o
   1 -14   3          9.94          9.42         0.92 o
   1 -14   4         73.64         71.02         1.52 o
  -1  14  -5        277.13        274.55         2.64 o
   1 -14   7         16.80         17.69         1.27 o
   1 -14   9          6.07          6.35         1.44 o
   1 -14  10        196.40        195.57         3.88 o
   1 -14  11          7.93          7.23         1.41 o
   1 -14  12        326.95        316.92         4.57 o
   1 -14  14          0.32          0.37         1.07 o
   1 -14  16          0.02         -0.07         0.76 o
  -1  13   7          0.99          0.63         1.01 o
  -1  13   6          4.07          3.75         0.89 o
  -1  13   5          4.59          5.21         0.95 o
  -1  13   4          5.34          4.87         1.44 o
  -1  13   3          5.27          4.11         1.61 o
  -1  13   2         41.95         34.04         2.20 o
   1 -13   0          0.09         -0.53         0.80 o
   1 -13   2        122.46        120.12         1.89 o
   1 -13   3         26.05         27.27         1.17 o
   1 -13   4        105.22        103.40         1.75 o
   1 -13   5         57.48         58.30         1.77 o
   1 -13   7         78.17         70.78         2.64 o
   1 -13   9         68.97         64.52         2.54 o
   1 -13  10         54.53         52.14         2.40 o
   1 -13  11         33.13         34.02         2.05 o
   1 -13  12         37.15         35.62         2.03 o
   1 -13  14         10.19          9.35         1.45 o
   1 -13  16         37.93         41.38         1.58 o
  -1  12   9         48.28         48.94         1.54 o
  -1  12   7          0.19          0.35         0.84 o
  -1  12   6          5.22          3.92         0.99 o
  -1  12   5          0.41          0.67         1.43 o
  -1  12   4         66.05         60.14         2.48 o
  -1  12   3        137.95        119.37         3.32 o
   1 -12  -2         55.28         52.74         1.70 o
   1 -12   0        176.27        177.20         2.24 o
   1 -12   2         32.36         32.71         1.18 o
   1 -12   3         30.66         29.28         1.16 o
   1 -12   4         23.80         25.74         1.09 o
   1 -12   5         17.41         16.10         0.98 o
   1 -12   7          0.29          0.52         1.37 o
   1 -12   9          1.96          2.67         1.28 o
   1 -12  10         33.59         33.40         2.11 o
   1 -12  11         68.07         61.82         2.49 o
   1 -12  12         22.82         21.68         1.84 o
   1 -12  14          3.52          3.95         1.32 o
   1 -12  16          2.01          2.24         1.09 o
  -1  11  11          4.98          4.10         0.79 o
  -1  11  10         95.79        105.21         2.18 o
  -1  11   9          7.65          6.50         1.31 o
  -1  11   7         11.74         11.57         1.09 o
  -1  11   6         22.77         23.23         1.34 o
  -1  11   5         41.64         38.81         2.18 o
  -1  11   4         96.10         90.92         2.98 o
  -1  11   3         46.43         43.57         2.26 o
   1 -11  -2          1.45          1.40         0.83 o
   1 -11   0         46.26         45.13         1.26 o
   1 -11   2          0.01         -0.81         0.81 o
   1 -11   3         17.45         16.23         0.93 o
   1 -11   4        115.53        118.38         1.71 o
   1 -11   5         64.15         67.48         2.41 o
   1 -11   7         13.73         14.01         1.64 o
   1 -11   9         10.07         10.03         1.60 o
   1 -11  10        118.97        108.29         3.14 o
   1 -11  11          2.14          2.24         1.42 o
   1 -11  12         39.66         36.54         1.50 o
   1 -11  14          4.03          3.39         1.04 o
   1 -11  16         43.14         45.22         1.84 o
  -1  10  12          2.79          2.82         0.81 o
  -1  10  11         40.16         43.28         1.65 o
  -1  10  10         31.37         31.38         1.77 o
  -1  10   9         79.00         78.75         1.70 o
  -1  10   7         11.93         10.22         1.13 o
  -1  10   6          4.21          3.73         1.56 o
  -1  10   5          4.28          2.61         1.46 o
  -1  10   4        109.57        104.46         3.05 o
   1 -10  -3        184.52        178.40         2.17 o
   1 -10  -2         46.27         48.09         1.26 o
   1 -10   0          6.82          6.74         0.86 o
   1 -10   2         25.39         28.46         3.09 o
   1 -10   3        214.23        214.40         6.36 o
   1 -10   4        354.92        351.50         8.10 o
   1 -10   5         28.88         39.75         3.31 o
   1 -10   7        154.86        169.20         3.43 o
   1 -10   9          4.36          4.04         1.00 o
   1 -10  10         61.13         60.94         1.75 o
   1 -10  11         23.02         26.06         1.36 o
   1 -10  12         96.84         85.39         2.04 o
   1 -10  14         29.99         30.47         1.43 o
   1 -10  16          4.82          5.46         0.94 o
   1 -10  18          1.08          1.80         0.87 o
  -1   9  13          6.04          6.05         0.89 o
  -1   9  12          0.01          0.27         1.09 o
  -1   9  11         49.75         49.11         2.00 o
  -1   9  10          9.71         11.52         1.54 o
  -1   9   9         79.34         73.46         1.75 o
  -1   9   7          0.00         -0.17         0.96 o
  -1   9   5        104.30         95.50         2.90 o
   1  -9  -4         54.21         50.33         1.62 o
   1  -9  -3          1.24          0.91         0.93 o
   1  -9  -2          6.11          4.91         2.46 o
   1  -9   0         81.95         90.19         4.48 o
   1  -9   2        506.33        496.18         8.78 o
   1  -9   3          0.03          0.21         2.15 o
   1  -9   4         27.93         28.56         2.79 o
   1  -9   5        211.25        230.68         6.29 o
   1  -9   7        244.45        282.12         7.16 o
   1  -9   9          4.14          3.75         0.88 o
   1  -9  11        203.61        192.98         2.78 o
   1  -9  12          5.22          7.12         1.04 o
   1  -9  14          0.41         -0.17         1.00 o
   1  -9  16         49.95         47.50         1.50 o
   1  -9  18         10.69          9.25         1.03 o
  -1   8  14         29.93         29.97         1.15 o
  -1   8  13         18.80         19.08         1.34 o
  -1   8  12         55.21         53.51         2.02 o
  -1   8  11         91.93         87.57         2.68 o
  -1   8   9          0.05          1.23         1.00 o
  -1   8   7          2.41          3.02         1.43 o
  -1   8   5         81.99         82.39         2.59 o
   1  -8  -4        249.33        281.52         7.23 o
   1  -8  -3        296.93        328.52         7.71 o
   1  -8  -2        132.03        130.21         4.98 o
  -1   8   0        472.66        503.09         5.28 o
  -1   8  -2          0.95          1.18         1.03 o
   1  -8   3          8.25          9.05         2.09 o
   1  -8   4        161.95        165.88         4.90 o
   1  -8   5        144.02        142.90         2.96 o
   1  -8   7        400.20        442.06         8.34 o
   1  -8   9        193.60        210.12         6.32 o
   1  -8  11          4.85          6.28         0.97 o
   1  -8  12          0.06          0.37         0.93 o
   1  -8  14          0.01          0.46         0.97 o
   1  -8  16          6.50          5.99         1.00 o
   1  -8  18          1.06          0.00         0.94 o
  -1   7  14          2.82          2.74         1.06 o
  -1   7  13          3.86          4.39         1.20 o
  -1   7  12         11.34         12.06         1.54 o
  -1   7  11          7.97          7.96         1.58 o
   1  -7 -10        243.17        279.69         4.63 o
  -1   7   9        153.36        154.33         2.00 o
  -1   7   7         48.65         52.54         1.57 o
   1  -7  -5        294.72        322.82         5.01 o
   1  -7  -4        297.32        332.38         4.86 o
   1  -7  -3        152.37        159.98         2.70 o
   1  -7  -2          0.09          1.55         0.98 o
  -1   7   0        998.50       1104.73         5.37 o
  -1   7  -2         10.07          9.28         1.09 o
   1  -7   3         12.46         16.78         1.99 o
   1  -7   4        136.18        138.53         4.28 o
   1  -7   5          2.49          2.88         1.02 o
   1  -7   7        513.68        554.60         5.57 o
   1  -7   9          4.03         13.05         2.40 o
   1  -7  11          1.23          5.57         1.36 o
   1  -7  12         34.00         34.72         1.39 o
   1  -7  14          9.85         10.48         1.08 o
   1  -7  16         11.37          9.56         1.07 o
  -1   6  14          0.22          0.82         1.13 o
  -1   6  13         32.50         30.52         1.84 o
  -1   6  12         68.59         61.61         2.43 o
  -1   6  11        200.47        202.38         2.87 o
   1  -6 -10         30.79         34.65         2.29 o
  -1   6   9        113.37        119.13         2.23 o
  -1   6   7        142.15        133.27         5.03 o
  -1   6   6        136.76        146.33         4.88 o
   1  -6  -5         33.23         33.65         1.94 o
   1  -6  -4        473.74        495.24         5.49 o
   1  -6  -3        408.97        421.52         4.79 o
   1  -6  -2        127.59        128.68         2.11 o
   1  -6   0        106.98        109.14         2.15 o
  -1   6  -2        662.06        680.24         3.47 o
   1  -6   3        451.66        432.49         6.43 o
   1  -6   4        146.57        154.98         2.58 o
   1  -6   5        355.68        343.20         3.83 o
   1  -6   7        332.37        392.99         4.50 o
   1  -6   9         26.57         26.74         2.72 o
   1  -6  11          1.14          1.35         1.21 o
   1  -6  12        150.67        150.85         2.34 o
   1  -6  14        129.83        109.45         1.77 o
   1  -6  16          0.36          1.05         1.13 o
  -1   5  16         69.13         70.59         1.60 o
  -1   5  14         69.02         64.75         2.23 o
  -1   5  13         12.29         10.57         1.61 o
  -1   5  12        303.83        267.72         4.54 o
  -1   5  11        452.49        423.75         4.07 o
   1  -5 -10          1.42          2.86         1.69 o
  -1   5   9         76.76         81.04         1.86 o
  -1   5   7        208.02        199.68         4.17 o
  -1   5   6         30.16         29.19         2.68 o
  -1   5   5         51.79         51.51         2.08 o
   1  -5  -4        338.94        311.56         4.24 o
   1  -5  -3         19.04         16.99         0.88 o
   1  -5  -2         10.47          8.35         1.07 o
   1  -5   0        142.70        160.02         3.69 o
  -1   5  -2        568.03        522.84         2.15 o
   1  -5   3        686.63        673.92         7.18 o
   1  -5   4        556.81        565.43         2.75 o
   1  -5   5        533.64        587.94         4.61 o
   1  -5   7       1409.75       1549.68         8.48 o
   1  -5   9          0.75          2.59         1.19 o
   1  -5  11         82.34         91.65         2.56 o
   1  -5  12          0.04          0.81         1.25 o
   1  -5  14          3.72          3.39         0.97 o
   1  -5  16          2.64          2.29         0.91 o
  -1   4  16         10.33          8.83         0.83 o
  -1   4  14          1.31          1.21         1.26 o
  -1   4  12        380.94        344.15         5.08 o
  -1   4  11        191.10        174.55         2.72 o
   1  -4 -10         26.01         28.08         2.03 o
  -1   4   9         47.11         52.33         1.55 o
   1  -4  -7         24.50         28.52         1.94 o
   1  -4  -5        208.81        191.73         3.37 o
   1  -4  -4        165.36        182.97         2.20 o
  -1   4   3         72.84         90.54         1.41 o
   1  -4  -2          8.02          7.09         1.01 o
  -1   4   0        339.19        345.41         3.33 o
   1  -4   2         85.55         82.48         0.99 o
   1  -4   3       1289.71       1362.31         4.08 o
   1  -4   4         47.25         58.03         0.91 o
   1  -4   5         21.12         25.63         0.81 o
   1  -4   7       3284.23       3559.79        12.53 o
   1  -4   9         27.75         37.84         1.91 o
   1  -4  12         59.19         52.11         2.17 o
   1  -4  14          0.08          0.13         0.95 o
   1  -4  16          4.80          3.31         1.39 o
  -1   3  16          1.29          1.15         0.79 o
  -1   3  14          1.39          1.46         1.38 o
  -1   3  12          0.79          1.67         1.09 o
  -1   3  11         49.57         43.21         1.58 o
   1  -3  -9        552.50        558.76         6.99 o
   1  -3  -7        116.54         95.75         2.75 o
   1  -3  -5        157.20        151.83         2.87 o
   1  -3  -4       1335.24       1300.43         5.48 o
   1  -3  -3        374.01        378.21         2.45 o
   1  -3  -2          7.78          4.35         0.74 o
   1  -3   0        968.01        975.52         2.61 o
   1  -3   2         20.75         19.19         0.54 o
   1  -3   4          5.74          7.43         0.76 o
   1  -3   5          2.65          3.63         0.78 o
   1  -3   7       3382.54       3393.68        12.17 o
   1  -3   9          0.24          1.75         1.14 o
   1  -3  11          0.02          3.49         2.68 o
   1  -3  12          7.94          6.22         1.40 o
   1  -3  14          8.30          5.26         1.45 o
   1  -3  16          1.76          1.40         0.91 o
  -1   2  16          0.13          0.44         0.87 o
  -1   2  14         29.78         23.61         1.84 o
  -1   2  12        182.22        162.66         2.61 o
  -1   2  11        156.15        146.56         2.42 o
   1  -2  -9          9.25         10.49         1.59 o
   1  -2  -7        314.82        281.58         4.24 o
  -1   2   6        465.06        448.02         6.89 o
   1  -2  -5          3.63          6.57         1.13 o
   1  -2  -4         27.89         22.35         1.23 o
   1  -2  -3        141.26        132.29         1.65 o
   1  -2  -2          2.64          1.10         0.49 o
   1  -2   0        122.85        124.65         0.67 o
   1  -2   1        748.68        710.18         4.42 o
   1  -2   2        239.18        217.59         1.11 o
   1  -2   3        396.99        420.51         2.04 o
   1  -2   4          1.25          3.37         0.98 o
   1  -2   5          0.32          0.71         0.79 o
   1  -2   7         23.36         26.27         1.49 o
   1  -2   9          8.47         11.95         1.42 o
   1  -2  11         12.16          7.45         1.15 o
   1  -2  12        174.43        153.97         3.31 o
   1  -2  14        207.84        158.86         3.54 o
   1  -2  16          1.01          0.69         0.91 o
   1  -2  18          0.01         -0.02         1.06 o
  -1   1  16         85.76         85.06         1.77 o
  -1   1  14         37.67         34.59         2.04 o
  -1   1  12       1894.67       1733.95         7.81 o
  -1   1  11        574.63        555.33         4.29 o
   1  -1  -9        121.93        130.77         3.36 o
   1  -1  -7        141.08        148.54         3.07 o
   1  -1  -5         32.73         33.28         1.46 o
  -1   1   4        158.52        171.64         1.90 o
  -1   1   3          0.01          0.25         0.53 o
  -1   1   2         36.64         32.49         0.58 o
   1  -1   0          8.31          8.80         0.23 o
   1  -1   1       3489.06       3069.83        19.35 o
   1  -1   2         89.72         67.11         0.73 o
  -1   1  -3       1855.91       1690.65         4.26 o
  -1   1  -4       1899.74       1750.23         6.54 o
  -1   1  -5        261.93        257.77         2.99 o
  -1   1  -7       1904.75       2034.39         7.32 o
  -1   1  -9          1.34         -1.22         1.22 o
   1  -1  11        122.61        110.85         4.65 o
   1  -1  12          8.45          7.22         1.44 o
   1  -1  14          2.37          4.03         1.41 o
   1  -1  16         12.59         11.41         1.08 o
   1  -1  18         17.53         18.01         0.90 o
  -1   0  18         61.37         65.72         1.57 o
  -1   0  16         10.88         11.31         1.10 o
  -1   0  14         38.73         37.73         2.04 o
  -1   0  12        713.93        669.74         6.41 o
  -1   0  11        353.48        350.96         3.35 o
   1   0  -9         10.65         19.03         1.77 o
   1   0  -7         16.09         21.28         1.60 o
  -1   0   6         56.36         53.63         2.63 o
  -1   0   5         14.47         18.98         1.22 o
  -1   0   4        137.70        141.87         3.21 o
   1   0  -3         77.31         73.20         1.41 o
   1   0  -2          4.05          5.17         0.48 o
  -1   0   1          0.05          0.37         0.30 o
  -1   0   0         22.43         25.69         0.55 o
  -1   0  -1         84.04         88.61         1.00 o
   1   0   2        163.53        152.42         1.02 o
  -1   0  -3        527.95        520.02         2.69 o
  -1   0  -4         23.66         26.30         0.89 o
  -1   0  -5         36.45         41.53         1.06 o
  -1   0  -7       3190.91       3248.12        13.02 o
  -1   0  -9          8.70          4.60         1.40 o
   1   0  11          1.01          3.06         1.22 o
   1   0  12         40.24         35.75         1.93 o
   1   0  14          0.20          0.11         1.45 o
   1   0  16         68.22         57.31         2.19 o
   1   0  18         16.55         18.87         0.83 o
  -1  -1  18         43.25         44.12         1.43 o
  -1  -1  16          0.44          0.24         0.94 o
  -1  -1  14         37.97         36.32         1.99 o
  -1  -1  12          0.43          1.28         1.30 o
   1   1 -11         16.42         16.62         1.76 o
  -1  -1   9        326.33        330.88         4.82 o
  -1  -1   7        895.73        816.05         9.37 o
  -1  -1   6         88.21         77.53         3.00 o
  -1  -1   5         62.39         66.32         2.61 o
  -1  -1   4       2884.30       2622.05         8.33 o
  -1  -1   3         99.59         94.49         1.56 o
   1   1  -2          1.95          3.67         0.47 o
   1   1   0         91.24         89.14         0.75 o
  -1  -1  -2          4.82          4.58         0.51 o
   1   1   3          0.03          1.81         0.61 o
   1   1   4        257.49        230.77         2.04 o
  -1  -1  -5        683.31        649.61         5.19 o
  -1  -1  -7        797.63        839.68         6.98 o
  -1  -1  -9          0.08          1.38         1.46 o
   1   1  11          1.39          0.31         1.16 o
   1   1  12          4.04          3.05         1.39 o
   1   1  14          1.44          0.87         1.46 o
   1   1  16          0.28          0.10         1.28 o
   1   1  18         43.81         58.09         1.42 o
  -1  -2  18          7.84          8.51         1.06 o
  -1  -2  16          5.34          5.58         1.35 o
  -1  -2  14         78.95         74.80         2.53 o
  -1  -2  12          8.16         10.73         1.46 o
  -1  -2  11         91.58         87.73         3.06 o
  -1  -2   9          5.97          5.12         1.36 o
  -1  -2   7          1.63          2.84         1.10 o
  -1  -2   5          2.65          4.85         1.04 o
  -1  -2   4        249.09        275.21         2.97 o
   1   2  -3        305.21        305.92         2.19 o
   1   2  -2          3.46          1.53         0.45 o
  -1  -2   0          4.41          4.37         0.81 o
  -1  -2  -2         27.47         27.79         1.30 o
  -1  -2  -3       1002.65        904.30         3.84 o
  -1  -2  -4        213.34        222.42         3.08 o
   1   2   5        486.53        443.21         4.61 o
   1   2   7         74.11         87.16         2.62 o
  -1  -2  -9        151.97        152.62         3.79 o
   1   2  11         18.68         17.53         1.67 o
   1   2  12         27.68         22.37         1.78 o
   1   2  14        100.15         81.90         2.66 o
   1   2  16          5.72          6.20         1.27 o
  -1  -3  18          0.92          2.99         1.22 o
  -1  -3  16         81.74         84.63         2.44 o
  -1  -3  14        803.26        834.69         5.35 o
  -1  -3  12       3353.39       3377.84        13.23 o
  -1  -3  11        130.36        122.89         3.58 o
  -1  -3   9        368.05        377.93         5.15 o
  -1  -3   7        591.93        595.97         5.57 o
  -1  -3   5         50.90         55.41         1.77 o
   1   3  -4         29.80         26.68         0.97 o
   1   3  -3         17.91         19.02         0.80 o
   1   3  -2        550.67        565.25         2.13 o
  -1  -3   0          5.55          3.80         0.98 o
  -1  -3  -2         63.16         51.39         1.70 o
  -1  -3  -3        238.14        235.46         3.30 o
  -1  -3  -4         45.61         36.04         2.41 o
  -1  -3  -5        272.84        252.02         5.44 o
  -1  -3  -7         76.00         87.43         4.05 o
   1   3   9          1.95          2.95         1.30 o
   1   3  11        142.65        136.75         2.23 o
   1   3  12          0.08          0.20         1.32 o
   1   3  14          0.14         -0.06         1.33 o
   1   3  16          1.00          0.66         1.01 o
   1   3  17          4.85          6.87         0.86 o
  -1  -4  18          5.07          5.33         1.19 o
  -1  -4  16          0.42         -0.40         1.20 o
  -1  -4  14         37.43         39.55         1.95 o
  -1  -4  11        142.94        154.18         5.56 o
  -1  -4   9         19.61         28.84         1.89 o
  -1  -4   7          2.86          8.00         1.39 o
   1   4  -6         97.96        109.95         2.66 o
   1   4  -5         11.46         11.12         0.88 o
   1   4  -4          3.62          3.66         0.70 o
   1   4  -3        121.06        142.04         1.80 o
   1   4  -2       1225.03       1288.40         4.86 o
  -1  -4   0        489.84        488.46         4.25 o
  -1  -4  -2       1300.47       1198.91         7.34 o
  -1  -4  -3         14.87         18.87         1.39 o
  -1  -4  -4          0.57          1.81         1.29 o
  -1  -4  -5        152.56        134.14         3.11 o
  -1  -4  -7        401.10        408.80         8.33 o
   1   4   9          0.06          1.16         1.31 o
   1   4  10          2.52          3.46         1.36 o
   1   4  11        137.02        130.66         2.25 o
   1   4  12          7.77          8.30         1.60 o
   1   4  14         10.38          9.22         1.43 o
   1   4  16         20.94         20.93         1.18 o
  -1  -5  18         22.58         26.50         1.58 o
   1   5 -16         81.98         82.09         2.68 o
   1   5 -14        153.67        175.10         3.90 o
   1   5 -12         36.44         36.64         2.20 o
  -1  -5  11        122.40        122.47         5.04 o
  -1  -5   9         20.72         27.57         1.82 o
  -1  -5   7         21.17         12.88         1.50 o
   1   5  -5          2.46          2.71         0.46 o
   1   5  -4       1843.61       1833.92         9.16 o
   1   5  -3         41.17         39.08         1.68 o
   1   5  -2        709.10        781.73         3.98 o
   1   5   0         53.58         39.78         0.66 o
   1   5   2          5.08          5.70         1.16 o
  -1  -5  -3          0.99          2.12         1.25 o
  -1  -5  -4        101.45         97.20         2.80 o
  -1  -5  -5        240.35        230.55         4.24 o
  -1  -5  -7         17.70         20.41         3.02 o
   1   5   9         30.28         27.69         1.84 o
   1   5  10         22.75         21.97         1.81 o
   1   5  11        107.70        104.10         2.03 o
   1   5  12         45.09         47.24         1.52 o
   1   5  14          0.18         -0.56         1.16 o
  -1  -6  18         39.66         43.68         1.80 o
   1   6 -16          1.02          1.57         0.79 o
   1   6 -14         50.64         55.10         1.71 o
   1   6 -11        419.38        465.98         5.66 o
  -1  -6   9         70.46         74.31         2.79 o
  -1  -6   7        179.16        184.11         3.69 o
  -1  -6   5          2.26          5.46         1.94 o
   1   6  -4        121.17        136.93         2.92 o
   1   6  -3         31.17         23.24         1.56 o
   1   6  -2         21.41         19.80         0.76 o
  -1  -6   0         25.64         29.27         2.46 o
   1   6   2          6.35          5.26         1.32 o
  -1  -6  -3         17.55         15.63         1.58 o
  -1  -6  -4        487.74        491.19         6.15 o
  -1  -6  -5         34.99         34.12         2.14 o
   1   6   7         23.50         27.88         1.24 o
   1   6   9          4.32          4.26         1.41 o
   1   6  10        154.12        137.58         3.28 o
   1   6  11         71.75         75.99         1.81 o
   1   6  12        293.18        298.06         2.96 o
   1   6  14         12.55         13.45         1.23 o
  -1  -7  18          5.40          5.00         1.15 o
   1   7 -16          2.65          2.78         0.79 o
   1   7 -14        474.81        500.28         3.52 o
   1   7 -12       2611.03       2744.09        13.90 o
   1   7 -11         16.65         16.43         1.25 o
  -1  -7   9        437.61        489.77         6.45 o
  -1  -7   7        423.49        428.68         5.68 o
  -1  -7   5         13.92         10.63         1.91 o
   1   7  -4          6.02          7.03         1.45 o
   1   7  -3         27.54         28.17         1.82 o
   1   7  -2        848.67        839.48         7.18 o
  -1  -7   0          0.43          1.60         1.98 o
  -1  -7  -2         56.74         54.93         2.34 o
  -1  -7  -3         15.21         20.57         1.90 o
  -1  -7  -4        388.25        391.48         5.89 o
   1   7   5         84.37         85.59         2.56 o
   1   7   7         47.25         41.30         1.46 o
   1   7   9         59.86         52.92         1.58 o
   1   7  10         15.97         17.11         1.62 o
   1   7  11          2.63          3.15         0.96 o
   1   7  12          5.22          7.04         0.92 o
   1   7  14          1.86          1.75         0.77 o
  -1  -8  18         12.45         14.02         1.31 o
   1   8 -16         33.71         37.30         1.12 o
   1   8 -14          0.02          1.28         0.82 o
   1   8 -12        413.24        405.05         3.20 o
   1   8 -11          0.90          0.87         0.79 o
  -1  -8   9         47.85         59.11         3.66 o
  -1  -8   7          9.06         12.14         1.71 o
  -1  -8   5        498.36        488.41         8.56 o
   1   8  -4        334.09        346.57         5.09 o
   1   8  -3        937.86        943.99         8.15 o
   1   8  -2       1211.92       1229.19         9.33 o
   1   8   0        266.45        252.98         4.45 o
  -1  -8  -2        242.86        252.45         6.85 o
  -1  -8  -3          8.79         11.29         1.92 o
   1   8   4        174.80        182.96         3.54 o
   1   8   5         84.02         82.38         1.75 o
   1   8   7          6.71          4.98         1.02 o
   1   8   9         79.27         82.32         1.82 o
   1   8  10         45.56         44.23         1.46 o
   1   8  11        176.59        183.04         2.26 o
   1   8  12         30.80         32.50         1.03 o
  -1  -9  18          9.36         11.30         1.19 o
   1   9 -16         83.68         89.35         1.79 o
   1   9 -14         13.50         15.97         0.99 o
   1   9 -12         27.14         30.10         1.15 o
   1   9 -11        236.46        237.31         2.50 o
   1   9  -9         39.06         45.50         1.50 o
  -1  -9   7         21.56         20.88         1.90 o
  -1  -9   6         73.85         92.69         4.64 o
  -1  -9   5          8.38          8.65         2.15 o
   1   9  -4        536.78        560.10         6.76 o
   1   9  -3         77.93         72.28         2.72 o
   1   9  -2        689.56        695.81         7.56 o
   1   9   0         66.51         66.14         2.85 o
  -1  -9  -2          6.40          6.33         0.99 o
  -1  -9  -3          0.09          0.04         0.94 o
   1   9   4         62.82         58.43         2.39 o
   1   9   5          7.52          7.27         1.53 o
   1   9   7         20.14         18.78         1.21 o
   1   9   9        212.45        216.24         2.55 o
   1   9  10         21.59         22.13         1.12 o
   1   9  11        412.52        425.31         2.83 o
  -1 -10  18         88.55        100.10         2.13 o
   1  10 -16         24.93         25.88         1.14 o
   1  10 -14         10.03         11.91         1.11 o
   1  10 -12        424.92        422.79         4.00 o
   1  10 -11        132.37        132.86         2.37 o
   1  10  -9        402.00        422.01         3.87 o
   1  10  -7         25.21         26.20         1.27 o
   1  10  -5         44.53         51.73         2.13 o
  -1 -10   4        171.27        187.58         2.57 o
  -1 -10   3          0.11         -0.02         0.85 o
  -1 -10   2         16.28         14.84         1.12 o
  -1 -10   0          2.44          3.21         0.81 o
  -1 -10  -2         19.83         17.28         1.25 o
   1  10   3         58.95         58.05         2.43 o
   1  10   4        168.22        146.91         3.49 o
   1  10   5          4.56          3.20         1.52 o
   1  10   7          3.10          4.45         0.97 o
   1  10   9          8.13          8.09         0.75 o
   1  10  10        164.26        178.58         2.89 o
   1  10  11        148.20        145.82         2.05 o
  -1 -11  18          6.02          5.42         0.88 o
  -1 -11  16          8.06          7.11         1.28 o
   1  11 -14          8.00          9.51         1.04 o
   1  11 -12        698.16        696.94         5.02 o
   1  11 -11          1.37          2.68         1.04 o
   1  11  -9        188.29        187.62         2.72 o
   1  11  -7         21.78         21.55         1.27 o
  -1 -11   6        123.96        130.00         3.33 o
  -1 -11   5          0.00          0.07         0.73 o
  -1 -11   4          0.66         -0.05         0.75 o
  -1 -11   3          2.26          2.83         1.01 o
  -1 -11   2        208.74        211.37         2.29 o
  -1 -11   0         22.88         19.04         1.26 o
  -1 -11  -2          5.85          4.31         1.07 o
   1  11   3         44.81         42.56         2.26 o
   1  11   4        236.48        214.87         4.10 o
   1  11   5          0.24          1.17         1.48 o
   1  11   7         10.56          9.14         1.56 o
   1  11   9         97.04         97.32         1.48 o
   1  11  10          0.20          1.05         0.88 o
  -1 -12  16          9.97         11.32         1.27 o
   1  12 -14          4.58          5.06         0.95 o
  -1 -12  13         12.40         12.55         1.59 o
   1  12 -12        263.80        269.53         3.11 o
   1  12 -11         18.50         20.12         1.03 o
   1  12  -9         24.74         25.62         1.34 o
  -1 -12   7         10.86         11.04         0.95 o
  -1 -12   6          0.03          0.42         0.96 o
  -1 -12   5        141.97        144.96         1.99 o
  -1 -12   4        148.31        149.11         2.56 o
  -1 -12   3        262.48        242.32         3.19 o
  -1 -12   2        387.73        380.46         3.09 o
  -1 -12   0         13.82         13.49         1.23 o
   1  12   2          8.33          6.28         1.59 o
   1  12   3         29.94         25.72         1.92 o
   1  12   4        195.36        177.09         3.61 o
   1  12   5         17.21         16.18         1.68 o
   1  12   7          0.10          0.48         1.20 o
  -1 -13  16         12.65         17.52         1.19 o
  -1 -13  14         16.54         17.64         0.83 o
  -1 -13  13          7.22          6.88         0.78 o
  -1 -13  12          4.90          5.31         0.80 o
   1  13 -11         83.60         87.15         1.33 o
   1  13  -9        139.38        133.93         1.68 o
  -1 -13   7         16.64         19.00         1.03 o
  -1 -13   6          4.74          5.04         0.85 o
  -1 -13   5          9.35         11.32         0.95 o
  -1 -13   4        102.32        100.20         2.20 o
  -1 -13   3         61.88         60.71         1.83 o
  -1 -13   2         61.35         59.37         1.69 o
  -1 -13   0          5.56          4.88         1.05 o
   1  13   2          0.17          0.05         1.28 o
   1  13   3          0.53          0.64         0.96 o
   1  13   4          7.76          8.52         1.45 o
   1  13   5          5.08          4.03         1.40 o
   1  13   7          4.57          3.25         0.68 o
  -1 -14  14          0.51         -0.12         0.56 o
  -1 -14  13          7.55          9.25         0.73 o
  -1 -14  12        117.23        122.56         1.59 o
   1  14 -11         42.63         44.66         1.00 o
   1  14 -10         89.65         93.92         1.87 o
   1  14  -9        125.21        116.29         1.52 o
  -1 -14   7          2.46          2.43         0.81 o
  -1 -14   6          0.02          0.29         0.79 o
  -1 -14   5         18.96         18.82         1.32 o
  -1 -14   4         79.45         73.23         2.72 o
  -1 -14   3         17.05         16.07         1.20 o
  -1 -14   2         16.53         15.85         0.94 o
   1  14   0          0.71          0.07         0.76 o
   1  14   2         15.53         14.05         1.52 o
   1  14   3          0.09          1.44         1.29 o
   1  14   4         18.01         15.43         1.38 o
   1  14   5          1.95          1.47         0.71 o
   1  14   6          0.02         -0.30         0.77 o
  -1 -15  14         19.14         20.00         1.06 o
  -1 -15  13          3.95          5.15         0.56 o
  -1 -15  12         20.14         19.93         0.77 o
   1  15 -11         17.53         18.87         0.72 o
   1  15 -10         14.36         12.62         0.70 o
   1  15  -9        101.84        109.23         1.34 o
  -1 -15   7          2.49          2.77         0.68 o
  -1 -15   6          3.62          3.58         1.38 o
  -1 -15   5          0.74          1.77         1.01 o
  -1 -15   4          1.13          0.84         1.23 o
  -1 -15   3         12.31         10.17         0.85 o
   1  15  -2         52.80         48.35         1.20 o
   1  15   0          0.20          0.30         0.85 o
   1  15   2          0.07         -0.49         1.11 o
   1  15   3         64.29         58.12         1.73 o
   1  15   4         39.69         37.59         1.27 o
  -1 -16  12         14.96         15.18         0.99 o
   1  16 -11         31.79         33.41         0.94 o
   1  16 -10         79.00         82.47         1.45 o
   1  16  -9          2.43          2.53         0.80 o
   1  16  -7          1.73          2.43         0.87 o
  -1 -16   6          0.82          0.48         0.88 o
  -1 -16   5          1.01          1.34         0.86 o
  -1 -16   4          0.00         -0.28         0.83 o
   1  16  -3          4.52          3.30         1.31 o
   1  16  -2         27.30         25.74         1.00 o
   1  16   0         10.22          8.35         1.04 o
   1  16   1         45.54         44.33         1.33 o
   1  17  -9         52.71         51.80         0.99 o
   1  17  -7          0.36          0.06         0.66 o
   1  17  -6          4.66          3.85         1.04 o
   1  17  -5         18.41         17.25         1.25 o
   1  17  -4          5.15          6.27         1.04 o
  -2  17  -1        214.88        182.41         2.20 o
  -2  17  -2         21.31         17.21         1.08 o
  -2  17  -3          6.27          4.52         0.94 o
  -2  17  -4         14.00         10.80         1.00 o
   2 -17   5          2.02          2.02         0.86 o
   2 -17   6         50.48         44.12         1.41 o
   2 -17   8          2.23          2.13         0.66 o
   2 -17   9          7.33          6.17         0.66 o
   2 -17  10         77.80         81.34         1.74 o
  -2  16   1        290.14        273.65         2.15 o
  -2  16  -1         12.33          8.77         1.28 o
  -2  16  -2          8.98          8.93         1.28 o
   2 -16   3          3.63          3.44         0.81 o
   2 -16   4          0.05         -0.06         0.79 o
   2 -16   5          3.55          3.71         0.69 o
   2 -16   6         31.55         31.04         0.94 o
   2 -16   8          0.01         -0.76         0.79 o
   2 -16   9          2.83          2.50         0.82 o
   2 -16  10         10.64         11.03         0.89 o
   2 -16  11        286.78        294.75         2.45 o
   2 -16  12         68.97         71.00         1.21 o
  -2  15   4          0.90          0.96         0.65 o
  -2  15   3         49.43         48.25         1.17 o
  -2  15   1        206.40        172.00         3.20 o
  -2  15  -1          0.02          0.86         1.30 o
   2 -15   2         11.77         10.92         1.05 o
   2 -15   3          8.41         10.45         0.85 o
   2 -15   4         23.51         25.98         0.89 o
   2 -15   5         53.38         55.63         1.28 o
   2 -15   6          0.13          0.28         0.95 o
   2 -15   8          0.70          0.45         0.92 o
   2 -15   9         11.45         11.93         1.07 o
   2 -15  10          0.97          0.70         0.82 o
   2 -15  11         20.47         21.17         1.09 o
   2 -15  12         34.69         37.67         1.19 o
   2 -15  13         23.19         22.46         0.92 o
  -2  14   6         23.84         25.12         0.83 o
  -2  14   5          9.33          8.73         0.83 o
  -2  14   4         20.92         17.88         1.03 o
  -2  14   3          5.22          5.28         1.42 o
  -2  14   1          5.47          3.36         1.46 o
   2 -14   1         38.22         40.48         1.23 o
   2 -14   2          1.68          2.09         0.82 o
   2 -14   3         14.72         15.84         0.99 o
   2 -14   4         87.17         87.36         1.62 o
   2 -14   5         11.71         12.11         1.15 o
   2 -14   6         50.71         50.04         1.31 o
   2 -14   8          2.60          2.49         0.96 o
   2 -14   9          6.82          7.15         1.10 o
   2 -14  10         65.83         61.95         2.33 o
   2 -14  11        153.53        154.93         3.26 o
   2 -14  12        166.57        166.03         3.19 o
   2 -14  13         19.57         23.29         1.52 o
   2 -14  15          3.09          3.36         0.82 o
  -2  13   8          0.10         -0.50         0.80 o
  -2  13   7          1.33          3.56         1.09 o
  -2  13   6         16.66         14.78         0.99 o
  -2  13   5         12.98         10.82         1.01 o
  -2  13   4          9.93          9.37         1.61 o
  -2  13   3         31.83         31.02         2.05 o
   2 -13  -1          1.06          0.62         1.07 o
   2 -13   1         68.76         64.75         1.49 o
   2 -13   2         40.77         38.54         1.28 o
   2 -13   3         48.17         46.86         1.34 o
   2 -13   4          2.56          2.95         0.84 o
   2 -13   5          0.11          0.55         1.55 o
   2 -13   6        195.08        194.68         2.27 o
   2 -13   8          0.00          0.16         1.26 o
   2 -13  10        136.39        130.45         3.31 o
   2 -13  11        510.13        490.49         5.86 o
   2 -13  12        179.12        174.07         3.49 o
   2 -13  13          0.09          1.26         1.21 o
   2 -13  15         17.18         16.97         1.20 o
  -2  12   8          1.01          0.81         0.73 o
  -2  12   6          2.26          2.51         0.94 o
  -2  12   5          0.04          0.42         1.45 o
  -2  12   4          5.00          4.50         1.56 o
  -2  12   3         32.58         28.90         2.05 o
   2 -12  -1        382.49        328.46         5.29 o
   2 -12   1          0.19          0.06         0.82 o
   2 -12   2         38.82         41.80         1.27 o
   2 -12   3          7.67          7.98         0.91 o
   2 -12   4         17.68         18.61         1.04 o
   2 -12   6        262.31        263.59         3.12 o
   2 -12   8         52.74         50.69         2.31 o
   2 -12   9         55.83         62.33         2.38 o
   2 -12  10          0.48          2.21         1.00 o
   2 -12  11        620.79        664.54         4.73 o
   2 -12  12        242.53        258.07         2.96 o
   2 -12  13          0.02          0.32         0.88 o
   2 -12  15          5.29          4.92         0.81 o
   2 -12  16         18.10         16.71         1.12 o
  -2  11  10          3.35          2.88         1.01 o
  -2  11   8          0.34          0.83         0.84 o
  -2  11   6          3.75          2.97         1.43 o
  -2  11   5          0.34          1.36         1.51 o
  -2  11   4          1.62          1.06         1.51 o
   2 -11  -3         49.18         44.23         2.38 o
   2 -11  -1        475.31        431.07         4.14 o
   2 -11   1          7.06          6.38         0.87 o
   2 -11   2          1.09          3.23         0.81 o
   2 -11   3         55.18         56.39         1.36 o
   2 -11   4        165.23        176.60         2.58 o
   2 -11   6         23.84         27.89         1.07 o
   2 -11   8          2.49          3.49         0.98 o
   2 -11   9         30.69         34.81         2.00 o
   2 -11  10          0.39          0.51         1.00 o
   2 -11  11         69.48         67.03         1.84 o
   2 -11  13          3.60          2.18         0.97 o
   2 -11  15         26.63         25.14         1.53 o
   2 -11  17         17.09         12.42         1.09 o
  -2  10  11          9.12          9.58         1.15 o
  -2  10  10        142.02        130.94         2.75 o
  -2  10   8         21.19         22.67         1.21 o
  -2  10   6         16.29         16.64         1.24 o
  -2  10   5         20.00         19.36         1.27 o
   2 -10  -4          2.72          2.06         1.09 o
   2 -10  -3         13.58         13.88         1.21 o
   2 -10  -1        260.13        244.56         3.05 o
   2 -10   1         52.56         52.13         1.63 o
   2 -10   2          0.32          1.75         0.92 o
   2 -10   3        175.30        193.72         2.37 o
   2 -10   4        297.10        319.46         2.94 o
   2 -10   6        329.32        361.18         2.75 o
   2 -10   8         13.50         10.62         1.07 o
   2 -10  10         22.80         23.92         1.34 o
   2 -10  11        512.08        492.31         4.31 o
   2 -10  13         59.04         57.18         1.69 o
   2 -10  15          0.02          0.37         0.89 o
   2 -10  17          4.21          3.67         1.20 o
   2 -10  18          0.15          0.34         0.74 o
  -2   9  12          0.39          0.23         0.95 o
  -2   9  11         12.11         13.66         1.44 o
  -2   9  10          5.91          5.09         0.96 o
  -2   9   8         22.90         25.75         1.09 o
  -2   9   6          1.21          1.22         1.04 o
   2  -9  -5         11.53         14.39         1.03 o
   2  -9  -4         22.15         22.68         1.34 o
   2  -9  -3          7.17          6.31         1.08 o
   2  -9  -1         27.55         29.89         1.25 o
   2  -9   1          4.62          2.70         2.40 o
   2  -9   2        147.76        139.77         4.81 o
   2  -9   3        431.12        474.60         8.42 o
   2  -9   4          5.91          7.35         2.31 o
   2  -9   6        515.27        584.90         9.70 o
   2  -9   8         36.79         43.76         1.45 o
   2  -9  10          5.84          7.79         1.02 o
   2  -9  11        281.15        274.78         3.25 o
   2  -9  13         20.97         19.31         1.28 o
   2  -9  15          3.38          3.68         0.96 o
  -2   8  13          3.78          3.48         1.01 o
  -2   8  12         26.91         27.35         1.60 o
  -2   8  11         42.31         44.64         1.47 o
  -2   8  10         40.27         39.18         1.49 o
  -2   8   8         11.90         11.57         0.93 o
   2  -8  -6          0.02          0.27         0.78 o
   2  -8  -5        271.63        278.41         3.13 o
   2  -8  -4         41.20         44.27         1.50 o
   2  -8  -3         12.82         17.88         2.92 o
   2  -8  -1         61.08         72.53         3.78 o
   2  -8   1          0.00          1.14         1.79 o
   2  -8   2        354.94        374.15         6.95 o
   2  -8   3         90.15         85.09         3.69 o
   2  -8   4         25.12         31.52         2.61 o
   2  -8   6       1452.70       1513.85        14.67 o
   2  -8   8          3.00          2.88         2.66 o
   2  -8  10         13.97         16.19         1.14 o
   2  -8  11        389.59        393.65         3.72 o
   2  -8  13          5.93          6.17         1.06 o
   2  -8  15          4.91          4.15         1.54 o
  -2   7  13         19.96         21.93         1.48 o
  -2   7  12          7.65          5.71         1.34 o
  -2   7  11         49.32         49.95         1.59 o
  -2   7  10         12.45         11.00         1.21 o
   2  -7  -8          4.31          3.48         1.61 o
   2  -7  -6          0.02          1.04         0.95 o
   2  -7  -5          7.96         11.27         3.06 o
   2  -7  -4          1.62          4.19         1.68 o
   2  -7  -3         33.53         36.86         1.98 o
   2  -7  -1        340.21        384.95         3.79 o
   2  -7   1          9.57          9.09         1.23 o
   2  -7   2          8.24          8.69         1.19 o
   2  -7   3        892.65        960.97        10.09 o
   2  -7   4        138.27        167.49         4.58 o
   2  -7   6         45.24         65.20         3.35 o
   2  -7   8         37.40         41.39         3.00 o
   2  -7  10         60.02         64.56         1.62 o
   2  -7  11          2.35          2.90         1.20 o
   2  -7  12          0.22         -0.68         1.24 o
   2  -7  13         15.78         14.87         1.78 o
   2  -7  15          6.35          5.17         1.52 o
  -2   6  15         25.69         27.02         0.87 o
  -2   6  13         32.84         32.28         1.78 o
  -2   6  12         27.54         28.37         1.38 o
  -2   6  11         34.49         32.15         1.47 o
  -2   6  10        197.00        178.62         2.72 o
   2  -6  -8         19.97         18.76         1.74 o
   2  -6  -6         28.94         26.99         2.84 o
   2  -6  -5         53.62         57.39         2.50 o
   2  -6  -4        212.39        215.56         3.90 o
   2  -6  -3          7.59          5.35         1.24 o
   2  -6  -1        104.91        121.22         2.11 o
   2  -6   1         10.52         12.92         1.21 o
   2  -6   2        193.15        198.46         2.93 o
   2  -6   3        818.34        938.68         9.14 o
   2  -6   4        390.40        445.64         6.60 o
   2  -6   6        134.02        181.34         4.83 o
   2  -6   8          3.02          2.49         1.92 o
   2  -6  10         33.41         33.21         1.85 o
   2  -6  13         26.08         19.37         1.84 o
   2  -6  15          8.01          6.72         1.59 o
  -2   5  15         94.20        102.52         1.58 o
  -2   5  13         68.12         74.03         2.44 o
  -2   5  12          4.46          4.05         1.08 o
  -2   5  11         19.96         18.45         1.34 o
  -2   5  10          0.71          1.01         1.00 o
   2  -5  -8          6.86          7.33         1.47 o
  -2   5   6         75.91         86.90         2.28 o
   2  -5  -5        600.13        644.82         5.24 o
  -2   5   4        113.70        123.65         2.27 o
   2  -5  -3         69.10         69.90         1.39 o
   2  -5  -1          7.96         10.12         0.94 o
   2  -5   1          3.70          2.70         0.91 o
   2  -5   2          0.15          3.30         0.93 o
   2  -5   3       1092.77       1240.56         6.43 o
   2  -5   4        292.80        331.43         3.51 o
   2  -5   6        618.90        699.15         8.49 o
   2  -5   8        283.98        330.20         6.71 o
   2  -5  10        446.16        441.50         5.15 o
   2  -5  11        118.24        113.73         2.95 o
   2  -5  13         58.23         52.50         2.32 o
  -2   4  15          8.62         10.03         0.96 o
  -2   4  13         96.10        101.98         2.10 o
  -2   4  12        122.32        117.37         2.28 o
   2  -4 -11         93.83         88.35         3.02 o
  -2   4  10          3.35          3.34         1.05 o
   2  -4  -8          0.08          0.62         1.17 o
   2  -4  -6        107.84        118.65         2.05 o
   2  -4  -5       1365.10       1481.46         6.31 o
   2  -4  -4        300.08        344.31         2.90 o
   2  -4  -3         22.02         22.57         0.81 o
   2  -4  -1         14.09         19.62         1.33 o
   2  -4   1        263.40        238.22         3.00 o
   2  -4   2        260.43        262.14         3.08 o
   2  -4   3         56.47         55.64         1.54 o
   2  -4   4         11.48         14.84         1.03 o
   2  -4   5          0.13          1.11         1.03 o
   2  -4   6        768.36        853.96         5.82 o
   2  -4   8         21.03         20.39         2.19 o
   2  -4  10        130.73        121.52         4.79 o
   2  -4  11         31.77         31.99         1.80 o
   2  -4  13         46.93         48.59         2.31 o
   2  -4  15         60.10         48.79         2.21 o
  -2   3  15         16.03         17.00         1.10 o
  -2   3  13          0.34          0.52         1.04 o
  -2   3  12         43.57         40.84         1.59 o
   2  -3 -11        365.04        331.59         5.35 o
  -2   3  10          0.11         -0.12         0.92 o
   2  -3  -8          1.93          3.17         1.26 o
   2  -3  -6         29.39         24.36         1.13 o
   2  -3  -5        130.12        155.70         2.08 o
   2  -3  -4        224.46        253.90         2.41 o
   2  -3  -3        118.17        107.87         1.56 o
   2  -3  -1         13.72         16.41         0.51 o
   2  -3   1        768.83        763.07         3.23 o
   2  -3   2        134.24        136.94         1.49 o
   2  -3   3       1038.00       1045.88         6.12 o
   2  -3   4        340.31        329.31         3.29 o
   2  -3   5         88.03         89.43         2.81 o
   2  -3   6         61.22         77.62         1.75 o
   2  -3   8         16.95         22.06         1.58 o
   2  -3  13         63.88         51.02         2.32 o
   2  -3  15          2.72          1.43         0.96 o
   2  -2 -17          2.67          3.50         1.12 o
  -2   2  15          4.35          4.16         1.00 o
  -2   2  13        706.44        689.51         5.00 o
  -2   2  12        516.26        501.93         4.33 o
   2  -2 -11         14.80         13.87         1.84 o
  -2   2  10         98.55         88.83         1.92 o
   2  -2  -8        115.32        105.39         2.48 o
   2  -2  -6         36.22         36.13         1.42 o
   2  -2  -5        838.65        844.48         5.09 o
   2  -2  -4        595.39        601.97         4.24 o
   2  -2  -3         57.01         59.87         0.99 o
   2  -2  -1         65.96         62.05         0.50 o
   2  -2   0       1088.67        905.43         1.96 o
   2  -2   1        418.90        402.45         1.59 o
   2  -2   2        169.55        162.77         1.09 o
   2  -2   3        596.11        711.92         5.11 o
   2  -2   4        459.17        507.71         3.48 o
   2  -2   8         39.54         52.84         2.01 o
   2  -2  11        152.40        149.26         2.24 o
   2  -2  13         28.55         19.73         1.76 o
   2  -2  15         16.36         12.97         1.14 o
   2  -1 -17          0.47          0.38         1.16 o
  -2   1  15        214.23        225.94         2.73 o
  -2   1  13         82.76         83.71         1.99 o
  -2   1  12         21.28         22.74         1.33 o
   2  -1 -11          0.81          0.73         1.51 o
   2  -1 -10        216.30        213.78         4.01 o
   2  -1  -8        354.50        376.76         5.42 o
   2  -1  -6        374.91        404.34         3.79 o
   2  -1  -5       1082.18       1239.62         5.92 o
  -2   1   4        231.54        224.67         3.17 o
  -2   1   3         16.60         23.55         0.67 o
  -2   1   2        718.99        711.78         3.17 o
   2  -1  -1         17.00         19.47         0.67 o
   2  -1   1         27.98         28.12         0.32 o
   2  -1   2          0.01          0.46         0.34 o
  -2   1  -3         86.57         85.49         1.34 o
  -2   1  -4         46.90         46.15         1.55 o
  -2   1  -6        125.04        154.94         2.18 o
   2  -1   8        152.88        184.04         4.48 o
   2  -1  10        453.94        450.80         5.08 o
   2  -1  11         90.44        104.91         2.79 o
   2  -1  13         39.82         33.50         2.01 o
   2  -1  15          7.47          7.04         1.44 o
   2  -1  17          0.03         -0.33         1.06 o
   2   0 -17         11.72         16.87         1.50 o
  -2   0  15         29.26         33.48         1.37 o
  -2   0  13       1038.95       1067.39         7.87 o
   2   0 -12        316.87        291.37         4.97 o
   2   0 -11         16.26         12.28         1.69 o
   2   0 -10          0.04          0.51         2.63 o
   2   0  -8          2.31          2.82         1.06 o
  -2   0   6         40.81         49.10         1.52 o
  -2   0   5       2377.03       2569.33         8.04 o
   2   0  -4        542.53        609.95         3.53 o
   2   0  -3        139.63        156.83         1.27 o
   2   0  -1        231.22        256.31         2.36 o
  -2   0  -1        820.98        780.37         2.45 o
  -2   0  -2        223.13        217.19         1.78 o
  -2   0  -3        766.90        884.83         4.28 o
  -2   0  -4         35.22         36.79         1.46 o
  -2   0  -6        841.32        889.65         6.39 o
  -2   0  -8          8.94          4.68         1.90 o
   2   0  10        150.75        135.58         2.13 o
   2   0  11          8.10          6.95         1.06 o
   2   0  13          0.72          0.75         0.90 o
   2   0  15         18.02         15.96         1.59 o
   2   0  17          1.67          1.56         1.03 o
   2   1 -12         92.08         84.90         2.96 o
   2   1 -11        129.99        135.03         3.31 o
   2   1 -10        192.06        213.76         3.45 o
  -2  -1   8        166.11        174.22         2.83 o
   2   1  -6         13.38         13.64         1.06 o
   2   1  -5         31.09         33.93         1.22 o
   2   1  -4          8.44          9.10         0.82 o
   2   1  -3          7.87         12.27         0.58 o
   2   1  -1         20.49         22.85         0.42 o
  -2  -1  -1        819.64        804.21         4.16 o
  -2  -1  -2         23.08         22.61         0.96 o
  -2  -1  -3        293.66        292.17         3.28 o
  -2  -1  -4        332.44        319.69         3.75 o
  -2  -1  -6        443.57        490.39         7.54 o
  -2  -1  -8        141.31        145.92         5.04 o
   2   1  10          1.59          2.04         0.94 o
   2   1  11        133.48        130.60         2.22 o
   2   1  13         93.99         75.91         2.57 o
   2   1  15          0.45          0.11         1.18 o
   2   1  17          1.45          0.52         0.90 o
   2   2 -15          3.19          1.37         1.62 o
   2   2 -11         10.36          9.35         1.59 o
   2   2 -10          8.04          7.33         1.47 o
   2   2  -8         47.47         28.73         1.43 o
   2   2  -6         39.60         50.81         1.49 o
   2   2  -5       1574.28       1776.18         6.82 o
   2   2  -4         32.94         44.59         1.21 o
   2   2  -3         92.65         99.62         1.37 o
   2   2  -1         53.93         49.04         0.91 o
  -2  -2  -1         43.05         35.61         1.16 o
  -2  -2  -2        258.26        252.11         3.09 o
  -2  -2  -3         30.72         46.15         1.72 o
  -2  -2  -4        179.90        193.50         3.23 o
  -2  -2  -8          1.18         -2.08         2.40 o
   2   2  10        108.81         96.57         1.93 o
   2   2  11        892.83        847.51         5.26 o
   2   2  13         69.48         64.04         1.66 o
   2   2  15         31.98         26.94         1.57 o
   2   3 -15          2.04          1.24         1.58 o
  -2  -3  10        139.35        143.93         3.61 o
   2   3  -8        540.19        579.38         4.86 o
   2   3  -6         84.70         99.21         1.93 o
   2   3  -5        851.79       1026.20         5.32 o
   2   3  -4        500.97        550.11         3.71 o
   2   3  -3          1.95          5.47         0.68 o
   2   3  -1          1.35          2.30         0.59 o
  -2  -3  -1         42.54         42.54         1.35 o
  -2  -3  -2         74.65         80.46         2.16 o
  -2  -3  -3       1999.43       2063.22        10.05 o
  -2  -3  -4         34.62         36.50         1.87 o
  -2  -3  -6         17.20         31.84         1.90 o
   2   3   8          1.13          1.62         1.32 o
   2   3  10         24.05         28.52         1.35 o
   2   3  11        153.61        150.08         2.40 o
   2   3  13         33.53         32.77         1.30 o
   2   3  15          0.16          0.54         1.02 o
   2   4 -12        353.41        355.96         5.46 o
  -2  -4  10         10.31         11.41         2.80 o
  -2  -4   8         76.25         70.78         2.47 o
   2   4  -6        419.21        471.22         3.89 o
   2   4  -5       1266.62       1430.51         6.34 o
  -2  -4   4        497.60        588.93         3.91 o
   2   4  -3         28.61         31.66         1.05 o
   2   4  -1          5.85          7.99         0.76 o
  -2  -4  -1         85.52         91.42         1.93 o
  -2  -4  -2         77.10         73.12         2.28 o
  -2  -4  -3       1773.91       1801.37        10.23 o
  -2  -4  -4         47.88         44.67         2.08 o
  -2  -4  -6       1025.13       1020.18         9.06 o
   2   4   8         12.96          9.74         1.34 o
   2   4  10         34.23         35.60         1.44 o
   2   4  11          8.32          7.97         1.11 o
   2   4  13          5.39          4.42         0.94 o
   2   4  15          0.15          0.42         0.90 o
  -2  -5  17         46.18         46.87         2.10 o
   2   5 -15         19.41         20.38         1.97 o
  -2  -5  10        160.77        194.91         3.16 o
  -2  -5   8        207.75        227.23         4.21 o
  -2  -5   6         21.07         18.78         1.54 o
  -2  -5   5        376.72        460.37         5.16 o
   2   5  -4        185.99        203.98         3.41 o
   2   5  -3         41.19         35.22         1.13 o
   2   5  -1         57.50         62.14         1.16 o
  -2  -5  -1          3.50          5.26         1.74 o
  -2  -5  -2         70.67         75.71         2.47 o
  -2  -5  -3        219.95        232.18         4.08 o
  -2  -5  -4         32.08         31.82         1.94 o
  -2  -5  -6        116.64        121.50         4.90 o
   2   5   8         12.99         13.60         1.11 o
   2   5  10        139.13        133.58         2.27 o
   2   5  11        356.17        359.76         3.44 o
   2   5  12         12.99         17.79         1.60 o
   2   5  13         32.38         30.69         1.11 o
   2   6 -17          0.00         -0.02         0.91 o
   2   6 -15        115.01        124.76         3.38 o
   2   6 -10          5.89          4.70         1.44 o
  -2  -6   8         63.56         56.89         2.44 o
  -2  -6   6         13.28         15.77         1.59 o
  -2  -6   5        675.53        798.33         7.19 o
   2   6  -4          0.00         -0.37         1.23 o
   2   6  -3          6.96          3.54         0.97 o
   2   6  -1        157.13        155.92         2.18 o
  -2  -6  -1         29.54         25.27         1.71 o
  -2  -6  -2        192.23        198.78         4.05 o
  -2  -6  -3          0.31          1.36         1.50 o
  -2  -6  -4         95.57         96.83         3.17 o
   2   6   6         32.68         45.03         2.20 o
   2   6   8         14.25         15.50         1.69 o
   2   6  10        376.95        381.86         3.51 o
   2   6  11        774.50        801.74         4.75 o
   2   6  12          8.09         11.10         0.99 o
   2   6  13         23.58         22.63         0.90 o
   2   7 -17         76.35         76.38         1.61 o
   2   7 -15        277.99        290.12         3.36 o
   2   7 -13        142.82        145.00         2.58 o
   2   7 -10          0.00          2.03         1.50 o
  -2  -7   8         40.49         48.62         2.33 o
  -2  -7   6          7.91          7.09         1.51 o
  -2  -7   5        650.12        695.41         9.66 o
   2   7  -4         40.36         44.96         2.21 o
   2   7  -3        525.91        567.42         6.35 o
   2   7  -1         85.32         86.52         2.17 o
   2   7   1         37.87         38.53         1.75 o
  -2  -7  -2         22.71         26.29         2.09 o
  -2  -7  -3        498.44        534.95         9.67 o
   2   7   4         11.70         10.05         1.49 o
   2   7   6          3.11          0.86         1.39 o
   2   7   8          1.96          1.78         1.47 o
   2   7  10         41.77         40.11         2.09 o
   2   7  11        238.86        231.95         3.74 o
   2   7  12         77.33         76.34         2.09 o
   2   7  13         19.80         16.31         1.04 o
   2   8 -17         23.23         25.47         1.10 o
   2   8 -15         88.02         99.96         2.06 o
   2   8 -13        853.21        857.86         5.74 o
   2   8 -12         34.25         33.89         1.53 o
   2   8 -10         22.61         21.52         1.29 o
   2   8  -8         23.91         21.96         1.26 o
  -2  -8   6        144.60        156.38         3.79 o
  -2  -8   5        169.29        185.77         5.57 o
   2   8  -4         21.85         21.78         1.84 o
   2   8  -3        266.35        286.33         4.91 o
   2   8  -1        161.38        158.48         3.79 o
  -2  -8  -1         31.33         27.59         3.09 o
  -2  -8  -2          3.38          4.55         0.95 o
   2   8   3        567.74        550.85         5.91 o
[truncated: 107,908 more chars]
